# Supplementary material for: Integrated transcriptomics, proteomics and metabolomics-based analysis uncover TAM2-associated glycolysis and pyruvate metabolic remodeling in pancreatic cancer
Source: Front Immunol. 2023 Aug 17;14:1170223. doi: 10.3389/fimmu.2023.1170223 (PMC10470650; doi:10.3389/fimmu.2023.1170223)
Supplement: Supplementary file 2 [file DataSheet_2.zip › Supplementary Table 1.XLSX]

## Sheet: Sheet1
Supplementary Table 1：Correspondence of TCGA tumor names
id	name
TCGA-ACC	Adrenocortical Carcinoma
TCGA-BLCA	Bladder Urothelial Carcinoma
TCGA-BRCA	Breast Invasive Carcinoma
TCGA-CESC	Cervical Squamous Cell Carcinoma and Endocervical Adenocarcinoma
TCGA-CHOL	Cholangiocarcinoma
TCGA-COAD	Colon Adenocarcinoma
TCGA-DLBC	Lymphoid Neoplasm Diffuse Large B-cell Lymphoma
TCGA-ESCA	Esophageal Carcinoma
TCGA-GBM	Glioblastoma Multiforme
TCGA-HNSC	Head and Neck Squamous Cell Carcinoma
TCGA-KICH	Kidney Chromophobe
TCGA-KIRC	Kidney Renal Clear Cell Carcinoma
TCGA-KIRP	Kidney Renal Papillary Cell Carcinoma
TCGA-LAML	Acute Myeloid Leukemia
TCGA-LGG	Brain Lower Grade Glioma
TCGA-LIHC	Liver Hepatocellular Carcinoma
TCGA-LUAD	Lung Adenocarcinoma
TCGA-LUSC	Lung Squamous Cell Carcinoma
TCGA-MESO	Mesothelioma
TCGA-OV	Ovarian Serous Cystadenocarcinoma
TCGA-PAAD	Pancreatic Adenocarcinoma
TCGA-PCPG	Pheochromocytoma and Paraganglioma
TCGA-PRAD	Prostate Adenocarcinoma
TCGA-READ	Rectum Adenocarcinoma
TCGA-SARC	Sarcoma
TCGA-SKCM	Skin Cutaneous Melanoma
TCGA-STAD	Stomach Adenocarcinoma
TCGA-TGCT	Testicular Germ Cell Tumors
TCGA-THCA	Thyroid Carcinoma
TCGA-THYM	Thymoma
TCGA-UCEC	Uterine Corpus Endometrial Carcinoma
TCGA-UCS	Uterine Carcinosarcoma
TCGA-UVM	Uveal Melanoma
