# Supplementary material for: Integrated transcriptomics, proteomics and metabolomics-based analysis uncover TAM2-associated glycolysis and pyruvate metabolic remodeling in pancreatic cancer
Source: Front Immunol. 2023 Aug 17;14:1170223. doi: 10.3389/fimmu.2023.1170223 (PMC10470650; doi:10.3389/fimmu.2023.1170223)
Supplement: Supplementary file 2 [file DataSheet_2.zip › Supplementary Table 10.XLSX]

## Sheet: quiescent
Supplementary Table 9：KEGG functional annotation for molecular characteristics of quiescent subtype.
ID	Description	GeneRatio	BgRatio	pvalue	p.adjust	qvalue	geneID	Count
hsa04972	Pancreatic secretion	16/58	102/8218	4.90217e-18	4.36293e-16	3.97334e-16	AMY2B/AMY1B/CTRL/PNLIPRP1/CELA2B/CELA3B/CELA2A/CEL/PLA2G1B/CPA2/AMY2A/PRSS3/PNLIP/CPB1/CELA3A/CPA1	11
hsa04974	Protein digestion and absorption	10/58	103/8218	1.94438e-09	8.65249e-08	7.87985e-08	COL9A3/CTRL/CELA2B/CELA3B/CELA2A/CPA2/PRSS3/CPB1/CELA3A/CPA1	10
hsa04975	Fat digestion and absorption	5/58	43/8218	1.1521e-05	0.000341789	0.000311269	PNLIPRP1/CEL/PLA2G1B/CLPS/PNLIP	5
hsa00260	Glycine, serine and threonine metabolism	4/58	40/8218	0.000168942	0.00375897	0.0034233	GCAT/GNMT/GAMT/CBS	4
hsa00500	Starch and sucrose metabolism	3/58	36/8218	0.00201924	0.0359424	0.0327329	AMY2B/AMY1B/AMY2A	3
hsa04610	Complement and coagulation cascades	4/58	86/8218	0.00308574	0.0457717	0.0416845	F11/FGG/FGA/FGB	4
hsa04080	Neuroactive ligand-receptor interaction	8/58	367/8218	0.00397084	0.0482932	0.0439808	SPX/LHB/GPHA2/P2RX1/KISS1/LYNX1/PPY/PRSS3	8
hsa04973	Carbohydrate digestion and absorption	3/58	47/8218	0.00434096	0.0482932	0.0439808	AMY2B/AMY1B/AMY2A	3
hsa00561	Glycerolipid metabolism	3/58	62/8218	0.00939767	0.0911185	0.0829819	PNLIPRP1/CEL/PNLIP	3
hsa04611	Platelet activation	4/58	124/8218	0.0111875	0.0911185	0.0829819	P2RX1/FGG/FGA/FGB	4
hsa04964	Proximal tubule bicarbonate reclamation	2/58	23/8218	0.0112618	0.0911185	0.0829819	SLC38A3/CA4	2
hsa04970	Salivary secretion	3/58	92/8218	0.0269081	0.199568	0.181748	AMY2B/AMY1B/AMY2A	3
hsa04978	Mineral absorption	2/58	60/8218	0.0667873	0.457236	0.416407	TF/MT1H	2
hsa04929	GnRH secretion	2/58	64/8218	0.074737	0.475114	0.432688	LHB/KISS1	2
hsa03320	PPAR signaling pathway	2/58	75/8218	0.0980138	0.581549	0.529619	PLIN5/APOA2	2
hsa00910	Nitrogen metabolism	1/58	17/8218	0.113544	0.62457	0.568798	CA4	1
hsa04727	GABAergic synapse	2/58	89/8218	0.130106	0.62457	0.568798	SLC38A3/SLC38A5	2
hsa00100	Steroid biosynthesis	1/58	20/8218	0.132221	0.62457	0.568798	CEL	1
hsa04613	Neutrophil extracellular trap formation	3/58	190/8218	0.150012	0.62457	0.568798	FGG/FGA/FGB	3
hsa00515	Mannose type O-glycan biosynthesis	1/58	23/8218	0.150512	0.62457	0.568798	LARGE2	1
hsa04614	Renin-angiotensin system	1/58	23/8218	0.150512	0.62457	0.568798	KLK1	1
hsa04977	Vitamin digestion and absorption	1/58	24/8218	0.156524	0.62457	0.568798	PNLIP	1
hsa00592	alpha-Linolenic acid metabolism	1/58	26/8218	0.168423	0.62457	0.568798	PLA2G1B	1
hsa04950	Maturity onset diabetes of the young	1/58	26/8218	0.168423	0.62457	0.568798	BHLHA15	1
hsa04744	Phototransduction	1/58	29/8218	0.185964	0.656304	0.597698	GUCA1C	1
hsa00591	Linoleic acid metabolism	1/58	30/8218	0.191729	0.656304	0.597698	PLA2G1B	1
hsa04024	cAMP signaling pathway	3/58	225/8218	0.211629	0.69759	0.635298	LHB/GPHA2/TNNI3	3
hsa05171	Coronavirus disease - COVID-19	3/58	232/8218	0.224594	0.713888	0.65014	FGG/FGA/FGB	3
hsa04216	Ferroptosis	1/58	41/8218	0.252561	0.760125	0.692248	TF	1
hsa04962	Vasopressin-regulated water reabsorption	1/58	44/8218	0.268355	0.760125	0.692248	ARHGDIG	1
hsa00330	Arginine and proline metabolism	1/58	50/8218	0.298966	0.760125	0.692248	GAMT	1
hsa00565	Ether lipid metabolism	1/58	50/8218	0.298966	0.760125	0.692248	PLA2G1B	1
hsa00270	Cysteine and methionine metabolism	1/58	51/8218	0.303944	0.760125	0.692248	CBS	1
hsa04913	Ovarian steroidogenesis	1/58	51/8218	0.303944	0.760125	0.692248	LHB	1
hsa04979	Cholesterol metabolism	1/58	51/8218	0.303944	0.760125	0.692248	APOA2	1
hsa04961	Endocrine and other factor-regulated calcium reabsorption	1/58	53/8218	0.313796	0.760125	0.692248	KLK1	1
hsa00480	Glutathione metabolism	1/58	57/8218	0.33309	0.760125	0.692248	GSTA2	1
hsa04330	Notch signaling pathway	1/58	59/8218	0.342537	0.760125	0.692248	RBPJL	1
hsa00590	Arachidonic acid metabolism	1/58	61/8218	0.351851	0.760125	0.692248	PLA2G1B	1
hsa05204	Chemical carcinogenesis - DNA adducts	1/58	69/8218	0.387831	0.760125	0.692248	GSTA2	1
hsa04917	Prolactin signaling pathway	1/58	70/8218	0.392188	0.760125	0.692248	LHB	1
hsa00982	Drug metabolism - cytochrome P450	1/58	72/8218	0.400811	0.760125	0.692248	GSTA2	1
hsa00562	Inositol phosphate metabolism	1/58	73/8218	0.405077	0.760125	0.692248	ISYNA1	1
hsa01524	Platinum drug resistance	1/58	73/8218	0.405077	0.760125	0.692248	GSTA2	1
hsa01230	Biosynthesis of amino acids	1/58	75/8218	0.41352	0.760125	0.692248	CBS	1
hsa04918	Thyroid hormone synthesis	1/58	75/8218	0.41352	0.760125	0.692248	ALB	1
hsa05203	Viral carcinogenesis	2/58	204/8218	0.424208	0.760125	0.692248	RBPJL/HPN	2
hsa00980	Metabolism of xenobiotics by cytochrome P450	1/58	78/8218	0.425965	0.760125	0.692248	GSTA2	1
hsa00983	Drug metabolism - other enzymes	1/58	80/8218	0.434117	0.760125	0.692248	GSTA2	1
hsa04012	ErbB signaling pathway	1/58	85/8218	0.454001	0.760125	0.692248	NRG4	1
hsa04260	Cardiac muscle contraction	1/58	87/8218	0.461762	0.760125	0.692248	TNNI3	1
hsa04512	ECM-receptor interaction	1/58	88/8218	0.465601	0.760125	0.692248	COL9A3	1
hsa04976	Bile secretion	1/58	89/8218	0.469413	0.760125	0.692248	AQP8	1
hsa05410	Hypertrophic cardiomyopathy	1/58	90/8218	0.473199	0.760125	0.692248	TNNI3	1
hsa04658	Th1 and Th2 cell differentiation	1/58	92/8218	0.480691	0.760125	0.692248	RBPJL	1
hsa04912	GnRH signaling pathway	1/58	93/8218	0.484398	0.760125	0.692248	LHB	1
hsa05150	Staphylococcus aureus infection	1/58	96/8218	0.495362	0.760125	0.692248	FGG	1
hsa05414	Dilated cardiomyopathy	1/58	96/8218	0.495362	0.760125	0.692248	TNNI3	1
hsa00564	Glycerophospholipid metabolism	1/58	99/8218	0.506097	0.763435	0.695263	PLA2G1B	1
hsa04066	HIF-1 signaling pathway	1/58	109/8218	0.540286	0.798843	0.727509	TF	1
hsa04670	Leukocyte transendothelial migration	1/58	114/8218	0.556497	0.798843	0.727509	CLDN3	1
hsa04724	Glutamatergic synapse	1/58	114/8218	0.556497	0.798843	0.727509	SLC38A3	1
hsa04722	Neurotrophin signaling pathway	1/58	119/8218	0.572146	0.80827	0.736094	ARHGDIG	1
hsa04270	Vascular smooth muscle contraction	1/58	134/8218	0.615908	0.826665	0.752847	PLA2G1B	1
hsa05418	Fluid shear stress and atherosclerosis	1/58	139/8218	0.629494	0.826665	0.752847	GSTA2	1
hsa04120	Ubiquitin mediated proteolysis	1/58	142/8218	0.637418	0.826665	0.752847	FBXO2	1
hsa05017	Spinocerebellar ataxia	1/58	143/8218	0.640022	0.826665	0.752847	RBPJL	1
hsa04261	Adrenergic signaling in cardiomyocytes	1/58	154/8218	0.66748	0.826665	0.752847	TNNI3	1
hsa04514	Cell adhesion molecules	1/58	157/8218	0.674604	0.826665	0.752847	CLDN3	1
hsa05160	Hepatitis C	1/58	157/8218	0.674604	0.826665	0.752847	CLDN3	1
hsa05165	Human papillomavirus infection	2/58	331/8218	0.684631	0.826665	0.752847	RBPJL/COL9A3	2
hsa05225	Hepatocellular carcinoma	1/58	168/8218	0.699466	0.826665	0.752847	GSTA2	1
hsa04530	Tight junction	1/58	169/8218	0.701631	0.826665	0.752847	CLDN3	1
hsa04310	Wnt signaling pathway	1/58	170/8218	0.703781	0.826665	0.752847	SFRP5	1
hsa04141	Protein processing in endoplasmic reticulum	1/58	171/8218	0.705916	0.826665	0.752847	FBXO2	1
hsa05164	Influenza A	1/58	171/8218	0.705916	0.826665	0.752847	PRSS3	1
hsa05130	Pathogenic Escherichia coli infection	1/58	197/8218	0.756408	0.853055	0.77688	CLDN3	1
hsa04510	Focal adhesion	1/58	201/8218	0.763379	0.853055	0.77688	COL9A3	1
hsa05169	Epstein-Barr virus infection	1/58	202/8218	0.765091	0.853055	0.77688	RBPJL	1
hsa05415	Diabetic cardiomyopathy	1/58	203/8218	0.766791	0.853055	0.77688	TNNI3	1
hsa05207	Chemical carcinogenesis - receptor activation	1/58	212/8218	0.781554	0.858745	0.782062	GSTA2	1
hsa05208	Chemical carcinogenesis - reactive oxygen species	1/58	223/8218	0.798355	0.866507	0.789132	GSTA2	1
hsa04014	Ras signaling pathway	1/58	236/8218	0.816579	0.870773	0.793016	PLA2G1B	1
hsa04020	Calcium signaling pathway	1/58	240/8218	0.821853	0.870773	0.793016	P2RX1	1
hsa05012	Parkinson disease	1/58	266/8218	0.852681	0.892808	0.813083	SLC39A5	1
hsa04060	Cytokine-cytokine receptor interaction	1/58	295/8218	0.880904	0.911634	0.830228	INHA	1
hsa04151	PI3K-Akt signaling pathway	1/58	354/8218	0.922921	0.938297	0.85451	COL9A3	1
hsa05014	Amyotrophic lateral sclerosis	1/58	364/8218	0.928424	0.938297	0.85451	NRG4	1
hsa05010	Alzheimer disease	1/58	384/8218	0.938297	0.938297	0.85451	SLC39A5	1

## Sheet: pyruvate
Supplementary Table 9：KEGG functional annotation for molecular characteristics of pyruvate metabolic subtype.
ID	Description	GeneRatio	BgRatio	pvalue	p.adjust	qvalue	geneID	Count
hsa04728	Dopaminergic synapse	17/146	132/8218	1.28953e-10	3.18513e-08	2.67407e-08	MAPK12/MAPK11/KIF5A/KIF5C/GRIA2/GRIA3/CALY/CACNA1A/PPP2R3B/GNG4/MAPK10/CAMK2B/PPP2R2B/GNG2/GNAO1/KCNJ3/DDC	17
hsa04911	Insulin secretion	10/146	86/8218	2.57044e-06	0.000317449	0.000266514	ATP1A3/RAB3A/RIMS2/CAMK2B/SNAP25/ADCY1/KCNMA1/GCK/KCNMB2/ABCC8	10
hsa04713	Circadian entrainment	10/146	97/8218	7.72902e-06	0.000636356	0.000534251	GRIA2/GRIA3/GNG4/CACNA1H/CAMK2B/GNG2/ADCY1/GNAO1/KCNJ3/RASD1	10
hsa04261	Adrenergic signaling in cardiomyocytes	12/146	154/8218	1.73142e-05	0.00106915	0.000897606	MAPK12/MAPK11/ATP1A3/CACNA2D2/PPP2R3B/CACNB2/CAMK2B/PPP2R2B/ADCY1/PPP1R1A/ATP2A3/SLC8A2	12
hsa04724	Glutamatergic synapse	10/146	114/8218	3.23404e-05	0.00159761	0.00134127	DLG4/GRIA2/GRIA3/CACNA1A/GNG4/GNG2/GRIK5/ADCY1/GNAO1/KCNJ3	10
hsa04723	Retrograde endocannabinoid signaling	11/146	148/8218	6.07494e-05	0.00237105	0.00199061	MAPK12/MAPK11/GRIA2/GRIA3/CACNA1A/GNG4/MAPK10/GNG2/ADCY1/GNAO1/KCNJ3	11
hsa04721	Synaptic vesicle cycle	8/146	78/8218	6.71959e-05	0.00237105	0.00199061	UNC13A/RAB3A/CACNA1A/ATP6V0E2/STXBP1/SNAP25/CPLX1/CPLX2	8
hsa04950	Maturity onset diabetes of the young	5/146	26/8218	8.04455e-05	0.00248375	0.00208523	RFX6/NKX2-2/GCK/PAX6/NEUROD1	5
hsa04024	cAMP signaling pathway	12/146	225/8218	0.000641714	0.0176115	0.0147857	HCN2/ATP1A3/GRIA2/SSTR2/GRIA3/RAC3/MAPK10/CAMK2B/NFATC1/ADCY1/FFAR2/ATP2A3	12
hsa05022	Pathways of neurodegeneration - multiple diseases	19/146	476/8218	0.000728728	0.0179996	0.0151115	MAPK12/MAPK11/MAP1LC3A/RAB39B/KIF5A/DLG4/KIF5C/GRIA2/CDK5R1/GRIA3/WNT4/MAPK10/NEFL/UCHL1/CAMK2B/MAPT/GPX3/HAP1/ATP2A3	19
hsa04725	Cholinergic synapse	8/146	113/8218	0.000870161	0.0195391	0.016404	CHRNB2/CACNA1A/GNG4/CAMK2B/GNG2/ADCY1/GNAO1/KCNJ3	8
hsa04727	GABAergic synapse	7/146	89/8218	0.000988263	0.0203417	0.0170779	SLC12A5/CACNA1A/GNG4/GNG2/ADCY1/HAP1/GNAO1	7
hsa04010	MAPK signaling pathway	13/146	294/8218	0.00214817	0.0408153	0.0342664	MAPK12/MAPK11/MAPK8IP2/MAPK8IP1/CACNA1A/CACNA2D2/RAC3/MAPK10/CACNB2/CACNA1H/MAPT/NFATC1/GADD45G	13
hsa04730	Long-term depression	5/146	60/8218	0.00411784	0.0726504	0.0609935	GRIA2/GRIA3/CACNA1A/GNAZ/GNAO1	5
hsa04071	Sphingolipid signaling pathway	7/146	119/8218	0.0051729	0.0796337	0.0668563	MAPK12/MAPK11/CERS1/PPP2R3B/RAC3/MAPK10/PPP2R2B	7
hsa05033	Nicotine addiction	4/146	40/8218	0.00531837	0.0796337	0.0668563	CHRNB2/GRIA2/GRIA3/CACNA1A	4
hsa05032	Morphine addiction	6/146	91/8218	0.0054814	0.0796337	0.0668563	CACNA1A/GNG4/GNG2/ADCY1/GNAO1/KCNJ3	6
hsa04927	Cortisol synthesis and secretion	5/146	65/8218	0.00580326	0.0796337	0.0668563	CACNA1H/NR0B1/MRAP/ADCY1/KCNK3	5
hsa04926	Relaxin signaling pathway	7/146	129/8218	0.00797513	0.103677	0.0870415	MAPK12/MAPK11/GNG4/MAPK10/GNG2/ADCY1/GNAO1	7
hsa04930	Type II diabetes mellitus	4/146	46/8218	0.00874995	0.108062	0.0907231	CACNA1A/MAPK10/GCK/ABCC8	4
hsa05142	Chagas disease	6/146	102/8218	0.0094526	0.10859	0.0911669	MAPK12/MAPK11/MAPK10/PPP2R2B/ADCY1/GNAO1	6
hsa04022	cGMP-PKG signaling pathway	8/146	167/8218	0.00967202	0.10859	0.0911669	ATP1A3/NFATC1/ADCY1/KCNMA1/KCNJ8/KCNMB2/ATP2A3/SLC8A2	8
hsa00790	Folate biosynthesis	3/146	26/8218	0.0105882	0.112244	0.094234	GCH1/QDPR/ALPL	3
hsa05030	Cocaine addiction	4/146	49/8218	0.0109063	0.112244	0.094234	DLG4/GRIA2/CDK5R1/DDC	4
hsa05170	Human immunodeficiency virus 1 infection	9/146	212/8218	0.0131101	0.129528	0.108745	MAPK12/MAPK11/RAC3/GNG4/MAPK10/GNG2/NFATC1/GNAO1/PAK3	9
hsa04961	Endocrine and other factor-regulated calcium reabsorption	4/146	53/8218	0.0142762	0.135624	0.113862	ATP1A3/KL/CALB1/SLC8A2	4
hsa04726	Serotonergic synapse	6/146	115/8218	0.016395	0.149984	0.125919	CACNA1A/GNG4/GNG2/GNAO1/KCNJ3/DDC	6
hsa04260	Cardiac muscle contraction	5/146	87/8218	0.0190626	0.161908	0.13593	ATP1A3/CACNA2D2/CACNB2/ATP2A3/SLC8A2	5
hsa04921	Oxytocin signaling pathway	7/146	154/8218	0.0196861	0.161908	0.13593	CACNA2D2/CACNB2/CAMK2B/NFATC1/ADCY1/GNAO1/KCNJ3	7
hsa04935	Growth hormone synthesis, secretion and action	6/146	120/8218	0.0198165	0.161908	0.13593	MAPK12/MAPK11/SSTR2/MAPK10/ADCY1/SSTR3	6
hsa04934	Cushing syndrome	7/146	155/8218	0.0203205	0.161908	0.13593	WNT4/CACNA1H/CAMK2B/MRAP/ADCY1/KCNK3/RASD1	7
hsa04912	GnRH signaling pathway	5/146	93/8218	0.0246592	0.190338	0.159798	MAPK12/MAPK11/MAPK10/CAMK2B/ADCY1	5
hsa04929	GnRH secretion	4/146	64/8218	0.0266965	0.195367	0.16402	HCN2/CACNA1H/GPER1/KCNJ3	4
hsa05143	African trypanosomiasis	3/146	37/8218	0.0274759	0.195367	0.16402	HBA2/HBA1/HBB	3
hsa05414	Dilated cardiomyopathy	5/146	96/8218	0.0278157	0.195367	0.16402	CACNA2D2/CACNB2/ADCY1/ATP2A3/SLC8A2	5
hsa01522	Endocrine resistance	5/146	98/8218	0.0300565	0.195367	0.16402	MAPK12/MAPK11/MAPK10/GPER1/ADCY1	5
hsa04750	Inflammatory mediator regulation of TRP channels	5/146	98/8218	0.0300565	0.195367	0.16402	MAPK12/MAPK11/MAPK10/CAMK2B/ADCY1	5
hsa04925	Aldosterone synthesis and secretion	5/146	98/8218	0.0300565	0.195367	0.16402	ATP1A3/CACNA1H/CAMK2B/ADCY1/KCNK3	5
hsa04720	Long-term potentiation	4/146	67/8218	0.0309307	0.195894	0.164463	GRIA2/CAMK2B/ADCY1/PPP1R1A	4
hsa04664	Fc epsilon RI signaling pathway	4/146	68/8218	0.032425	0.199504	0.167493	MAPK12/MAPK11/RAC3/MAPK10	4
hsa05031	Amphetamine addiction	4/146	69/8218	0.0339612	0.199504	0.167493	GRIA2/GRIA3/CAMK2B/DDC	4
hsa05135	Yersinia infection	6/146	137/8218	0.0350058	0.199504	0.167493	MAPK12/MAPK11/RAC3/MAPK10/ELMO1/NFATC1	6
hsa04917	Prolactin signaling pathway	4/146	70/8218	0.0355391	0.199504	0.167493	MAPK12/MAPK11/MAPK10/GCK	4
hsa05120	Epithelial cell signaling in Helicobacter pylori infection	4/146	70/8218	0.0355391	0.199504	0.167493	MAPK12/MAPK11/MAPK10/ATP6V0E2	4
hsa04660	T cell receptor signaling pathway	5/146	104/8218	0.0374493	0.205555	0.172574	MAPK12/MAPK11/MAPK10/NFATC1/PAK3	5
hsa04940	Type I diabetes mellitus	3/146	43/8218	0.0404289	0.217086	0.182254	CPE/PTPRN/PTPRN2	3
hsa05017	Spinocerebellar ataxia	6/146	143/8218	0.0417791	0.219563	0.184334	GRIA2/GRIA3/FGF14/CACNA1A/MAPK10/ATP2A3	6
hsa04971	Gastric acid secretion	4/146	76/8218	0.0458886	0.235937	0.198081	ATP1A3/SSTR2/CAMK2B/ADCY1	4
hsa05163	Human cytomegalovirus infection	8/146	225/8218	0.0469465	0.235937	0.198081	MAPK12/MAPK11/RAC3/GNG4/GNG2/NFATC1/ADCY1/GNAO1	8
hsa05412	Arrhythmogenic right ventricular cardiomyopathy	4/146	77/8218	0.0477606	0.235937	0.198081	CACNA2D2/CACNB2/ATP2A3/SLC8A2	4
hsa05167	Kaposi sarcoma-associated herpesvirus infection	7/146	194/8218	0.0573128	0.277574	0.233036	MAPK12/MAPK11/MAP1LC3A/GNG4/MAPK10/GNG2/NFATC1	7
hsa05144	Malaria	3/146	50/8218	0.0587643	0.279131	0.234344	HBA2/HBA1/HBB	3
hsa04514	Cell adhesion molecules	6/146	157/8218	0.0606304	0.282561	0.237223	LRRC4B/NCAM1/CD99L2/NFASC/NRCAM/L1CAM	6
hsa05132	Salmonella infection	8/146	249/8218	0.0754979	0.34069	0.286026	MAPK12/MAPK11/KIF5A/KIF5C/DYNC1I1/MAPK10/ELMO1/PAK3	8
hsa05410	Hypertrophic cardiomyopathy	4/146	90/8218	0.0758622	0.34069	0.286026	CACNA2D2/CACNB2/ATP2A3/SLC8A2	4
hsa01212	Fatty acid metabolism	3/146	57/8218	0.0803356	0.350094	0.293921	ELOVL4/ACSL6/CPT1C	3
hsa04658	Th1 and Th2 cell differentiation	4/146	92/8218	0.0807909	0.350094	0.293921	MAPK12/MAPK11/MAPK10/NFATC1	4
hsa04114	Oocyte meiosis	5/146	131/8218	0.0835744	0.355912	0.298805	MAPK12/MAPK11/CAMK2B/ADCY1/REC8	5
hsa04657	IL-17 signaling pathway	4/146	94/8218	0.085875	0.358352	0.300854	MAPK12/MAPK11/MAPK4/MAPK10	4
hsa04370	VEGF signaling pathway	3/146	59/8218	0.0870491	0.358352	0.300854	MAPK12/MAPK11/RAC3	3
hsa04371	Apelin signaling pathway	5/146	139/8218	0.101243	0.403094	0.338417	MAP1LC3A/GNG4/GNG2/ADCY1/SLC8A2	5
hsa04933	AGE-RAGE signaling pathway in diabetic complications	4/146	100/8218	0.102032	0.403094	0.338417	MAPK12/MAPK11/MAPK10/NFATC1	4
hsa04916	Melanogenesis	4/146	101/8218	0.104853	0.403094	0.338417	WNT4/CAMK2B/ADCY1/GNAO1	4
hsa04360	Axon guidance	6/146	182/8218	0.105086	0.403094	0.338417	EFNB3/WNT4/RAC3/CAMK2B/PAK3/L1CAM	6
hsa04914	Progesterone-mediated oocyte maturation	4/146	102/8218	0.107709	0.403094	0.338417	MAPK12/MAPK11/MAPK10/ADCY1	4
hsa04972	Pancreatic secretion	4/146	102/8218	0.107709	0.403094	0.338417	ATP1A3/ADCY1/KCNMA1/ATP2A3	4
hsa04550	Signaling pathways regulating pluripotency of stem cells	5/146	143/8218	0.110728	0.406393	0.341187	MAPK12/MAPK11/WNT4/ISL1/PAX6	5
hsa05014	Amyotrophic lateral sclerosis	10/146	364/8218	0.112955	0.406393	0.341187	MAPK12/MAPK11/MAP1LC3A/RAB39B/KIF5A/KIF5C/GRIA2/NEFL/GPX3/HAP1	10
hsa04625	C-type lectin receptor signaling pathway	4/146	104/8218	0.113527	0.406393	0.341187	MAPK12/MAPK11/MAPK10/NFATC1	4
hsa04920	Adipocytokine signaling pathway	3/146	69/8218	0.123882	0.436836	0.366745	ACSL6/CPT1C/MAPK10	3
hsa04659	Th17 cell differentiation	4/146	108/8218	0.125568	0.436836	0.366745	MAPK12/MAPK11/MAPK10/NFATC1	4
hsa04622	RIG-I-like receptor signaling pathway	3/146	71/8218	0.131839	0.447507	0.375704	MAPK12/MAPK11/MAPK10	3
hsa00350	Tyrosine metabolism	2/146	36/8218	0.133705	0.447507	0.375704	PNMT/DDC	2
hsa04137	Mitophagy - animal	3/146	72/8218	0.135883	0.447507	0.375704	MAP1LC3A/CITED2/MAPK10	3
hsa05223	Non-small cell lung cancer	3/146	72/8218	0.135883	0.447507	0.375704	KIF5A/KIF5C/GADD45G	3
hsa05145	Toxoplasmosis	4/146	112/8218	0.138127	0.448912	0.376883	MAPK12/MAPK11/MAPK10/GNAO1	4
hsa04918	Thyroid hormone synthesis	3/146	75/8218	0.148266	0.465289	0.390633	ATP1A3/GPX3/ADCY1	3
hsa00513	Various types of N-glycan biosynthesis	2/146	39/8218	0.152088	0.465289	0.390633	B4GALNT4/TUSC3	2
hsa05133	Pertussis	3/146	76/8218	0.152473	0.465289	0.390633	MAPK12/MAPK11/MAPK10	3
hsa05212	Pancreatic cancer	3/146	76/8218	0.152473	0.465289	0.390633	RAC3/MAPK10/GADD45G	3
hsa05415	Diabetic cardiomyopathy	6/146	203/8218	0.152585	0.465289	0.390633	MAPK12/MAPK11/MAPK10/CAMK2B/ATP2A3/PDK4	6
hsa05140	Leishmaniasis	3/146	77/8218	0.156718	0.472066	0.396322	MAPK12/MAPK11/EEF1A2	3
hsa04722	Neurotrophin signaling pathway	4/146	119/8218	0.161252	0.479871	0.402875	MAPK12/MAPK11/MAPK10/CAMK2B	4
hsa04216	Ferroptosis	2/146	41/8218	0.164605	0.484019	0.406357	MAP1LC3A/ACSL6	2
hsa00071	Fatty acid degradation	2/146	43/8218	0.177297	0.507007	0.425657	ACSL6/CPT1C	2
hsa05016	Huntington disease	8/146	306/8218	0.177332	0.507007	0.425657	KIF5A/DLG4/KIF5C/GRIA2/GRIA3/MAPK10/GPX3/HAP1	8
hsa04611	Platelet activation	4/146	124/8218	0.178581	0.507007	0.425657	MAPK12/MAPK11/ADCY1/GP1BB	4
hsa04310	Wnt signaling pathway	5/146	170/8218	0.184861	0.518873	0.435619	WNT4/RAC3/MAPK10/CAMK2B/NFATC1	5
hsa04012	ErbB signaling pathway	3/146	85/8218	0.191901	0.529346	0.444411	MAPK10/CAMK2B/PAK3	3
hsa04380	Osteoclast differentiation	4/146	128/8218	0.192879	0.529346	0.444411	MAPK12/MAPK11/MAPK10/NFATC1	4
hsa05210	Colorectal cancer	3/146	86/8218	0.196434	0.533178	0.447629	RAC3/MAPK10/GADD45G	3
hsa04068	FoxO signaling pathway	4/146	131/8218	0.203833	0.544643	0.457254	MAPK12/MAPK11/MAPK10/GADD45G	4
hsa04080	Neuroactive ligand-receptor interaction	9/146	367/8218	0.205068	0.544643	0.457254	CHRNB2/GRIA2/SSTR2/GRIA3/GRIK5/SSTR3/VGF/NTS/UCN3	9
hsa05235	PD-L1 expression and PD-1 checkpoint pathway in cancer	3/146	89/8218	0.210187	0.552301	0.463683	MAPK12/MAPK11/NFATC1	3
hsa04970	Salivary secretion	3/146	92/8218	0.224148	0.577013	0.484431	ATP1A3/ADCY1/KCNMA1	3
hsa04915	Estrogen signaling pathway	4/146	138/8218	0.230068	0.577013	0.484431	GPER1/ADCY1/GNAO1/KCNJ3	4
hsa04714	Thermogenesis	6/146	232/8218	0.23079	0.577013	0.484431	MAPK12/MAPK11/ACTL6B/ACSL6/CPT1C/ADCY1	6
hsa05418	Fluid shear stress and atherosclerosis	4/146	139/8218	0.233885	0.577013	0.484431	MAPK12/MAPK11/RAC3/MAPK10	4
hsa04621	NOD-like receptor signaling pathway	5/146	186/8218	0.235559	0.577013	0.484431	MAPK12/MAPK11/NLRP1/MAP1LC3A/MAPK10	5
hsa00604	Glycosphingolipid biosynthesis - ganglio series	1/146	15/8218	0.235945	0.577013	0.484431	ST6GALNAC5	1
hsa00730	Thiamine metabolism	1/146	15/8218	0.235945	0.577013	0.484431	ALPL	1
hsa04936	Alcoholic liver disease	4/146	142/8218	0.245427	0.587022	0.492833	MAPK12/MAPK11/CPT1C/MAPK10	4
hsa03015	mRNA surveillance pathway	3/146	97/8218	0.247797	0.587022	0.492833	MSI1/PPP2R3B/PPP2R2B	3
hsa00360	Phenylalanine metabolism	1/146	16/8218	0.249544	0.587022	0.492833	DDC	1
hsa00430	Taurine and hypotaurine metabolism	1/146	16/8218	0.249544	0.587022	0.492833	CDO1	1
hsa04020	Calcium signaling pathway	6/146	240/8218	0.254356	0.589844	0.495202	CACNA1A/CACNA1H/CAMK2B/ADCY1/ATP2A3/SLC8A2	6
hsa04062	Chemokine signaling pathway	5/146	192/8218	0.255519	0.589844	0.495202	RAC3/GNG4/ELMO1/GNG2/ADCY1	5
hsa05202	Transcriptional misregulation in cancer	5/146	193/8218	0.258887	0.592085	0.497084	GRIA3/TSPAN7/FEV/GADD45G/BAIAP3	5
hsa00120	Primary bile acid biosynthesis	1/146	17/8218	0.262902	0.595751	0.500162	CYP46A1	1
hsa00061	Fatty acid biosynthesis	1/146	18/8218	0.276025	0.619801	0.520353	ACSL6	1
hsa04620	Toll-like receptor signaling pathway	3/146	104/8218	0.281495	0.625646	0.52526	MAPK12/MAPK11/MAPK10	3
hsa04144	Endocytosis	6/146	251/8218	0.28778	0.625646	0.52526	IQSEC3/KIF5A/DNAJC6/KIF5C/AMPH/PSD	6
hsa01240	Biosynthesis of cofactors	4/146	153/8218	0.288716	0.625646	0.52526	ASPDH/PDXP/GCH1/ALPL	4
hsa04978	Mineral absorption	2/146	60/8218	0.28876	0.625646	0.52526	ATP1A3/SLC8A2	2
hsa04922	Glucagon signaling pathway	3/146	107/8218	0.296074	0.631267	0.52998	CPT1C/CAMK2B/GCK	3
hsa05205	Proteoglycans in cancer	5/146	205/8218	0.300052	0.631267	0.52998	MAPK12/MAPK11/WNT4/CAMK2B/ANK2	5
hsa04218	Cellular senescence	4/146	156/8218	0.300722	0.631267	0.52998	MAPK12/MAPK11/NFATC1/GADD45G	4
hsa00670	One carbon pool by folate	1/146	20/8218	0.301577	0.631267	0.52998	FTCD	1
hsa05217	Basal cell carcinoma	2/146	63/8218	0.308539	0.637743	0.535416	WNT4/GADD45G	2
hsa04015	Rap1 signaling pathway	5/146	210/8218	0.317526	0.637743	0.535416	MAPK12/MAPK11/RAC3/ADCY1/GNAO1	5
hsa05161	Hepatitis B	4/146	162/8218	0.3249	0.637743	0.535416	MAPK12/MAPK11/MAPK10/NFATC1	4
hsa00220	Arginine biosynthesis	1/146	22/8218	0.326234	0.637743	0.535416	ARG2	1
hsa00340	Histidine metabolism	1/146	22/8218	0.326234	0.637743	0.535416	FTCD	1
hsa04668	TNF signaling pathway	3/146	114/8218	0.330239	0.637743	0.535416	MAPK12/MAPK11/MAPK10	3
hsa04670	Leukocyte transendothelial migration	3/146	114/8218	0.330239	0.637743	0.535416	MAPK12/MAPK11/CD99L2	3
hsa05012	Parkinson disease	6/146	266/8218	0.334735	0.637743	0.535416	KIF5A/KIF5C/MAPK10/UCHL1/CAMK2B/MAPT	6
hsa00010	Glycolysis / Gluconeogenesis	2/146	67/8218	0.334738	0.637743	0.535416	GCK/ENO2	2
hsa01200	Carbon metabolism	3/146	115/8218	0.335124	0.637743	0.535416	OGDHL/GCK/ENO2	3
hsa05417	Lipid and atherosclerosis	5/146	215/8218	0.335129	0.637743	0.535416	MAPK12/MAPK11/MAPK10/CAMK2B/NFATC1	5
hsa00515	Mannose type O-glycan biosynthesis	1/146	23/8218	0.338236	0.637743	0.535416	B3GAT1	1
hsa04964	Proximal tubule bicarbonate reclamation	1/146	23/8218	0.338236	0.637743	0.535416	ATP1A3	1
hsa05020	Prion disease	6/146	273/8218	0.356992	0.668008	0.560825	MAPK12/MAPK11/KIF5A/KIF5C/NCAM1/MAPK10	6
hsa04152	AMPK signaling pathway	3/146	121/8218	0.364381	0.671657	0.563889	CPT1C/PPP2R3B/PPP2R2B	3
hsa04919	Thyroid hormone signaling pathway	3/146	121/8218	0.364381	0.671657	0.563889	ATP1A3/WNT4/ATP2A3	3
hsa05010	Alzheimer disease	8/146	384/8218	0.373817	0.676504	0.567958	KIF5A/KIF5C/CDK5R1/WNT4/APBB1/MAPK10/MAPT/ATP2A3	8
hsa00062	Fatty acid elongation	1/146	27/8218	0.384158	0.676504	0.567958	ELOVL4	1
hsa01040	Biosynthesis of unsaturated fatty acids	1/146	27/8218	0.384158	0.676504	0.567958	ELOVL4	1
hsa04966	Collecting duct acid secretion	1/146	27/8218	0.384158	0.676504	0.567958	ATP6V0E2	1
hsa01230	Biosynthesis of amino acids	2/146	75/8218	0.386182	0.676504	0.567958	ARG2/ENO2	2
hsa03320	PPAR signaling pathway	2/146	75/8218	0.386182	0.676504	0.567958	ACSL6/CPT1C	2
hsa05214	Glioma	2/146	75/8218	0.386182	0.676504	0.567958	CAMK2B/GADD45G	2
hsa05152	Tuberculosis	4/146	180/8218	0.397837	0.692012	0.580977	MAPK12/MAPK11/MAPK10/CAMK2B	4
hsa04014	Ras signaling pathway	5/146	236/8218	0.409586	0.707467	0.593953	RAC3/GNG4/MAPK10/GNG2/PAK3	5
hsa00020	Citrate cycle (TCA cycle)	1/146	30/8218	0.41651	0.709503	0.595662	OGDHL	1
hsa00053	Ascorbate and aldarate metabolism	1/146	30/8218	0.41651	0.709503	0.595662	KL	1
hsa05034	Alcoholism	4/146	187/8218	0.425975	0.712415	0.598107	GNG4/GNG2/GNAO1/DDC	4
hsa04270	Vascular smooth muscle contraction	3/146	134/8218	0.426901	0.712415	0.598107	ADCY1/KCNMA1/KCNMB2	3
hsa00052	Galactose metabolism	1/146	31/8218	0.426914	0.712415	0.598107	GCK	1
hsa04146	Peroxisome	2/146	82/8218	0.429757	0.712415	0.598107	PIPOX/ACSL6	2
hsa04215	Apoptosis - multiple species	1/146	32/8218	0.437134	0.71392	0.59937	MAPK10	1
hsa04910	Insulin signaling pathway	3/146	137/8218	0.441054	0.71392	0.59937	PPP1R3F/MAPK10/GCK	3
hsa04662	B cell receptor signaling pathway	2/146	84/8218	0.441911	0.71392	0.59937	RAC3/NFATC1	2
hsa05131	Shigellosis	5/146	247/8218	0.448303	0.71392	0.59937	MAPK12/MAPK11/MAP1LC3A/MAPK10/ELMO1	5
hsa04610	Complement and coagulation cascades	2/146	86/8218	0.453924	0.71392	0.59937	SERPINE2/F10	2
hsa04140	Autophagy - animal	3/146	141/8218	0.459715	0.71392	0.59937	MAP1LC3A/RAB39B/MAPK10	3
hsa05130	Pathogenic Escherichia coli infection	4/146	197/8218	0.465579	0.71392	0.59937	MAPK12/MAPK11/MAPK10/PAK3	4
hsa04512	ECM-receptor interaction	2/146	88/8218	0.465789	0.71392	0.59937	SV2A/GP1BB	2
hsa04540	Gap junction	2/146	88/8218	0.465789	0.71392	0.59937	ADCY1/GJD2	2
hsa00040	Pentose and glucuronate interconversions	1/146	35/8218	0.46672	0.71392	0.59937	KL	1
hsa04211	Longevity regulating pathway	2/146	89/8218	0.471665	0.71392	0.59937	KL/ADCY1	2
hsa04976	Bile secretion	2/146	89/8218	0.471665	0.71392	0.59937	ATP1A3/ADCY1	2
hsa00500	Starch and sucrose metabolism	1/146	36/8218	0.476235	0.71392	0.59937	GCK	1
hsa00512	Mucin type O-glycan biosynthesis	1/146	36/8218	0.476235	0.71392	0.59937	GALNT8	1
hsa00760	Nicotinate and nicotinamide metabolism	1/146	36/8218	0.476235	0.71392	0.59937	ASPDH	1
hsa05169	Epstein-Barr virus infection	4/146	202/8218	0.485031	0.71392	0.59937	MAPK12/MAPK11/MAPK10/GADD45G	4
hsa01250	Biosynthesis of nucleotide sugars	1/146	37/8218	0.485581	0.71392	0.59937	GCK	1
hsa04960	Aldosterone-regulated sodium reabsorption	1/146	37/8218	0.485581	0.71392	0.59937	ATP1A3	1
hsa05216	Thyroid cancer	1/146	37/8218	0.485581	0.71392	0.59937	GADD45G	1
hsa00260	Glycine, serine and threonine metabolism	1/146	40/8218	0.512637	0.749239	0.629022	PIPOX	1
hsa05231	Choline metabolism in cancer	2/146	98/8218	0.522762	0.755127	0.633966	RAC3/MAPK10	2
hsa04932	Non-alcoholic fatty liver disease	3/146	155/8218	0.522781	0.755127	0.633966	MAPK12/MAPK11/MAPK10	3
hsa00380	Tryptophan metabolism	1/146	42/8218	0.529884	0.7588	0.637049	DDC	1
hsa04390	Hippo signaling pathway	3/146	157/8218	0.531467	0.7588	0.637049	DLG4/WNT4/PPP2R2B	3
hsa05146	Amoebiasis	2/146	102/8218	0.544396	0.771381	0.647612	ARG2/ADCY1	2
hsa04962	Vasopressin-regulated water reabsorption	1/146	44/8218	0.546525	0.771381	0.647612	DYNC1I1	1
hsa04974	Protein digestion and absorption	2/146	103/8218	0.549698	0.771452	0.647671	ATP1A3/SLC8A2	2
hsa02010	ABC transporters	1/146	45/8218	0.554625	0.773968	0.649784	ABCC8	1
hsa04928	Parathyroid hormone synthesis, secretion and action	2/146	106/8218	0.565345	0.78271	0.657123	KL/ADCY1	2
hsa00514	Other types of O-glycan biosynthesis	1/146	47/8218	0.570396	0.78271	0.657123	GALNT8	1
hsa04973	Carbohydrate digestion and absorption	1/146	47/8218	0.570396	0.78271	0.657123	ATP1A3	1
hsa05225	Hepatocellular carcinoma	3/146	168/8218	0.577625	0.783291	0.657611	ACTL6B/WNT4/GADD45G	3
hsa04066	HIF-1 signaling pathway	2/146	109/8218	0.580602	0.783291	0.657611	CAMK2B/ENO2	2
hsa00520	Amino sugar and nucleotide sugar metabolism	1/146	49/8218	0.585612	0.783291	0.657611	GCK	1
hsa00330	Arginine and proline metabolism	1/146	50/8218	0.593018	0.783291	0.657611	ARG2	1
hsa00510	N-Glycan biosynthesis	1/146	50/8218	0.593018	0.783291	0.657611	TUSC3	1
hsa00565	Ether lipid metabolism	1/146	50/8218	0.593018	0.783291	0.657611	TMEM86B	1
hsa05110	Vibrio cholerae infection	1/146	50/8218	0.593018	0.783291	0.657611	ATP6V0E2	1
hsa00270	Cysteine and methionine metabolism	1/146	51/8218	0.600293	0.78451	0.658634	CDO1	1
hsa04913	Ovarian steroidogenesis	1/146	51/8218	0.600293	0.78451	0.658634	ADCY1	1
hsa00600	Sphingolipid metabolism	1/146	53/8218	0.614457	0.798794	0.670626	CERS1	1
hsa00480	Glutathione metabolism	1/146	57/8218	0.641307	0.824679	0.692358	GPX3	1
hsa05134	Legionellosis	1/146	57/8218	0.641307	0.824679	0.692358	EEF1A2	1
hsa04923	Regulation of lipolysis in adipocytes	1/146	58/8218	0.647724	0.824679	0.692358	ADCY1	1
hsa05213	Endometrial cancer	1/146	58/8218	0.647724	0.824679	0.692358	GADD45G	1
hsa05416	Viral myocarditis	1/146	60/8218	0.660218	0.836276	0.702094	RAC3	1
hsa04213	Longevity regulating pathway - multiple species	1/146	62/8218	0.672271	0.847199	0.711265	ADCY1	1
hsa00310	Lysine degradation	1/146	63/8218	0.678138	0.848911	0.712702	PIPOX	1
hsa04650	Natural killer cell mediated cytotoxicity	2/146	131/8218	0.680503	0.848911	0.712702	RAC3/NFATC1	2
hsa05321	Inflammatory bowel disease	1/146	65/8218	0.68956	0.855886	0.718558	NFATC1	1
hsa04510	Focal adhesion	3/146	201/8218	0.69807	0.860601	0.722516	RAC3/MAPK10/PAK3	3
hsa04210	Apoptosis	2/146	136/8218	0.700327	0.860601	0.722516	MAPK10/GADD45G	2
hsa04924	Renin secretion	1/146	69/8218	0.711211	0.865365	0.726516	KCNMA1	1
hsa05211	Renal cell carcinoma	1/146	69/8218	0.711211	0.865365	0.726516	PAK3	1
hsa05230	Central carbon metabolism in cancer	1/146	70/8218	0.716385	0.867387	0.728214	GCK	1
hsa04520	Adherens junction	1/146	71/8218	0.721467	0.869238	0.729767	RAC3	1
hsa05218	Melanoma	1/146	72/8218	0.726458	0.869238	0.729767	GADD45G	1
hsa04115	p53 signaling pathway	1/146	73/8218	0.731361	0.869238	0.729767	GADD45G	1
hsa05207	Chemical carcinogenesis - receptor activation	3/146	212/8218	0.73199	0.869238	0.729767	CHRNB2/CACNA1A/ADCY1	3
hsa05224	Breast cancer	2/146	147/8218	0.740378	0.872356	0.732385	WNT4/GADD45G	2
hsa05220	Chronic myeloid leukemia	1/146	76/8218	0.745551	0.872356	0.732385	GADD45G	1
hsa05226	Gastric cancer	2/146	149/8218	0.747153	0.872356	0.732385	WNT4/GADD45G	2
hsa05100	Bacterial invasion of epithelial cells	1/146	77/8218	0.750114	0.872356	0.732385	ELMO1	1
hsa04145	Phagosome	2/146	152/8218	0.757032	0.872356	0.732385	DYNC1I1/ATP6V0E2	2
hsa03018	RNA degradation	1/146	79/8218	0.758997	0.872356	0.732385	ENO2	1
hsa05166	Human T-cell leukemia virus 1 infection	3/146	222/8218	0.760186	0.872356	0.732385	MAPK10/NFATC1/ADCY1	3
hsa05208	Chemical carcinogenesis - reactive oxygen species	3/146	223/8218	0.76287	0.872356	0.732385	MAPK12/MAPK11/MAPK10	3
hsa04217	Necroptosis	2/146	159/8218	0.778804	0.886472	0.744236	MAPK10/CAMK2B	2
hsa05171	Coronavirus disease - COVID-19	3/146	232/8218	0.785957	0.888398	0.745853	MAPK12/MAPK11/MAPK10	3
hsa04742	Taste transduction	1/146	86/8218	0.787689	0.888398	0.745853	CACNA1A	1
hsa04530	Tight junction	2/146	169/8218	0.806956	0.900481	0.755997	MAPK10/PPP2R2B	2
hsa05222	Small cell lung cancer	1/146	92/8218	0.809564	0.900481	0.755997	GADD45G	1
hsa04141	Protein processing in endoplasmic reticulum	2/146	171/8218	0.812192	0.900481	0.755997	MAPK10/TUSC3	2
hsa05323	Rheumatoid arthritis	1/146	93/8218	0.812985	0.900481	0.755997	ATP6V0E2	1
hsa04350	TGF-beta signaling pathway	1/146	95/8218	0.819646	0.903806	0.758789	IGSF1	1
hsa04666	Fc gamma R-mediated phagocytosis	1/146	97/8218	0.826072	0.905597	0.760293	AMPH	1
hsa00564	Glycerophospholipid metabolism	1/146	99/8218	0.832269	0.905597	0.760293	PEMT	1
hsa04640	Hematopoietic cell lineage	1/146	99/8218	0.832269	0.905597	0.760293	GP1BB	1
hsa05165	Human papillomavirus infection	4/146	331/8218	0.845781	0.912999	0.766507	PPP2R3B/WNT4/ATP6V0E2/PPP2R2B	4
hsa04064	NF-kappa B signaling pathway	1/146	104/8218	0.846821	0.912999	0.766507	GADD45G	1
hsa04613	Neutrophil extracellular trap formation	2/146	190/8218	0.855968	0.912999	0.766507	MAPK12/MAPK11	2
hsa03013	Nucleocytoplasmic transport	1/146	108/8218	0.857554	0.912999	0.766507	EEF1A2	1
hsa04931	Insulin resistance	1/146	108/8218	0.857554	0.912999	0.766507	MAPK10	1
hsa04151	PI3K-Akt signaling pathway	4/146	354/8218	0.880522	0.930186	0.780936	PPP2R3B/GNG4/PPP2R2B/GNG2	4
hsa03008	Ribosome biogenesis in eukaryotes	1/146	118/8218	0.881229	0.930186	0.780936	FBLL1	1
hsa04110	Cell cycle	1/146	127/8218	0.899172	0.942987	0.791683	GADD45G	1
hsa00230	Purine metabolism	1/146	128/8218	0.900992	0.942987	0.791683	ADCY1	1
hsa04142	Lysosome	1/146	132/8218	0.907949	0.945702	0.793963	AP3B2	1
hsa00190	Oxidative phosphorylation	1/146	134/8218	0.911243	0.945702	0.793963	ATP6V0E2	1
hsa04810	Regulation of actin cytoskeleton	2/146	229/8218	0.918155	0.945779	0.794027	RAC3/PAK3	2
hsa05162	Measles	1/146	139/8218	0.918976	0.945779	0.794027	MAPK10	1
hsa04120	Ubiquitin mediated proteolysis	1/146	142/8218	0.92329	0.946277	0.794445	UBE2QL1	1
hsa04072	Phospholipase D signaling pathway	1/146	148/8218	0.931246	0.950487	0.797979	ADCY1	1
hsa04150	mTOR signaling pathway	1/146	156/8218	0.940593	0.953247	0.800297	WNT4	1
hsa05160	Hepatitis C	1/146	157/8218	0.941669	0.953247	0.800297	PPP2R2B	1
hsa04630	JAK-STAT signaling pathway	1/146	166/8218	0.950521	0.95828	0.804522	IL13RA2	1
hsa04740	Olfactory transduction	3/146	439/8218	0.986398	0.990407	0.831495	CAMK2B/NCALD/SLC8A2	3
hsa04060	Cytokine-cytokine receptor interaction	1/146	295/8218	0.995419	0.995419	0.835702	IL13RA2	1

## Sheet: glycolysis
Supplementary Table 10：KEGG functional annotation for molecular characteristics of glycolysis/gluconeogenesis metabolic subtype.
ID	Description	GeneRatio	BgRatio	pvalue	p.adjust	qvalue	geneID	Count
hsa00980	Metabolism of xenobiotics by cytochrome P450	5/60	78/8218	0.000245856	0.030732	0.0282087	CYP2C9/CYP2S1/CYP3A5/ALDH3A1/GSTA1	5
hsa00982	Drug metabolism - cytochrome P450	4/60	72/8218	0.00182435	0.114022	0.10466	CYP2C9/CYP3A5/ALDH3A1/GSTA1	4
hsa00140	Steroid hormone biosynthesis	3/60	62/8218	0.010312	0.264665	0.242934	CYP3A5/HSD11B2/HSD17B2	3
hsa00340	Histidine metabolism	2/60	22/8218	0.0110245	0.264665	0.242934	ALDH3A1/AOC1	2
hsa00830	Retinol metabolism	3/60	68/8218	0.0132503	0.264665	0.242934	CYP2C9/CYP2S1/CYP3A5	3
hsa05204	Chemical carcinogenesis - DNA adducts	3/60	69/8218	0.0137818	0.264665	0.242934	CYP2C9/CYP3A5/GSTA1	3
hsa04918	Thyroid hormone synthesis	3/60	75/8218	0.0172245	0.264665	0.242934	GPX2/DUOXA2/DUOX2	3
hsa00591	Linoleic acid metabolism	2/60	30/8218	0.0200006	0.264665	0.242934	CYP2C9/PLA2G10	2
hsa00052	Galactose metabolism	2/60	31/8218	0.0212807	0.264665	0.242934	HKDC1/AKR1B10	2
hsa00051	Fructose and mannose metabolism	2/60	33/8218	0.0239404	0.264665	0.242934	HKDC1/AKR1B10	2
hsa04976	Bile secretion	3/60	89/8218	0.0269701	0.264665	0.242934	SLC9A3/ABCC3/SCTR	3
hsa00512	Mucin type O-glycan biosynthesis	2/60	36/8218	0.0281704	0.264665	0.242934	GCNT3/ST6GALNAC1	2
hsa05222	Small cell lung cancer	3/60	92/8218	0.0293716	0.264665	0.242934	BIRC7/LAMA3/LAMB3	3
hsa04960	Aldosterone-regulated sodium reabsorption	2/60	37/8218	0.0296424	0.264665	0.242934	SFN/HSD11B2	2
hsa04530	Tight junction	4/60	169/8218	0.0345333	0.287777	0.264149	CLDN18/CLDN23/TJP3/CLDN2	4
hsa05145	Toxoplasmosis	3/60	112/8218	0.0481638	0.35657	0.327294	BIRC7/LAMA3/LAMB3	3
hsa04670	Leukocyte transendothelial migration	3/60	114/8218	0.0503034	0.35657	0.327294	CLDN18/CLDN23/CLDN2	3
hsa00565	Ether lipid metabolism	2/60	50/8218	0.0513461	0.35657	0.327294	LPCAT4/PLA2G10	2
hsa05130	Pathogenic Escherichia coli infection	4/60	197/8218	0.0552335	0.363378	0.333543	CLDN18/CLDN23/MYO1A/CLDN2	4
hsa00480	Glutathione metabolism	2/60	57/8218	0.0647804	0.404878	0.371635	GPX2/GSTA1	2
hsa04978	Mineral absorption	2/60	60/8218	0.0708627	0.414378	0.380355	SLC9A3/SLC26A9	2
hsa00590	Arachidonic acid metabolism	2/60	61/8218	0.0729305	0.414378	0.380355	CYP2C9/PLA2G10	2
hsa00130	Ubiquinone and other terpenoid-quinone biosynthesis	1/60	11/8218	0.0774885	0.421133	0.386556	NQO1	1
hsa00010	Glycolysis / Gluconeogenesis	2/60	67/8218	0.0857336	0.446529	0.409867	HKDC1/ALDH3A1	2
hsa04514	Cell adhesion molecules	3/60	157/8218	0.106671	0.512632	0.470543	CLDN18/CLDN23/CLDN2	3
hsa05160	Hepatitis C	3/60	157/8218	0.106671	0.512632	0.470543	CLDN18/CLDN23/CLDN2	3
hsa00360	Phenylalanine metabolism	1/60	16/8218	0.110729	0.512632	0.470543	ALDH3A1	1
hsa00910	Nitrogen metabolism	1/60	17/8218	0.117234	0.523366	0.480394	CA9	1
hsa04512	ECM-receptor interaction	2/60	88/8218	0.134965	0.556778	0.511063	LAMA3/LAMB3	2
hsa04657	IL-17 signaling pathway	2/60	94/8218	0.15001	0.556778	0.511063	MUC5AC/CCL20	2
hsa04964	Proximal tubule bicarbonate reclamation	1/60	23/8218	0.155294	0.556778	0.511063	SLC9A3	1
hsa00564	Glycerophospholipid metabolism	2/60	99/8218	0.162796	0.556778	0.511063	LPCAT4/PLA2G10	2
hsa04061	Viral protein interaction with cytokine and cytokine receptor	2/60	100/8218	0.165378	0.556778	0.511063	IL2RG/CCL20	2
hsa04060	Cytokine-cytokine receptor interaction	4/60	295/8218	0.167972	0.556778	0.511063	IL1RN/IL2RG/CXCL17/CCL20	4
hsa04972	Pancreatic secretion	2/60	102/8218	0.170562	0.556778	0.511063	PLA2G10/SCTR	2
hsa05146	Amoebiasis	2/60	102/8218	0.170562	0.556778	0.511063	LAMA3/LAMB3	2
hsa04974	Protein digestion and absorption	2/60	103/8218	0.173165	0.556778	0.511063	SLC9A3/COL17A1	2
hsa00592	alpha-Linolenic acid metabolism	1/60	26/8218	0.173715	0.556778	0.511063	PLA2G10	1
hsa00790	Folate biosynthesis	1/60	26/8218	0.173715	0.556778	0.511063	AKR1B10	1
hsa00601	Glycosphingolipid biosynthesis - lacto and neolacto series	1/60	27/8218	0.179766	0.56177	0.515646	FUT3	1
hsa01523	Antifolate resistance	1/60	30/8218	0.197662	0.602628	0.553149	ABCC3	1
hsa00410	beta-Alanine metabolism	1/60	31/8218	0.203541	0.605777	0.55604	ALDH3A1	1
hsa04215	Apoptosis - multiple species	1/60	32/8218	0.209378	0.608658	0.558684	BIRC7	1
hsa05208	Chemical carcinogenesis - reactive oxygen species	3/60	223/8218	0.222191	0.617842	0.567114	SLC26A9/NQO1/GSTA1	3
hsa00040	Pentose and glucuronate interconversions	1/60	35/8218	0.226638	0.617842	0.567114	AKR1B10	1
hsa00350	Tyrosine metabolism	1/60	36/8218	0.232309	0.617842	0.567114	ALDH3A1	1
hsa00500	Starch and sucrose metabolism	1/60	36/8218	0.232309	0.617842	0.567114	HKDC1	1
hsa01250	Biosynthesis of nucleotide sugars	1/60	37/8218	0.237938	0.619631	0.568756	HKDC1	1
hsa05340	Primary immunodeficiency	1/60	38/8218	0.243527	0.621243	0.570235	IL2RG	1
hsa00380	Tryptophan metabolism	1/60	42/8218	0.265483	0.651137	0.597676	AOC1	1
hsa05418	Fluid shear stress and atherosclerosis	2/60	139/8218	0.269736	0.651137	0.597676	NQO1/GSTA1	2
hsa04975	Fat digestion and absorption	1/60	43/8218	0.270873	0.651137	0.597676	PLA2G10	1
hsa02010	ABC transporters	1/60	45/8218	0.281537	0.651287	0.597813	ABCC3	1
hsa04930	Type II diabetes mellitus	1/60	46/8218	0.286812	0.651287	0.597813	HKDC1	1
hsa04973	Carbohydrate digestion and absorption	1/60	47/8218	0.292048	0.651287	0.597813	HKDC1	1
hsa00520	Amino sugar and nucleotide sugar metabolism	1/60	49/8218	0.302408	0.651287	0.597813	HKDC1	1
hsa05030	Cocaine addiction	1/60	49/8218	0.302408	0.651287	0.597813	PPP1R1B	1
hsa00330	Arginine and proline metabolism	1/60	50/8218	0.307531	0.651287	0.597813	AOC1	1
hsa04913	Ovarian steroidogenesis	1/60	51/8218	0.312618	0.651287	0.597813	HSD17B2	1
hsa04979	Cholesterol metabolism	1/60	51/8218	0.312618	0.651287	0.597813	APOC1	1
hsa04340	Hedgehog signaling pathway	1/60	56/8218	0.337505	0.69161	0.634825	IHH	1
hsa05225	Hepatocellular carcinoma	2/60	168/8218	0.348065	0.701745	0.644128	NQO1/GSTA1	2
hsa00561	Glycerolipid metabolism	1/60	62/8218	0.366203	0.717426	0.658522	AKR1B10	1
hsa03250	Viral life cycle - HIV-1	1/60	63/8218	0.370865	0.717426	0.658522	ELL3	1
hsa05321	Inflammatory bowel disease	1/60	65/8218	0.38009	0.717426	0.658522	IL2RG	1
hsa05031	Amphetamine addiction	1/60	69/8218	0.398141	0.717426	0.658522	PPP1R1B	1
hsa05230	Central carbon metabolism in cancer	1/60	70/8218	0.402572	0.717426	0.658522	HKDC1	1
hsa04520	Adherens junction	1/60	71/8218	0.406971	0.717426	0.658522	NECTIN4	1
hsa00562	Inositol phosphate metabolism	1/60	73/8218	0.415675	0.717426	0.658522	ITPKA	1
hsa01524	Platinum drug resistance	1/60	73/8218	0.415675	0.717426	0.658522	GSTA1	1
hsa04115	p53 signaling pathway	1/60	73/8218	0.415675	0.717426	0.658522	SFN	1
hsa03320	PPAR signaling pathway	1/60	75/8218	0.424252	0.717426	0.658522	FABP6	1
hsa05133	Pertussis	1/60	76/8218	0.428495	0.717426	0.658522	C4BPB	1
hsa04510	Focal adhesion	2/60	201/8218	0.433754	0.717426	0.658522	LAMA3/LAMB3	2
hsa05165	Human papillomavirus infection	3/60	331/8218	0.437223	0.717426	0.658522	OASL/LAMA3/LAMB3	3
hsa00983	Drug metabolism - other enzymes	1/60	80/8218	0.445159	0.717426	0.658522	GSTA1	1
hsa04610	Complement and coagulation cascades	1/60	86/8218	0.469262	0.717426	0.658522	C4BPB	1
hsa04727	GABAergic synapse	1/60	89/8218	0.480925	0.717426	0.658522	SLC38A5	1
hsa05235	PD-L1 expression and PD-1 checkpoint pathway in cancer	1/60	89/8218	0.480925	0.717426	0.658522	BATF	1
hsa04151	PI3K-Akt signaling pathway	3/60	354/8218	0.481441	0.717426	0.658522	IL2RG/LAMA3/LAMB3	3
hsa05166	Human T-cell leukemia virus 1 infection	2/60	222/8218	0.485205	0.717426	0.658522	IL2RG/MMP7	2
hsa05032	Morphine addiction	1/60	91/8218	0.48856	0.717426	0.658522	PDE4C	1
hsa04024	cAMP signaling pathway	2/60	225/8218	0.492325	0.717426	0.658522	PDE4C/PPP1R1B	2
hsa04658	Th1 and Th2 cell differentiation	1/60	92/8218	0.492336	0.717426	0.658522	IL2RG	1
hsa04970	Salivary secretion	1/60	92/8218	0.492336	0.717426	0.658522	DMBT1	1
hsa05323	Rheumatoid arthritis	1/60	93/8218	0.496084	0.717426	0.658522	CCL20	1
hsa04350	TGF-beta signaling pathway	1/60	95/8218	0.5035	0.717426	0.658522	HAMP	1
hsa03015	mRNA surveillance pathway	1/60	97/8218	0.510808	0.717426	0.658522	NXF3	1
hsa04070	Phosphatidylinositol signaling system	1/60	97/8218	0.510808	0.717426	0.658522	ITPKA	1
hsa04020	Calcium signaling pathway	2/60	240/8218	0.527012	0.731961	0.671863	MST1R/ITPKA	2
hsa04928	Parathyroid hormone synthesis, secretion and action	1/60	106/8218	0.542406	0.734689	0.674367	PDE4C	1
hsa03013	Nucleocytoplasmic transport	1/60	108/8218	0.549151	0.734689	0.674367	NXF3	1
hsa04659	Th17 cell differentiation	1/60	108/8218	0.549151	0.734689	0.674367	IL2RG	1
hsa04066	HIF-1 signaling pathway	1/60	109/8218	0.552486	0.734689	0.674367	HKDC1	1
hsa04668	TNF signaling pathway	1/60	114/8218	0.568803	0.737108	0.676587	CCL20	1
hsa01200	Carbon metabolism	1/60	115/8218	0.571996	0.737108	0.676587	HKDC1	1
hsa04726	Serotonergic synapse	1/60	115/8218	0.571996	0.737108	0.676587	CYP2C9	1
hsa03008	Ribosome biogenesis in eukaryotes	1/60	118/8218	0.581434	0.741625	0.680734	NXF3	1
hsa04110	Cell cycle	1/60	127/8218	0.608539	0.755241	0.693232	SFN	1
hsa00230	Purine metabolism	1/60	128/8218	0.611442	0.755241	0.693232	PDE4C	1
hsa04142	Lysosome	1/60	132/8218	0.622844	0.755241	0.693232	CTSE	1
hsa04728	Dopaminergic synapse	1/60	132/8218	0.622844	0.755241	0.693232	PPP1R1B	1
hsa04270	Vascular smooth muscle contraction	1/60	134/8218	0.62842	0.755241	0.693232	PLA2G10	1
hsa04910	Insulin signaling pathway	1/60	137/8218	0.636634	0.755241	0.693232	HKDC1	1
hsa04915	Estrogen signaling pathway	1/60	138/8218	0.639332	0.755241	0.693232	TFF1	1
hsa05162	Measles	1/60	139/8218	0.64201	0.755241	0.693232	IL2RG	1
hsa04120	Ubiquitin mediated proteolysis	1/60	142/8218	0.649928	0.755241	0.693232	BIRC7	1
hsa04550	Signaling pathways regulating pluripotency of stem cells	1/60	143/8218	0.652529	0.755241	0.693232	POU5F1	1
hsa05226	Gastric cancer	1/60	149/8218	0.667739	0.765756	0.702883	REG4	1
hsa01240	Biosynthesis of cofactors	1/60	153/8218	0.677514	0.769902	0.706689	NQO1	1
hsa04630	JAK-STAT signaling pathway	1/60	166/8218	0.707369	0.794373	0.729151	IL2RG	1
hsa04310	Wnt signaling pathway	1/60	170/8218	0.715996	0.794373	0.729151	MMP7	1
hsa05164	Influenza A	1/60	171/8218	0.718113	0.794373	0.729151	NXF3	1
hsa05034	Alcoholism	1/60	187/8218	0.749954	0.816978	0.749899	PPP1R1B	1
hsa05014	Amyotrophic lateral sclerosis	2/60	364/8218	0.751619	0.816978	0.749899	GPX2/NXF3	2
hsa04062	Chemokine signaling pathway	1/60	192/8218	0.759158	0.818058	0.750891	CCL20	1
hsa05205	Proteoglycans in cancer	1/60	205/8218	0.781558	0.834998	0.76644	IHH	1
hsa05207	Chemical carcinogenesis - receptor activation	1/60	212/8218	0.792758	0.837587	0.768817	GSTA1	1
hsa05417	Lipid and atherosclerosis	1/60	215/8218	0.797383	0.837587	0.768817	CYP2C9	1
hsa04014	Ras signaling pathway	1/60	236/8218	0.827036	0.861496	0.790762	PLA2G10	1
hsa05131	Shigellosis	1/60	247/8218	0.84082	0.866353	0.795221	HKDC1	1
hsa04144	Endocytosis	1/60	251/8218	0.84556	0.866353	0.795221	IL2RG	1
hsa05016	Huntington disease	1/60	306/8218	0.898241	0.912847	0.837897	GPX2	1
hsa04080	Neuroactive ligand-receptor interaction	1/60	367/8218	0.936154	0.943703	0.86622	SCTR	1
hsa05022	Pathways of neurodegeneration - multiple diseases	1/60	476/8218	0.972493	0.972493	0.892646	GPX2	1

## Sheet: mixed
Supplementary Table 9：KEGG functional annotation for molecular characteristics of mixed metabolic subtype.
ID	Description	GeneRatio	BgRatio	pvalue	p.adjust	qvalue	geneID	Count
hsa04974	Protein digestion and absorption	10/86	103/8218	9.87041e-08	1.49043e-05	1.25718e-05	COL3A1/COL6A3/COL8A1/COL5A2/CPA3/COL10A1/COL1A2/ACE2/COL5A1/COL1A1	10
hsa04145	Phagosome	9/86	152/8218	2.73036e-05	0.00172952	0.00145885	CTSS/FCGR2A/HLA-DRA/MSR1/MRC1/THBS2/FCGR3A/HLA-DQA1/THBS1	9
hsa04512	ECM-receptor interaction	7/86	88/8218	3.43613e-05	0.00172952	0.00145885	COL6A3/THBS2/COL1A2/THBS1/COL1A1/ITGB6/LAMC2	7
hsa00830	Retinol metabolism	6/86	68/8218	7.17371e-05	0.00270807	0.00228426	ALDH1A3/UGT2A3/CYP2C18/UGT2B15/ADH1C/DHRS9	6
hsa04350	TGF-beta signaling pathway	6/86	95/8218	0.000454859	0.0137367	0.0115869	LTBP1/DCN/FBN1/GREM1/INHBA/THBS1	6
hsa05219	Bladder cancer	4/86	41/8218	0.000842804	0.0212106	0.0178911	THBS1/MMP2/MMP1/CXCL8	4
hsa04510	Focal adhesion	8/86	201/8218	0.00115412	0.0248961	0.0209999	MYLK/COL6A3/THBS2/COL1A2/THBS1/COL1A1/ITGB6/LAMC2	8
hsa04970	Salivary secretion	5/86	92/8218	0.00268979	0.048866	0.0412184	SLC12A2/LYZ/MUC5B/CST1/DMBT1	5
hsa04657	IL-17 signaling pathway	5/86	94/8218	0.00295383	0.048866	0.0412184	MMP1/MUC5B/CXCL8/LCN2/MUC5AC	5
hsa05150	Staphylococcus aureus infection	5/86	96/8218	0.00323616	0.048866	0.0412184	FCGR2A/HLA-DRA/FCGR3A/HLA-DQA1/KRT20	5
hsa04933	AGE-RAGE signaling pathway in diabetic complications	5/86	100/8218	0.00385845	0.0528478	0.0445771	COL3A1/COL1A2/COL1A1/MMP2/CXCL8	5
hsa05146	Amoebiasis	5/86	102/8218	0.00419983	0.0528478	0.0445771	COL3A1/COL1A2/COL1A1/CXCL8/LAMC2	5
hsa00040	Pentose and glucuronate interconversions	3/86	35/8218	0.0056879	0.0660671	0.0557276	AKR1B10/UGT2A3/UGT2B15	3
hsa05140	Leishmaniasis	4/86	77/8218	0.0084726	0.0891968	0.0752375	FCGR2A/HLA-DRA/FCGR3A/HLA-DQA1	4
hsa04612	Antigen processing and presentation	4/86	78/8218	0.00886061	0.0891968	0.0752375	B2M/CTSS/HLA-DRA/HLA-DQA1	4
hsa04611	Platelet activation	5/86	124/8218	0.00949782	0.0896356	0.0756076	MYLK/COL3A1/FCGR2A/COL1A2/COL1A1	5
hsa04926	Relaxin signaling pathway	5/86	129/8218	0.0111505	0.094313	0.079553	COL3A1/COL1A2/COL1A1/MMP2/MMP1	5
hsa05152	Tuberculosis	6/86	180/8218	0.0112426	0.094313	0.079553	CTSS/FCGR2A/HLA-DRA/MRC1/FCGR3A/HLA-DQA1	6
hsa04976	Bile secretion	4/86	89/8218	0.013912	0.108867	0.0918297	SLC5A1/UGT2A3/CA2/UGT2B15	4
hsa04672	Intestinal immune network for IgA production	3/86	49/8218	0.0144195	0.108867	0.0918297	HLA-DRA/PIGR/HLA-DQA1	3
hsa05144	Malaria	3/86	50/8218	0.015226	0.109482	0.0923483	THBS2/THBS1/CXCL8	3
hsa05323	Rheumatoid arthritis	4/86	93/8218	0.0161231	0.110663	0.093344	HLA-DRA/HLA-DQA1/MMP1/CXCL8	4
hsa05205	Proteoglycans in cancer	6/86	205/8218	0.0201843	0.132515	0.111776	DCN/LUM/COL1A2/THBS1/COL1A1/MMP2	6
hsa04614	Renin-angiotensin system	2/86	23/8218	0.0237503	0.149429	0.126043	CPA3/ACE2	2
hsa00140	Steroid hormone biosynthesis	3/86	62/8218	0.0268739	0.162318	0.136915	HSD17B2/UGT2A3/UGT2B15	3
hsa05204	Chemical carcinogenesis - DNA adducts	3/86	69/8218	0.0353515	0.205311	0.173179	UGT2A3/CYP2C18/UGT2B15	3
hsa00053	Ascorbate and aldarate metabolism	2/86	30/8218	0.0389617	0.212261	0.179042	UGT2A3/UGT2B15	2
hsa00982	Drug metabolism - cytochrome P450	3/86	72/8218	0.0393597	0.212261	0.179042	UGT2A3/UGT2B15/ADH1C	3
hsa05310	Asthma	2/86	31/8218	0.0413711	0.215415	0.181703	HLA-DRA/HLA-DQA1	2
hsa00980	Metabolism of xenobiotics by cytochrome P450	3/86	78/8218	0.0480378	0.24179	0.20395	UGT2A3/UGT2B15/ADH1C	3
hsa05322	Systemic lupus erythematosus	4/86	136/8218	0.0538963	0.255815	0.215779	FCGR2A/HLA-DRA/FCGR3A/HLA-DQA1	4
hsa00512	Mucin type O-glycan biosynthesis	2/86	36/8218	0.0542124	0.255815	0.215779	GALNT5/GCNT3	2
hsa05165	Human papillomavirus infection	7/86	331/8218	0.0576475	0.263781	0.222499	COL6A3/THBS2/COL1A2/THBS1/COL1A1/ITGB6/LAMC2	7
hsa05330	Allograft rejection	2/86	38/8218	0.0596946	0.265114	0.223624	HLA-DRA/HLA-DQA1	2
hsa05332	Graft-versus-host disease	2/86	42/8218	0.0711962	0.30272	0.255344	HLA-DRA/HLA-DQA1	2
hsa00860	Porphyrin metabolism	2/86	43/8218	0.0741765	0.30272	0.255344	UGT2A3/UGT2B15	2
hsa04940	Type I diabetes mellitus	2/86	43/8218	0.0741765	0.30272	0.255344	HLA-DRA/HLA-DQA1	2
hsa04151	PI3K-Akt signaling pathway	7/86	354/8218	0.0766741	0.304679	0.256996	COL6A3/THBS2/COL1A2/THBS1/COL1A1/ITGB6/LAMC2	7
hsa04514	Cell adhesion molecules	4/86	157/8218	0.0819398	0.317254	0.267604	HLA-DRA/VCAN/HLA-DQA1/CLDN2	4
hsa04972	Pancreatic secretion	3/86	102/8218	0.0909885	0.343481	0.289726	SLC12A2/CPA3/CA2	3
hsa05171	Coronavirus disease - COVID-19	5/86	232/8218	0.0954326	0.351471	0.296466	F13A1/FCGR2A/ACE2/MMP1/CXCL8	5
hsa04659	Th17 cell differentiation	3/86	108/8218	0.103586	0.363692	0.306774	AHR/HLA-DRA/HLA-DQA1	3
hsa05164	Influenza A	4/86	171/8218	0.10395	0.363692	0.306774	HLA-DRA/HLA-DQA1/CXCL8/TMPRSS4	4
hsa05320	Autoimmune thyroid disease	2/86	53/8218	0.105977	0.363692	0.306774	HLA-DRA/HLA-DQA1	2
hsa05145	Toxoplasmosis	3/86	112/8218	0.11235	0.376996	0.317996	HLA-DRA/HLA-DQA1/LAMC2	3
hsa04670	Leukocyte transendothelial migration	3/86	114/8218	0.116836	0.383527	0.323504	THY1/CLDN2/MMP2	3
hsa04978	Mineral absorption	2/86	60/8218	0.130032	0.409059	0.345041	SLC5A1/SLC40A1	2
hsa05416	Viral myocarditis	2/86	60/8218	0.130032	0.409059	0.345041	HLA-DRA/HLA-DQA1	2
hsa00590	Arachidonic acid metabolism	2/86	61/8218	0.133566	0.411603	0.347187	HPGD/PTGIS	2
hsa05321	Inflammatory bowel disease	2/86	65/8218	0.147915	0.446704	0.376795	HLA-DRA/HLA-DQA1	2
hsa05130	Pathogenic Escherichia coli infection	4/86	197/8218	0.15107	0.447287	0.377286	FCGR2A/MYH11/CLDN2/CXCL8	4
hsa04142	Lysosome	3/86	132/8218	0.159996	0.448325	0.378162	CD68/CTSS/CTSE	3
hsa05415	Diabetic cardiomyopathy	4/86	203/8218	0.162959	0.448325	0.378162	COL3A1/COL1A2/COL1A1/MMP2	4
hsa00910	Nitrogen metabolism	1/86	17/8218	0.163906	0.448325	0.378162	CA2	1
hsa04270	Vascular smooth muscle contraction	3/86	134/8218	0.165067	0.448325	0.378162	MYLK/CALD1/MYH11	3
hsa05120	Epithelial cell signaling in Helicobacter pylori infection	2/86	70/8218	0.166266	0.448325	0.378162	ADAM10/CXCL8	2
hsa04915	Estrogen signaling pathway	3/86	138/8218	0.17535	0.452457	0.381647	MMP2/KRT20/TFF1	3
hsa04115	p53 signaling pathway	2/86	73/8218	0.177462	0.452457	0.381647	THBS1/SERPINB5	2
hsa05207	Chemical carcinogenesis - receptor activation	4/86	212/8218	0.18141	0.452457	0.381647	AHR/KLF5/UGT2A3/UGT2B15	4
hsa03320	PPAR signaling pathway	2/86	75/8218	0.184991	0.452457	0.381647	MMP1/FABP1	2
hsa04918	Thyroid hormone synthesis	2/86	75/8218	0.184991	0.452457	0.381647	GPX2/DUOX2	2
hsa04936	Alcoholic liver disease	3/86	142/8218	0.185811	0.452457	0.381647	CXCL8/ADH1C/FABP1	3
hsa04971	Gastric acid secretion	2/86	76/8218	0.188773	0.452457	0.381647	MYLK/CA2	2
hsa05412	Arrhythmogenic right ventricular cardiomyopathy	2/86	77/8218	0.192566	0.454336	0.383233	ITGB6/DES	2
hsa05166	Human T-cell leukemia virus 1 infection	4/86	222/8218	0.202692	0.466738	0.393694	B2M/HLA-DRA/HLA-DQA1/MMP7	4
hsa00983	Drug metabolism - other enzymes	2/86	80/8218	0.204005	0.466738	0.393694	UGT2A3/UGT2B15	2
hsa04964	Proximal tubule bicarbonate reclamation	1/86	23/8218	0.215168	0.484931	0.409039	CA2	1
hsa00790	Folate biosynthesis	1/86	26/8218	0.239621	0.530898	0.447812	AKR1B10	1
hsa05410	Hypertrophic cardiomyopathy	2/86	90/8218	0.242596	0.530898	0.447812	ITGB6/DES	2
hsa04966	Collecting duct acid secretion	1/86	27/8218	0.247604	0.532471	0.449139	CA2	1
hsa04658	Th1 and Th2 cell differentiation	2/86	92/8218	0.250367	0.532471	0.449139	HLA-DRA/HLA-DQA1	2
hsa04310	Wnt signaling pathway	3/86	170/8218	0.262791	0.550076	0.463989	SFRP4/MMP7/SFRP2	3
hsa05414	Dilated cardiomyopathy	2/86	96/8218	0.265931	0.550076	0.463989	ITGB6/DES	2
hsa04666	Fc gamma R-mediated phagocytosis	2/86	97/8218	0.269824	0.550586	0.464419	FCGR2A/FCGR3A	2
hsa04640	Hematopoietic cell lineage	2/86	99/8218	0.277608	0.552032	0.465638	HLA-DRA/HLA-DQA1	2
hsa00052	Galactose metabolism	1/86	31/8218	0.278714	0.552032	0.465638	AKR1B10	1
hsa04061	Viral protein interaction with cytokine and cytokine receptor	2/86	100/8218	0.2815	0.552032	0.465638	CXCL8/CXCL14	2
hsa00051	Fructose and mannose metabolism	1/86	33/8218	0.293788	0.568744	0.479736	AKR1B10	1
hsa04621	NOD-like receptor signaling pathway	3/86	186/8218	0.308544	0.589748	0.497453	ANTXR2/ANTXR1/CXCL8	3
hsa00350	Tyrosine metabolism	1/86	36/8218	0.315819	0.596108	0.502816	ADH1C	1
hsa05033	Nicotine addiction	1/86	40/8218	0.344139	0.641543	0.541141	GABRP	1
hsa04216	Ferroptosis	1/86	41/8218	0.351036	0.645148	0.544182	SLC40A1	1
hsa05169	Epstein-Barr virus infection	3/86	202/8218	0.354618	0.645148	0.544182	B2M/HLA-DRA/HLA-DQA1	3
hsa00071	Fatty acid degradation	1/86	43/8218	0.364616	0.647729	0.546359	ADH1C	1
hsa04975	Fat digestion and absorption	1/86	43/8218	0.364616	0.647729	0.546359	FABP1	1
hsa04380	Osteoclast differentiation	2/86	128/8218	0.38864	0.663277	0.559474	FCGR2A/FCGR3A	2
hsa00514	Other types of O-glycan biosynthesis	1/86	47/8218	0.390938	0.663277	0.559474	GALNT5	1
hsa00620	Pyruvate metabolism	1/86	47/8218	0.390938	0.663277	0.559474	ADH1C	1
hsa04973	Carbohydrate digestion and absorption	1/86	47/8218	0.390938	0.663277	0.559474	SLC5A1	1
hsa05110	Vibrio cholerae infection	1/86	50/8218	0.40997	0.687838	0.580191	SLC12A2	1
hsa04913	Ovarian steroidogenesis	1/86	51/8218	0.416182	0.690588	0.582511	HSD17B2	1
hsa05135	Yersinia infection	2/86	137/8218	0.42174	0.692203	0.583873	FCGR2A/CXCL8	2
hsa00600	Sphingolipid metabolism	1/86	53/8218	0.428414	0.692891	0.584453	SGPP2	1
hsa04810	Regulation of actin cytoskeleton	3/86	229/8218	0.431336	0.692891	0.584453	MYLK/MYH11/ITGB6	3
hsa00480	Glutathione metabolism	1/86	57/8218	0.452122	0.71115	0.599854	GPX2	1
hsa05134	Legionellosis	1/86	57/8218	0.452122	0.71115	0.599854	CXCL8	1
hsa01240	Biosynthesis of cofactors	2/86	153/8218	0.478254	0.740199	0.624357	UGT2A3/UGT2B15	2
hsa00561	Glycerolipid metabolism	1/86	62/8218	0.480394	0.740199	0.624357	AKR1B10	1
hsa00010	Glycolysis / Gluconeogenesis	1/86	67/8218	0.507223	0.773644	0.652568	ADH1C	1
hsa04622	RIG-I-like receptor signaling pathway	1/86	71/8218	0.527697	0.794398	0.670074	CXCL8	1
hsa04530	Tight junction	2/86	169/8218	0.531352	0.794398	0.670074	MYH11/CLDN2	2
hsa05133	Pertussis	1/86	76/8218	0.55211	0.81734	0.689426	CXCL8	1
hsa01232	Nucleotide metabolism	1/86	85/8218	0.592952	0.844186	0.712071	GDA	1
hsa04613	Neutrophil extracellular trap formation	2/86	190/8218	0.595369	0.844186	0.712071	FCGR2A/FCGR3A	2
hsa04610	Complement and coagulation cascades	1/86	86/8218	0.597256	0.844186	0.712071	F13A1	1
hsa04062	Chemokine signaling pathway	2/86	192/8218	0.601119	0.844186	0.712071	CXCL8/CXCL14	2
hsa04060	Cytokine-cytokine receptor interaction	3/86	295/8218	0.601593	0.844186	0.712071	INHBA/CXCL8/CXCL14	3
hsa05202	Transcriptional misregulation in cancer	2/86	193/8218	0.603972	0.844186	0.712071	HPGD/CXCL8	2
hsa04727	GABAergic synapse	1/86	89/8218	0.609901	0.844186	0.712071	GABRP	1
hsa05032	Morphine addiction	1/86	91/8218	0.618112	0.844186	0.712071	GABRP	1
hsa05222	Small cell lung cancer	1/86	92/8218	0.622153	0.844186	0.712071	LAMC2	1
hsa04912	GnRH signaling pathway	1/86	93/8218	0.626152	0.844186	0.712071	MMP2	1
hsa01522	Endocrine resistance	1/86	98/8218	0.645527	0.854137	0.720464	MMP2	1
hsa05231	Choline metabolism in cancer	1/86	98/8218	0.645527	0.854137	0.720464	SLC44A4	1
hsa05142	Chagas disease	1/86	102/8218	0.66031	0.854137	0.720464	CXCL8	1
hsa05417	Lipid and atherosclerosis	2/86	215/8218	0.662908	0.854137	0.720464	MMP1/CXCL8	2
hsa04064	NF-kappa B signaling pathway	1/86	104/8218	0.667471	0.854137	0.720464	CXCL8	1
hsa04620	Toll-like receptor signaling pathway	1/86	104/8218	0.667471	0.854137	0.720464	CXCL8	1
hsa05163	Human cytomegalovirus infection	2/86	225/8218	0.687315	0.872139	0.735648	B2M/CXCL8	2
hsa04726	Serotonergic synapse	1/86	115/8218	0.704271	0.886208	0.747516	CYP2C18	1
hsa04071	Sphingolipid signaling pathway	1/86	119/8218	0.71663	0.894306	0.754347	SGPP2	1
hsa00230	Purine metabolism	1/86	128/8218	0.742601	0.907455	0.765437	GDA	1
hsa04650	Natural killer cell mediated cytotoxicity	1/86	131/8218	0.750723	0.907455	0.765437	FCGR3A	1
hsa04210	Apoptosis	1/86	136/8218	0.763702	0.907455	0.765437	CTSS	1
hsa04371	Apelin signaling pathway	1/86	139/8218	0.771166	0.907455	0.765437	MYLK	1
hsa05418	Fluid shear stress and atherosclerosis	1/86	139/8218	0.771166	0.907455	0.765437	MMP2	1
hsa04550	Signaling pathways regulating pluripotency of stem cells	1/86	143/8218	0.780757	0.907455	0.765437	INHBA	1
hsa04072	Phospholipase D signaling pathway	1/86	148/8218	0.792189	0.907455	0.765437	CXCL8	1
hsa04723	Retrograde endocannabinoid signaling	1/86	148/8218	0.792189	0.907455	0.765437	GABRP	1
hsa05226	Gastric cancer	1/86	149/8218	0.794403	0.907455	0.765437	CDH17	1
hsa04921	Oxytocin signaling pathway	1/86	154/8218	0.805131	0.907455	0.765437	MYLK	1
hsa04932	Non-alcoholic fatty liver disease	1/86	155/8218	0.80721	0.907455	0.765437	CXCL8	1
hsa04934	Cushing syndrome	1/86	155/8218	0.80721	0.907455	0.765437	AHR	1
hsa04218	Cellular senescence	1/86	156/8218	0.809266	0.907455	0.765437	CXCL8	1
hsa05160	Hepatitis C	1/86	157/8218	0.8113	0.907455	0.765437	CLDN2	1
hsa05161	Hepatitis B	1/86	162/8218	0.821156	0.911725	0.769039	CXCL8	1
hsa04022	cGMP-PKG signaling pathway	1/86	167/8218	0.830503	0.915372	0.772116	MYLK	1
hsa05206	MicroRNAs in cancer	2/86	310/8218	0.841346	0.920603	0.776528	THBS1/SERPINB5	2
hsa04360	Axon guidance	1/86	182/8218	0.855742	0.929619	0.784133	SEMA3C	1
hsa05167	Kaposi sarcoma-associated herpesvirus infection	1/86	194/8218	0.873227	0.941837	0.794439	CXCL8	1
hsa04015	Rap1 signaling pathway	1/86	210/8218	0.893321	0.952363	0.803318	THBS1	1
hsa05170	Human immunodeficiency virus 1 infection	1/86	212/8218	0.8956	0.952363	0.803318	B2M	1
hsa05208	Chemical carcinogenesis - reactive oxygen species	1/86	223/8218	0.907301	0.958059	0.808122	AHR	1
hsa04020	Calcium signaling pathway	1/86	240/8218	0.922884	0.961905	0.811366	MYLK	1
hsa05131	Shigellosis	1/86	247/8218	0.92852	0.961905	0.811366	CXCL8	1
hsa05132	Salmonella infection	1/86	249/8218	0.930054	0.961905	0.811366	CXCL8	1
hsa05016	Huntington disease	1/86	306/8218	0.962398	0.988586	0.833872	GPX2	1
hsa05014	Amyotrophic lateral sclerosis	1/86	364/8218	0.980097	0.990595	0.835567	GPX2	1
hsa04080	Neuroactive ligand-receptor interaction	1/86	367/8218	0.980744	0.990595	0.835567	GABRP	1
hsa05010	Alzheimer disease	1/86	384/8218	0.984035	0.990595	0.835567	ADAM10	1
hsa05022	Pathways of neurodegeneration - multiple diseases	1/86	476/8218	0.994252	0.994252	0.838651	GPX2	1
