# Supplementary material for: Integrated transcriptomics, proteomics and metabolomics-based analysis uncover TAM2-associated glycolysis and pyruvate metabolic remodeling in pancreatic cancer
Source: Front Immunol. 2023 Aug 17;14:1170223. doi: 10.3389/fimmu.2023.1170223 (PMC10470650; doi:10.3389/fimmu.2023.1170223)
Supplement: Supplementary file 2 [file DataSheet_2.zip › Supplementary Table 2.XLSX]

## Sheet: Sheet1
Supplementary Table 2：CD163 and CD206 protein expression based on IHC analysis
Sample ID	CD163 protein expression	CD206 protein expression
T1	0.312069	0.254714
T2	0.262332	0.239959
T3	0.269476	0.323964
T4	0.177328	0.271089
T5	0.168094	0.275595
T6	0.137857	0.237506
T7	0.250591	0.243847
T8	0.144205	0.20925
T9	0.14544	0.252119
T10	0.152959	0.153443
T11	0.235481	0.349812
T12	0.219313	0.260627
T13	0.190275	0.249732
T14	0.20614	0.16875
T15	0.247027	0.217714
T16	0.201361	0.249492
T17	0.261447	0.279656
T18	0.185701	0.387798
T19	0.224226	0.187129
T20	0.219668	0.32833
N1	0.210721	0.219585
N2	0.144118	0.224185
N3	0.172532	0.240233
N4	0.185776	0.227829
N5	0.207229	0.279265
N6	0.155424	0.119625
N7	0.188367	0.151286
N8	0.16142	0.189514
N9	0.147321	0.162922
N10	0.121505	0.159656
