# Supplementary material for: Integrated transcriptomics, proteomics and metabolomics-based analysis uncover TAM2-associated glycolysis and pyruvate metabolic remodeling in pancreatic cancer
Source: Front Immunol. 2023 Aug 17;14:1170223. doi: 10.3389/fimmu.2023.1170223 (PMC10470650; doi:10.3389/fimmu.2023.1170223)
Supplement: Supplementary file 2 [file DataSheet_2.zip › Supplementary Table 3.XLSX]

## Sheet: Sheet1
Supplementary Table 3: Differentially expressed proteins in 20 PAAD tissues and 10 normal tissues
Protein	logFC	AveExpr	t	P.Value	adj.P.Val	B
AGR2	16.8027	13.5308	6.56051	3.07e-07	0.000488573	5.31914
HDLBP	12.283	12.2781	3.8662	0.000556648	0.073895	-0.370163
GYG1	11.4545	9.72737	3.65369	0.000988251	0.0873531	-0.820366
RPS26	11.1393	16.0692	3.98141	0.000406496	0.058868	-0.123923
KRT7	11.0554	15.5402	4.13327	0.000267813	0.047403	0.202423
RCN3	10.9334	11.0228	3.80834	0.00065134	0.0741131	-0.493317
RPN2	10.8848	11.594	3.48743	0.00153889	0.0887386	-1.16795
CAPN2	10.8349	12.563	4.25991	0.000188695	0.047403	0.475711
OLFML3	10.6998	9.17312	3.59766	0.00114811	0.0873531	-0.938032
RAB6A	10.6886	17.137	4.69812	5.56e-05	0.0221294	1.42466
CLPS	10.6577	12.0733	2.91944	0.00662392	0.140475	-2.31065
YBX3	10.6113	13.1077	3.48902	0.00153246	0.0887386	-1.16467
DHX9	10.4925	8.96328	3.30623	0.00247556	0.0963537	-1.54092
MT2A	10.4872	13.7274	3.20429	0.00322255	0.10267	-1.74759
COPB1	10.308	8.80908	3.28254	0.0026327	0.0986044	-1.58918
SLC9A3R2	10.2852	8.59491	3.39618	0.00195713	0.0925127	-1.35661
GCG	10.2728	8.58892	3.39757	0.00195	0.0925127	-1.35375
CTSB	10.238	15.6748	3.22816	0.0030304	0.102209	-1.69943
PLCXD2	10.2172	10.7104	3.27832	0.00266164	0.0986044	-1.59774
LAMB1	10.2102	15.651	4.99889	2.39e-05	0.019014	2.07457
KRT13	10.1904	14.2077	4.15454	0.00025255	0.047403	0.24826
CLIC5	10.141	6.85357	3.11867	0.00401241	0.117996	-1.9192
CPB1	10.1118	15.7229	3.10852	0.00411741	0.117996	-1.93941
FBLN5	10.0616	10.5956	3.24378	0.00291062	0.101967	-1.66783
RPL18	10.0572	11.1015	2.80194	0.00884695	0.149928	-2.53577
AKR1A1	10.0479	17.1827	4.21645	0.000212829	0.047403	0.38184
VARS1	9.9457	14.2086	3.54767	0.00131167	0.0873531	-1.04257
VCAN	9.84587	15.9907	3.81241	0.000644182	0.0741131	-0.484653
PPP2R1A	9.7901	8.50955	3.22189	0.00307976	0.102209	-1.71209
VKORC1	9.71759	8.53216	2.91653	0.00667199	0.140475	-2.31628
OR2AG2	9.5941	13.2281	2.50242	0.0180658	0.174464	-3.08708
CEACAM5	9.52116	6.44032	3.1007	0.00420015	0.117996	-1.95497
PSMA6	9.50641	12.3547	2.95716	0.00603026	0.140475	-2.23746
RPL28	9.49412	14.5968	3.20717	0.00319878	0.10267	-1.74179
RPL18A	9.45496	12.3587	2.91473	0.00670189	0.140475	-2.31977
RAB21	9.37975	12.116	2.72485	0.0106676	0.154486	-2.6809
GAA	9.35202	13.9528	3.33467	0.00229884	0.0963537	-1.48284
COPG1	9.30566	6.29666	3.05809	0.00467941	0.118491	-2.03945
OLFM4	9.29907	6.29226	3.10905	0.00411193	0.117996	-1.93837
DPT	9.26446	15.7509	3.59884	0.00114448	0.0873531	-0.935552
AHCY	9.26116	11.9799	2.97565	0.00575789	0.140475	-2.2014
NNMT	9.24232	12.3288	2.62367	0.0135902	0.174464	-2.86808
ATP5PO	9.23148	14.0543	3.24361	0.00291191	0.101967	-1.66818
MYADM	9.20333	8.04902	2.93229	0.00641577	0.140475	-2.28577
ANXA3	9.18587	15.5557	3.61738	0.00108918	0.0873531	-0.896682
PPP1CB	9.16533	13.2886	3.46906	0.00161546	0.0887386	-1.20606
HNRNPUL2	9.15602	8.14377	2.86262	0.00762351	0.147687	-2.42008
LMAN1	9.15426	10.3203	2.52192	0.0172644	0.174464	-3.05226
AKAP17A	9.02649	10.1451	2.73741	0.0103488	0.152699	-2.6574
SRM	9.00831	7.89605	2.91507	0.00669616	0.140475	-2.3191
COPA	8.99797	11.3272	3.07583	0.00447382	0.118491	-2.00433
AEBP1	8.88635	8.13246	2.54615	0.0163144	0.174464	-3.00878
REG1A	8.88304	12.7676	2.20485	0.0353413	0.229086	-3.59721
EIF4A1	8.83508	13.6871	2.84642	0.00793374	0.14831	-2.4511
AARS1	8.83235	10.0173	2.5031	0.0180371	0.174464	-3.08586
C1QB	8.77111	5.94029	2.81521	0.00856466	0.149928	-2.51058
SHMT2	8.75802	9.50027	2.86385	0.00760061	0.147687	-2.41774
RPS23	8.71348	9.74287	2.54169	0.0164857	0.174464	-3.0168
CLIC4	8.70252	13.0911	2.96515	0.00591111	0.140475	-2.22189
HLA-DRA	8.68876	11.8953	2.53318	0.016817	0.174464	-3.03209
TINAGL1	8.63884	5.85211	2.78978	0.00911345	0.152699	-2.55881
COL5A2	8.63199	13.7373	2.51608	0.0175011	0.174464	-3.06271
EML2	8.6158	16.023	2.80983	0.00867808	0.149928	-2.5208
RAB15	8.60314	13.8068	2.4923	0.0184948	0.174464	-3.10507
RAB33B	8.58858	13.8112	2.48629	0.0187543	0.174464	-3.11575
MYDGF	8.58227	11.9696	2.47443	0.0192758	0.175465	-3.13677
ABHD14B	8.58161	12.7391	3.32749	0.00234226	0.0963537	-1.49752
LRP1	8.57682	11.1255	2.94663	0.00619069	0.140475	-2.25793
DDX3X	8.54502	11.7945	2.5106	0.0177258	0.174464	-3.0725
PDXK	8.52246	5.77452	3.09865	0.00422209	0.117996	-1.95905
COPB2	8.49667	15.5489	3.2393	0.00294444	0.101967	-1.67688
USO1	8.47057	9.55118	2.519	0.0173825	0.174464	-3.05749
S100P	8.4608	7.76194	2.32619	0.0270147	0.210953	-3.39416
EIF3E	8.43322	5.71503	2.5391	0.016586	0.174464	-3.02147
CTNNA1	8.42259	16.2337	2.6725	0.0120974	0.16471	-2.77823
SLC9A3R1	8.41759	13.7862	2.66463	0.0123273	0.166418	-2.79278
CLIC1	8.39196	13.5947	2.46259	0.0198096	0.1793	-3.15768
SLC25A3	8.38774	18.2417	3.57056	0.00123413	0.0873531	-0.994741
TMED10	8.3467	14.7362	3.39281	0.00197453	0.0925127	-1.36356
RACK1	8.33394	15.8086	2.73994	0.0102858	0.152699	-2.65267
SF3B1	8.32557	9.44862	2.4961	0.0183326	0.174464	-3.09832
SBNO1	8.29802	16.428	4.07088	0.000318013	0.0506595	0.0681401
SSR4	8.28536	7.58036	2.54092	0.0165155	0.174464	-3.01819
HEBP2	8.2297	16.4253	2.5575	0.0158862	0.174464	-2.98833
PGM2	8.19565	14.603	2.953	0.00609307	0.140475	-2.24554
PSMB2	8.18913	5.5523	2.53827	0.0166182	0.174464	-3.02296
GSR	8.15143	13.2629	2.67747	0.0119543	0.164166	-2.76903
MAT2A	8.13635	11.1954	2.73519	0.0104046	0.152699	-2.66156
IGHG4	8.11519	7.72584	2.21827	0.0343188	0.229086	-3.57511
EIF2S3	8.07556	11.2235	2.48358	0.0188722	0.174464	-3.12055
THBS2	8.0605	7.34843	2.34228	0.0260556	0.207533	-3.36671
ARF4	8.04187	16.7411	3.77535	0.000712186	0.0756342	-0.563352
GFPT1	8.02218	7.41223	2.49801	0.0182517	0.174464	-3.09493
LGALS4	7.97581	11.567	2.17892	0.0373951	0.229086	-3.63966
PDLIM7	7.97424	9.42691	2.37609	0.0241403	0.200289	-3.30863
PABPC4	7.97419	8.5551	2.44071	0.0208321	0.183345	-3.19617
AKR7A2	7.97186	9.37044	2.39581	0.0230834	0.197836	-3.27452
SRP14	7.95821	9.00708	2.50514	0.0179519	0.174464	-3.08223
SCCPDH	7.95283	7.11843	2.83324	0.00819461	0.14831	-2.47626
NCAM2	7.93218	19.3879	3.56601	0.00124917	0.0873531	-1.00425
LGALS3BP	7.89659	13.2796	2.35165	0.0255117	0.207533	-3.35067
DDOST	7.86832	15.38	2.63849	0.0131199	0.172728	-2.84091
PFKP	7.8472	9.16074	2.23389	0.0331616	0.225754	-3.54927
RPL34	7.84171	13.5112	2.2851	0.0296115	0.214746	-3.46373
RARS1	7.81951	5.30588	2.53161	0.0168787	0.174464	-3.03491
RPL5	7.80965	13.3487	2.30903	0.0280733	0.214746	-3.42332
GPNMB	7.79013	9.38859	2.1415	0.0405469	0.231059	-3.70031
QARS1	7.78193	8.46608	2.62319	0.0136056	0.174464	-2.86896
ATL3	7.77943	6.51057	2.82872	0.008286	0.14831	-2.48488
NSF	7.77134	8.73311	2.73543	0.0103985	0.152699	-2.66112
RPL24	7.73624	13.4173	2.26633	0.0308705	0.214746	-3.49522
ATP6V0D1	7.73622	5.25036	2.54852	0.0162242	0.174464	-3.00452
STT3A	7.72284	13.9153	2.87912	0.00731951	0.147687	-2.38841
FAU	7.71976	11.073	2.21012	0.0349362	0.229086	-3.58854
PPT1	7.70549	11.1874	2.18543	0.0368698	0.229086	-3.62904
KRT82	7.68206	17.4161	2.45869	0.0199886	0.179898	-3.16456
RPS12	7.67753	15.1735	2.59569	0.0145206	0.174464	-2.91914
RO60	7.66502	8.56581	2.54431	0.016385	0.174464	-3.01209
SERPINH1	7.66207	12.8381	2.38821	0.0234854	0.200066	-3.28768
MTDH	7.65649	6.99702	2.34481	0.025908	0.207533	-3.36239
TRAP1	7.65367	17.5297	2.80457	0.00879045	0.149928	-2.53079
C1QC	7.59005	9.14713	2.15267	0.0395821	0.229288	-3.68228
RPL36AL	7.55254	11.338	2.09538	0.0447547	0.241675	-3.77405
GNG12	7.52082	5.10676	2.81573	0.00855372	0.149928	-2.50959
RPLP0	7.51119	12.4783	2.37031	0.0244581	0.200834	-3.31859
JUP	7.50565	8.448	2.52031	0.0173293	0.174464	-3.05514
LEMD2	7.50064	7.58397	2.83355	0.00818847	0.14831	-2.47567
INSR	7.492	13.1999	2.29585	0.0289108	0.214746	-3.44559
CYCS	7.47824	16.9427	3.34673	0.00222757	0.0963537	-1.45815
GOT2	7.4456	12.3756	2.38426	0.0236972	0.200288	-3.29452
ASPN	7.44312	14.4368	2.38304	0.023763	0.200288	-3.29663
AKR1C3	7.42852	14.5978	2.91619	0.00667767	0.140475	-2.31695
TAX1BP3	7.42586	6.81118	2.334	0.0265453	0.209723	-3.38085
EFEMP2	7.42543	5.04317	2.53757	0.0166454	0.174464	-3.02421
TUBB3	7.4064	12.3012	2.37702	0.0240892	0.200289	-3.30702
RPL7	7.39017	17.0434	2.77232	0.00950919	0.152699	-2.5918
SCFD1	7.36136	5.00045	2.5432	0.0164274	0.174464	-3.01408
VAT1	7.32996	8.85104	2.14673	0.0400923	0.230664	-3.69188
FHL2	7.31883	4.9721	2.5406	0.0165279	0.174464	-3.01877
ASS1	7.29774	4.95804	2.53856	0.0166069	0.174464	-3.02243
HIBCH	7.29252	9.94802	2.52867	0.0169951	0.174464	-3.04018
ARCN1	7.26428	12.4472	2.11187	0.0432079	0.237345	-3.74782
OVOL2	7.24125	6.58861	2.35004	0.0256041	0.207533	-3.35342
EML4	7.2158	12.6866	2.2276	0.0336236	0.226959	-3.55969
VDAC1	7.20621	16.6358	2.76826	0.00960346	0.152699	-2.59945
SEC11A	7.18802	15.5406	3.54641	0.00131605	0.0873531	-1.04518
CTNND1	7.1777	8.45082	2.21071	0.0348915	0.229086	-3.58757
ATP6V1E1	7.17555	15.3599	2.34802	0.0257209	0.207533	-3.35688
PGLS	7.16199	16.2868	2.83225	0.00821451	0.14831	-2.47814
MFGE8	7.13619	4.85034	2.53855	0.0166072	0.174464	-3.02245
ATP5MG	7.08465	10.5843	2.11231	0.0431669	0.237345	-3.74711
RPS27	7.05957	14.8928	2.16567	0.0384844	0.229086	-3.66121
MGST2	7.02985	12.1252	2.09577	0.0447176	0.241675	-3.77343
PDLIM5	7.01023	9.19866	2.44228	0.0207573	0.183345	-3.19343
MYLK3	6.99952	8.36266	2.3308	0.0267368	0.209811	-3.38631
CANX	6.99485	16.5189	2.69261	0.0115282	0.162053	-2.74096
GARS1	6.98458	6.57147	2.07314	0.0469192	0.247026	-3.80921
IGKV1-6	6.98097	6.59122	2.07001	0.0472311	0.247026	-3.81414
TXNDC17	6.9604	13.0208	2.17295	0.0378825	0.229086	-3.64938
SEPTIN11	6.94432	19.3031	3.16716	0.00354488	0.110726	-1.82225
CRYZ	6.93823	11.6611	2.13908	0.0407581	0.231059	-3.7042
POSTN	6.93215	4.71431	2.2904	0.0292639	0.214746	-3.45479
RPL30	6.91852	16.4854	2.66062	0.012446	0.166608	-2.80018
SERPINB9	6.90487	12.2187	2.2051	0.035322	0.229086	-3.5968
RPL4	6.86842	14.4723	2.1632	0.0386913	0.229086	-3.66523
AGRN	6.85721	11.5635	2.13946	0.0407252	0.231059	-3.7036
SLC25A12	6.83247	8.13973	2.17729	0.0375272	0.229086	-3.64231
PSMD12	6.8269	6.51628	2.40596	0.0225557	0.196197	-3.25688
TMSB10	6.78376	4.61539	2.28922	0.0293415	0.214746	-3.45679
CTSE	6.77444	4.60918	2.28571	0.0295714	0.214746	-3.4627
GNAI2	6.7467	16.7309	2.54033	0.0165381	0.174464	-3.01924
GNB1	6.6876	16.8459	2.49563	0.0183525	0.174464	-3.09915
ABHD11	6.66338	4.53513	2.28782	0.0294326	0.214746	-3.45914
RPS20	6.65113	16.0048	2.59479	0.0145518	0.174464	-2.92079
NPEPPS	6.63154	11.3428	2.30404	0.028388	0.214746	-3.43177
VASP	6.62586	13.8764	2.17724	0.0375312	0.229086	-3.64239
STT3B	6.61712	7.47449	2.48265	0.018913	0.174464	-3.12221
RPS2	6.60197	15.8903	2.62153	0.0136594	0.174464	-2.872
PAICS	6.60047	13.3856	2.26789	0.030764	0.214746	-3.49261
AKR1E2	6.59972	14.1608	2.12369	0.042128	0.235474	-3.72892
XRCC6	6.58845	13.8742	2.17054	0.0380806	0.229086	-3.6533
FERMT2	6.5492	4.45901	2.28526	0.029601	0.214746	-3.46346
EHD1	6.53008	4.44627	2.5366	0.0166829	0.174464	-3.02594
TYMP	6.45389	17.2128	3.30555	0.00247991	0.0963537	-1.5423
NARS1	6.43576	4.38339	2.27233	0.0304627	0.214746	-3.48517
PRKDC	6.43344	12.0164	2.44218	0.020762	0.183345	-3.1936
SEPTIN2	6.42606	18.2993	3.07021	0.00453804	0.118491	-2.01547
BRK1	6.42416	4.37566	2.28085	0.0298921	0.214746	-3.47086
CKAP4	6.38119	15.5604	2.27311	0.0304101	0.214746	-3.48386
SEC22B	6.38108	13.7581	2.11464	0.0429524	0.237345	-3.74339
ATP1A1	6.37085	17.6481	3.13058	0.00389238	0.117996	-1.89544
IARS1	6.36942	7.60213	2.33319	0.0265939	0.209723	-3.38224
DYNC1H1	6.36738	15.7632	2.53945	0.0165722	0.174464	-3.02083
RPL6	6.24154	15.6385	2.1776	0.0375021	0.229086	-3.64181
WWC3	6.20363	5.79344	2.10031	0.0442879	0.241675	-3.76624
OLFML1	6.17426	4.20905	2.27014	0.0306115	0.214746	-3.48885
RPL14	6.15265	16.3059	2.05658	0.0485912	0.247026	-3.83523
ACTN4	6.139	17.4917	3.05752	0.00468608	0.118491	-2.04056
NCBP2	6.12586	21.6122	3.02909	0.00503473	0.125318	-2.09663
GET3	6.09237	12.7191	2.19597	0.0360329	0.229086	-3.61179
IMPA1	6.07232	4.14109	2.52306	0.0172187	0.174464	-3.05022
RPL27	5.98035	15.3236	2.11941	0.042516	0.236811	-3.73577
CNDP2	5.9361	17.4426	2.90466	0.00687142	0.142158	-2.33923
LAMA2	5.92903	4.04557	2.27733	0.0301271	0.214746	-3.47679
HTRA1	5.92205	4.04091	2.51585	0.0175104	0.174464	-3.06312
ATP6V1B2	5.90308	4.02827	2.27893	0.0300203	0.214746	-3.4741
RPN1	5.89214	15.2963	2.09913	0.0443985	0.241675	-3.7681
NCL	5.88795	18.2848	2.73345	0.0104483	0.152699	-2.66482
FBLN1	5.87224	17.3021	3.45396	0.00168118	0.0892704	-1.23735
HNRNPDL	5.799	15.4506	2.04637	0.0496473	0.247026	-3.85119
RAB7A	5.77361	17.0948	2.86611	0.00755831	0.147687	-2.4134
PSMD11	5.72961	15.2543	2.05149	0.0491152	0.247026	-3.84319
DAD1	5.66071	17.1663	2.3117	0.0279061	0.214746	-3.41879
CPQ	5.64384	3.85544	2.27499	0.0302835	0.214746	-3.4807
PSMA4	5.47401	13.5951	2.19499	0.0361097	0.229086	-3.61339
H1-0	5.41492	18.3461	2.04473	0.0498194	0.247026	-3.85376
ANXA4	5.4148	19.2192	2.93667	0.00634622	0.140475	-2.27727
SNRPB	5.31186	13.8428	2.09137	0.0451383	0.242923	-3.78041
PSAP	5.30115	17.7786	2.07186	0.0470475	0.247026	-3.81124
RPS6	5.21018	17.3893	2.04643	0.0496413	0.247026	-3.8511
BGN	5.209	20.0451	2.71338	0.0109668	0.157388	-2.70232
RPL10A	5.17787	17.4326	2.05366	0.0488911	0.247026	-3.8398
GANAB	5.03161	16.2935	2.14653	0.0401092	0.230664	-3.69219
COL18A1	5.01309	19.5265	2.68649	0.0116987	0.162053	-2.75232
VDAC3	4.9905	15.9843	2.16337	0.038677	0.229086	-3.66495
THY1	4.98166	18.9051	2.77687	0.00940436	0.152699	-2.5832
HK1	4.96808	15.8326	2.1779	0.0374777	0.229086	-3.64132
GPX1	4.90343	15.9276	2.55272	0.0160655	0.174464	-2.99696
NAGK	4.90292	16.541	2.04866	0.0494088	0.247026	-3.84762
CYB5R3	4.76343	15.2499	2.16384	0.0386379	0.229086	-3.66419
HSPG2	4.74622	18.4178	2.69466	0.0114716	0.162053	-2.73715
EEF1G	4.68915	18.6744	2.60257	0.0142865	0.174464	-2.90661
CAPNS1	4.67844	18.0926	2.68919	0.0116232	0.162053	-2.74731
MDH2	4.60926	18.5868	2.52392	0.0171841	0.174464	-3.04868
SERPINB6	4.57752	18.0457	2.57092	0.0153934	0.174464	-2.96408
IQGAP1	4.47571	17.4191	2.65666	0.012564	0.166787	-2.80747
RAB11B	4.4683	18.5404	2.49027	0.0185821	0.174464	-3.10868
HPCAL1	4.41863	14.599	2.48188	0.0189468	0.174464	-3.12358
PDIA4	4.41206	18.4248	2.37367	0.0242729	0.200346	-3.3128
RPS9	4.40229	18.5928	2.41251	0.0222211	0.194496	-3.24548
DPYSL3	4.31597	17.5736	2.53021	0.016934	0.174464	-3.03742
SLC25A6	4.29762	18.4763	2.38011	0.0239211	0.200289	-3.30168
EEF2	4.29336	18.7483	2.3441	0.0259492	0.207533	-3.3636
ERH	4.2895	19.0919	2.26957	0.0306497	0.214746	-3.48979
MYH14	4.2586	17.4693	2.44338	0.0207051	0.183345	-3.1915
MACROH2A1	4.2315	17.9698	2.4039	0.0226618	0.196197	-3.26046
ARPC4	4.16018	17.1338	2.48196	0.0189433	0.174464	-3.12344
EEF1A2	4.10916	18.4589	2.2565	0.0315493	0.218513	-3.51165
RPS18	4.10224	18.9137	2.16451	0.0385816	0.229086	-3.6631
IDH1	4.06679	18.1717	2.27288	0.0304258	0.214746	-3.48425
ARHGDIA	4.06494	18.4853	2.24459	0.0323895	0.222399	-3.5315
CLTC	4.01543	18.1478	2.24251	0.0325384	0.222462	-3.53496
PAFAH1B2	3.96192	15.5304	2.55939	0.0158159	0.174464	-2.98492
PSME1	3.95026	17.8432	2.19433	0.0361621	0.229086	-3.61448
PDIA6	3.9427	18.4426	2.12508	0.0420027	0.235474	-3.72669
NUTF2	3.87063	18.6306	2.09806	0.0445008	0.241675	-3.76981
FTL	3.32564	20.0452	2.22928	0.0334993	0.226959	-3.5569
YWHAH	3.17826	21.3124	2.11535	0.0428872	0.237345	-3.74226
FTH1	3.14658	20.2906	2.15501	0.0393823	0.229086	-3.67849
KRT19	2.19877	21.5908	3.3246	0.00235996	0.0963537	-1.50342
KRT17	2.13672	22.1992	3.67977	0.000921467	0.0873531	-0.76546
TGM2	1.99715	19.4608	3.50442	0.00147122	0.0887386	-1.13266
LUM	1.26548	22.8225	2.2783	0.0300624	0.214746	-3.47516
PPIB	1.25227	20.9763	2.19087	0.0364358	0.229086	-3.62014
HSP90AB1	1.12084	20.8705	2.19253	0.0363039	0.229086	-3.61742
VDAC2	1.06685	19.7619	2.30011	0.028638	0.214746	-3.43841
PKM	1.05399	20.4256	2.19073	0.0364466	0.229086	-3.62037
ARF3	1.04974	19.2456	2.13218	0.0413671	0.23368	-3.7153
S100A11	1.00185	22.1281	2.1297	0.0415885	0.234101	-3.71929
CA2	-1.24517	20.4507	-2.3955	0.0230995	0.197836	-3.27505
BLVRB	-1.46325	19.6074	-3.06056	0.00465025	0.118491	-2.03456
PRDX2	-1.52447	21.446	-3.08985	0.00431753	0.118491	-1.97653
HBA1	-1.56268	24.5856	-2.75352	0.00995304	0.152699	-2.62718
FGA	-1.7529	21.2129	-2.75731	0.00986205	0.152699	-2.62006
FGG	-1.8022	21.6276	-2.75303	0.0099649	0.152699	-2.6281
FGB	-1.8119	21.8768	-2.7391	0.0103066	0.152699	-2.65423
CA1	-1.99841	21.4713	-3.41521	0.00186174	0.0925127	-1.31741
LYVE1	-3.23881	1.17248	-2.1445	0.040285	0.230842	-3.69546
BPNT1	-3.42167	1.23344	-2.15671	0.0392379	0.229086	-3.67574
PRXL2A	-3.45515	1.2446	-2.15714	0.0392012	0.229086	-3.67504
PECAM1	-3.45737	1.24534	-2.15545	0.0393446	0.229086	-3.67777
AP2M1	-3.49654	1.25839	-2.15977	0.0389796	0.229086	-3.67079
HLA-DQB1	-3.63186	1.3035	-2.16168	0.0388186	0.229086	-3.66769
HBG1	-3.75789	1.34551	-2.15476	0.0394034	0.229086	-3.6789
HMGB2	-3.8974	1.39201	-2.17235	0.0379317	0.229086	-3.65035
LIPE	-3.95472	1.41112	-2.17217	0.0379466	0.229086	-3.65065
TCL1A	-4.06924	1.4493	-2.17626	0.0376117	0.229086	-3.644
EVL	-4.17215	1.4836	-2.17864	0.0374173	0.229086	-3.64011
SHMT1	-4.85551	2.59732	-2.06296	0.0479412	0.247026	-3.82523
SYNPO2	-4.87648	2.58566	-2.08211	0.0460355	0.246879	-3.79507
MGST1	-5.16201	2.76144	-2.05596	0.0486545	0.247026	-3.8362
IGLC7	-5.43109	1.90324	-2.84981	0.00786779	0.14831	-2.44461
TSTD1	-5.57748	3.7434	-2.0806	0.0461833	0.246879	-3.79745
IGKV2D-24	-6.01786	2.09883	-2.85884	0.00769491	0.147687	-2.42733
SORBS1	-6.15553	2.14472	-2.86451	0.00758821	0.147687	-2.41647
BPGM	-6.99963	12.8711	-2.29294	0.0290989	0.214746	-3.45051
CRYAB	-7.02422	5.24279	-2.27055	0.0305836	0.214746	-3.48816
ACSL1	-7.12856	6.96858	-2.1574	0.0391794	0.229086	-3.67462
SNRPA	-7.26623	3.35061	-3.30864	0.00246011	0.0963537	-1.53601
SPTB	-7.32942	12.9866	-2.20177	0.0355798	0.229086	-3.60227
FABP4	-7.47517	16.5524	-2.47632	0.0191919	0.175465	-3.13342
EPB42	-7.50474	6.8466	-2.15538	0.0393511	0.229086	-3.6779
CKB	-7.69356	8.31545	-2.25154	0.0318968	0.219964	-3.51992
CD209	-7.92144	4.60719	-2.76092	0.00977609	0.152699	-2.61327
PCMT1	-9.35959	8.4335	-2.59089	0.0146861	0.174464	-2.92787
ANK1	-9.71211	12.701	-3.47819	0.00157695	0.0887386	-1.18713
SPTA1	-10.0032	9.73435	-2.77158	0.00952615	0.152699	-2.59318
PC	-10.2341	9.98783	-2.54273	0.0164455	0.174464	-3.01493
SNCA	-10.3963	4.45351	-4.18406	0.000232772	0.047403	0.311935
APOC2	-14.2629	8.88648	-4.85158	3.61e-05	0.0191791	1.75669
