# Supplementary material for: Integrated transcriptomics, proteomics and metabolomics-based analysis uncover TAM2-associated glycolysis and pyruvate metabolic remodeling in pancreatic cancer
Source: Front Immunol. 2023 Aug 17;14:1170223. doi: 10.3389/fimmu.2023.1170223 (PMC10470650; doi:10.3389/fimmu.2023.1170223)
Supplement: Supplementary file 2 [file DataSheet_2.zip › Supplementary Table 4.XLSX]

## Sheet: Sheet1
Supplementary Table 4：: KEGG functional enrichment analysis for differentially expressed proteins.
ID	Description	GeneRatio	BgRatio	pvalue	p.adjust	qvalue	geneID	Count
hsa05171	Coronavirus disease - COVID-19	30/214	232/8390	1.1999e-13	3.03575e-11	2.61452e-11	RPS26/RPL18/RPL28/RPL18A/C1QB/RPS23/RPL34/RPL5/RPL24/FAU/RPS12/C1QC/RPL36AL/RPLP0/RPL7/RPS27/RPL30/RPL4/RPS20/RPS2/RPL6/RPL14/RPL27/RPS6/RPL10A/RPS9/RPS18/FGA/FGG/FGB	30
hsa03010	Ribosome	25/214	167/8390	5.52053e-13	6.98346e-11	6.01447e-11	RPS26/RPL18/RPL28/RPL18A/RPS23/RPL34/RPL5/RPL24/FAU/RPS12/RPL36AL/RPLP0/RPL7/RPS27/RPL30/RPL4/RPS20/RPS2/RPL6/RPL14/RPL27/RPS6/RPL10A/RPS9/RPS18	25
hsa04141	Protein processing in endoplasmic reticulum	16/214	170/8390	6.3908e-06	0.000538958	0.000464174	RPN2/CAPN2/LMAN1/SSR4/DDOST/STT3A/CANX/STT3B/CKAP4/RPN1/DAD1/GANAB/PDIA4/PDIA6/HSP90AB1/CRYAB	16
hsa01230	Biosynthesis of amino acids	9/214	75/8390	0.000112597	0.00712176	0.00613357	SHMT2/MAT2A/PFKP/GOT2/ASS1/IDH1/PKM/SHMT1/PC	9
hsa01200	Carbon metabolism	11/214	115/8390	0.000159958	0.00809387	0.0069708	SHMT2/PFKP/GOT2/HIBCH/PGLS/HK1/MDH2/IDH1/PKM/SHMT1/PC	11
hsa00510	N-Glycan biosynthesis	7/214	49/8390	0.000219968	0.00927531	0.0079883	RPN2/DDOST/STT3A/STT3B/RPN1/DAD1/GANAB	7
hsa00513	Various types of N-glycan biosynthesis	6/214	38/8390	0.000358107	0.012943	0.0111471	RPN2/DDOST/STT3A/STT3B/RPN1/DAD1	6
hsa04145	Phagosome	12/214	152/8390	0.000491185	0.0155337	0.0133783	HLA-DRA/THBS2/ATP6V0D1/TUBB3/ATP6V1E1/CANX/SEC22B/DYNC1H1/ATP6V1B2/RAB7A/HLA-DQB1/CD209	12
hsa03050	Proteasome	6/214	46/8390	0.00102552	0.0288285	0.0248283	PSMA6/PSMB2/PSMD12/PSMD11/PSMA4/PSME1	6
hsa00970	Aminoacyl-tRNA biosynthesis	7/214	66/8390	0.00138305	0.0349911	0.0301359	VARS1/AARS1/RARS1/QARS1/GARS1/NARS1/IARS1	7
hsa05150	Staphylococcus aureus infection	8/214	96/8390	0.00304279	0.061664	0.0531077	KRT13/C1QB/HLA-DRA/C1QC/KRT19/KRT17/FGG/HLA-DQB1	8
hsa00480	Glutathione metabolism	6/214	57/8390	0.00314983	0.061664	0.0531077	SRM/GSR/MGST2/GPX1/IDH1/MGST1	6
hsa05012	Parkinson disease	15/214	266/8390	0.00326973	0.061664	0.0531077	PSMA6/ATP5PO/PSMB2/TRAP1/CYCS/TUBB3/VDAC1/PSMD12/GNAI2/PSMD11/PSMA4/VDAC3/SLC25A6/VDAC2/SNCA	15
hsa05017	Spinocerebellar ataxia	10/214	143/8390	0.00352465	0.061664	0.0531077	PSMA6/PSMB2/CYCS/VDAC1/PSMD12/PSMD11/PSMA4/VDAC3/SLC25A6/VDAC2	10
hsa04216	Ferroptosis	5/214	41/8390	0.00365597	0.061664	0.0531077	VDAC3/FTL/FTH1/VDAC2/ACSL1	5
hsa05020	Prion disease	15/214	273/8390	0.00417031	0.065943	0.056793	PSMA6/ATP5PO/C1QB/PSMB2/NCAM2/C1QC/CYCS/TUBB3/VDAC1/PSMD12/PSMD11/PSMA4/VDAC3/SLC25A6/VDAC2	15
hsa04966	Collecting duct acid secretion	4/214	27/8390	0.00455583	0.0678015	0.0583936	ATP6V0D1/ATP6V1E1/ATP6V1B2/CA2	4
hsa05016	Huntington disease	16/214	306/8390	0.00504894	0.0709656	0.0611187	PSMA6/ATP5PO/PSMB2/CYCS/TUBB3/VDAC1/PSMD12/PSMD11/PSMA4/VDAC3/GPX1/SLC25A6/CLTC/TGM2/VDAC2/AP2M1	16
hsa00010	Glycolysis / Gluconeogenesis	6/214	67/8390	0.00702142	0.0934958	0.0805227	AKR1A1/PGM2/PFKP/HK1/PKM/BPGM	6
hsa00052	Galactose metabolism	4/214	31/8390	0.00754504	0.0951098	0.0819127	GAA/PGM2/PFKP/HK1	4
hsa00520	Amino sugar and nucleotide sugar metabolism	5/214	49/8390	0.00789449	0.0951098	0.0819127	PGM2/GFPT1/HK1/NAGK/CYB5R3	5
hsa04979	Cholesterol metabolism	5/214	51/8390	0.00933532	0.107356	0.0924599	LRP1/VDAC1/VDAC3/VDAC2/APOC2	5
hsa00270	Cysteine and methionine metabolism	5/214	52/8390	0.0101196	0.108601	0.0935316	AHCY/SRM/MAT2A/GOT2/MDH2	5
hsa04022	cGMP-PKG signaling pathway	10/214	167/8390	0.010302	0.108601	0.0935316	PPP1CB/INSR/VDAC1/MYLK3/GNAI2/VASP/ATP1A1/VDAC3/SLC25A6/VDAC2	10
hsa00500	Starch and sucrose metabolism	4/214	36/8390	0.0127964	0.1295	0.111531	GYG1/GAA/PGM2/HK1	4
hsa01250	Biosynthesis of nucleotide sugars	4/214	37/8390	0.0140676	0.129766	0.111761	PGM2/GFPT1/HK1/NAGK	4
hsa04612	Antigen processing and presentation	6/214	78/8390	0.0143615	0.129766	0.111761	CTSB/HLA-DRA/CANX/PSME1/HSP90AB1/HLA-DQB1	6
hsa04721	Synaptic vesicle cycle	6/214	78/8390	0.0143615	0.129766	0.111761	NSF/ATP6V0D1/ATP6V1E1/ATP6V1B2/CLTC/AP2M1	6
hsa04217	Necroptosis	9/214	159/8390	0.0203614	0.177635	0.152987	CAPN2/VDAC1/VDAC3/SLC25A6/MACROH2A1/FTL/FTH1/HSP90AB1/VDAC2	9
hsa05322	Systemic lupus erythematosus	8/214	136/8390	0.0228492	0.192695	0.165957	C1QB/HLA-DRA/RO60/C1QC/ACTN4/SNRPB/MACROH2A1/HLA-DQB1	8
hsa04962	Vasopressin-regulated water reabsorption	4/214	44/8390	0.025203	0.205689	0.177149	NSF/DYNC1H1/RAB11B/ARHGDIA	4
hsa04670	Leukocyte transendothelial migration	7/214	114/8390	0.026328	0.208156	0.179273	CTNNA1/CTNND1/GNAI2/VASP/ACTN4/THY1/PECAM1	7
hsa04520	Adherens junction	6/214	93/8390	0.0312237	0.232386	0.200141	CTNNA1/INSR/CTNND1/ACTN4/IQGAP1/SORBS1	6
hsa00620	Pyruvate metabolism	4/214	47/8390	0.0312298	0.232386	0.200141	AKR1A1/MDH2/PKM/PC	4
hsa05010	Alzheimer disease	16/214	384/8390	0.0362428	0.241356	0.207867	CAPN2/PSMA6/ATP5PO/LRP1/PSMB2/INSR/CYCS/TUBB3/VDAC1/PSMD12/PSMD11/PSMA4/VDAC3/SLC25A6/VDAC2/SNCA	16
hsa00330	Arginine and proline metabolism	4/214	50/8390	0.0380344	0.241356	0.207867	SRM/GOT2/CNDP2/CKB	4
hsa05110	Vibrio cholerae infection	4/214	50/8390	0.0380344	0.241356	0.207867	ATP6V0D1/ATP6V1E1/ATP6V1B2/PDIA4	4
hsa05144	Malaria	4/214	50/8390	0.0380344	0.241356	0.207867	LRP1/THBS2/HBA1/PECAM1	4
hsa04611	Platelet activation	7/214	124/8390	0.0390419	0.241356	0.207867	PPP1CB/MYLK3/GNAI2/VASP/FGA/FGG/FGB	7
hsa00020	Citrate cycle (TCA cycle)	3/214	30/8390	0.040067	0.241356	0.207867	MDH2/IDH1/PC	3
hsa00030	Pentose phosphate pathway	3/214	30/8390	0.040067	0.241356	0.207867	PGM2/PFKP/PGLS	3
hsa00630	Glyoxylate and dicarboxylate metabolism	3/214	30/8390	0.040067	0.241356	0.207867	SHMT2/MDH2/SHMT1	3
hsa03450	Non-homologous end-joining	2/214	13/8390	0.0419843	0.242481	0.208836	XRCC6/PRKDC	2
hsa04918	Thyroid hormone synthesis	5/214	75/8390	0.0421707	0.242481	0.208836	GSR/CANX/ATP1A1/GPX1/PDIA4	5
hsa05146	Amoebiasis	6/214	102/8390	0.0458244	0.255065	0.219673	LAMB1/SERPINB9/ACTN4/LAMA2/RAB7A/SERPINB6	6
hsa05100	Bacterial invasion of epithelial cells	5/214	77/8390	0.0463754	0.255065	0.219673	CTNNA1/SEPTIN11/SEPTIN2/ARPC4/CLTC	5
