# Supplementary material for: Integrated transcriptomics, proteomics and metabolomics-based analysis uncover TAM2-associated glycolysis and pyruvate metabolic remodeling in pancreatic cancer
Source: Front Immunol. 2023 Aug 17;14:1170223. doi: 10.3389/fimmu.2023.1170223 (PMC10470650; doi:10.3389/fimmu.2023.1170223)
Supplement: Supplementary file 2 [file DataSheet_2.zip › Supplementary Table 5.XLSX]

## Sheet: Sheet1
Supplementary Table 5：KEGG functional enrichment analysis for differentially expressed metabolites
id	p	Impact
Glycolysis / Gluconeogenesis	1.04e-06	0.15035
Citrate cycle (TCA cycle)	1.34e-05	0.26616
Pentose phosphate pathway	0.00064821	0.29302
Alanine, aspartate and glutamate metabolism	0.0013391	0.13943
Purine metabolism	0.0015155	0.05293
Butanoate metabolism	0.0064142	0
Glycerolipid metabolism	0.0072958	0
Pyruvate metabolism	0.013651	0.01296
Propanoate metabolism	0.01488	0.00508
Glyoxylate and dicarboxylate metabolism	0.027956	0.02381
Glycine, serine and threonine metabolism	0.029619	0.0058
D-Glutamine and D-glutamate metabolism	0.049357	0
Thiamine metabolism	0.057361	0.66667
Ascorbate and aldarate metabolism	0.065303	0
Arginine biosynthesis	0.11167	0
Starch and sucrose metabolism	0.14139	0.00974
Pentose and glucuronate interconversions	0.14139	0.07812
Fructose and mannose metabolism	0.15591	0.00311
Galactose metabolism	0.20495	0.00228
Folate biosynthesis	0.20495	0.09111
Inositol phosphate metabolism	0.22514	0
Cysteine and methionine metabolism	0.24487	0
Glycerophospholipid metabolism	0.26413	0.01896
Amino sugar and nucleotide sugar metabolism	0.27045	0.08314
Valine, leucine and isoleucine degradation	0.2891	0.04154
