# Supplementary material for: Integrated transcriptomics, proteomics and metabolomics-based analysis uncover TAM2-associated glycolysis and pyruvate metabolic remodeling in pancreatic cancer
Source: Front Immunol. 2023 Aug 17;14:1170223. doi: 10.3389/fimmu.2023.1170223 (PMC10470650; doi:10.3389/fimmu.2023.1170223)
Supplement: Supplementary file 2 [file DataSheet_2.zip › Supplementary Table 6.XLSX]

## Sheet: Sheet1
Supplementary Table 6： Co-expressed proteins of CD206 and CD163 in 20 PAAD tissues
CD206 co-expressed protein	Correlation coefficient	P value	CD163 co-expressed protein	Correlation coefficient	P value
ANK2	0.73506	0.000222404	CD99	0.630429	0.00288439
SEC23B	0.727997	0.000273881	CYCS	0.61971	0.00356468
AHCYL1	0.703771	0.000534776	NIPSNAP2	0.531734	0.0158223
ALDH5A1	0.686946	0.000820411	GOT1	0.52701	0.0169584
SDHA	0.668761	0.00126469	LYPLAL1	0.516991	0.0195843
GMPPA	0.65759	0.00162693	CHGA	0.495237	0.0264025
UFC1	0.657458	0.0016317	EPB41L3	0.495237	0.0264025
PYCR1	0.655551	0.00170164	SAA1	0.495237	0.0264025
RPL37A	0.65499	0.0017227	PTGES3	0.494987	0.0264902
RGN	0.654773	0.00173091	MAPRE1	0.481016	0.0317871
JAKMIP2	0.654582	0.00173815	EML2	0.478457	0.0328412
TMED7	0.654165	0.00175404	ACSL1	0.468239	0.0373253
CRYL1	0.639208	0.00241107	RPS28	0.466925	0.0379349
EIF3B	0.637149	0.00251581	SNX3	0.45767	0.0424492
HDHD3	0.631303	0.00283403	IDH3A	0.454238	0.0442252
ATP5F1C	0.626433	0.00312406	EPX	0.45095	0.0459797
GCG	0.621064	0.00347204	ATP5F1C	0.449212	0.0469282
PRPS1	0.614642	0.00392987	SUPT6H	0.449089	0.0469959
PML	0.61199	0.00413298	HYOU1	0.448643	0.0472421
COL2A1	0.606254	0.00460212	PML	0.44838	0.0473873
PEBP1	0.598488	0.00530658
DDX1	0.596607	0.00548998
RPL21	0.596254	0.00552499
VDAC2	0.591068	0.00606042
HSD17B12	0.588525	0.00633819
EEF1G	0.588093	0.00638634
SGSH	0.585867	0.00663956
ALYREF	0.584661	0.00678011
PNPO	0.58311	0.00696448
YARS1	0.58203	0.00709529
GLS	0.581355	0.00717801
ALAD	0.580926	0.00723097
DLAT	0.578897	0.00748606
SRP68	0.577117	0.00771584
SUCLG2	0.572077	0.00839787
IQGAP2	0.571148	0.00852884
KCTD14	0.57045	0.00862829
GFPT1	0.567371	0.00907831
DNAJA2	0.565822	0.00931191
SARDH	0.56392	0.00960534
CDK5RAP3	0.562481	0.0098323
SEC61A1	0.561669	0.0099624
UQCRC2	0.559893	0.0102515
RPS17	0.559787	0.010269
PDHA1	0.557984	0.01057
CMBL	0.556798	0.0107717
NDUFA6	0.556043	0.0109019
MCEE	0.555614	0.0109763
SRPRB	0.55464	0.0111469
C5	0.553992	0.0112618
NDUFA5	0.551513	0.0117095
NDUFAB1	0.550678	0.0118635
ECHS1	0.550209	0.0119508
WDR77	0.548028	0.0123632
SLC39A14	0.542939	0.0133705
TUBA1A	0.542778	0.0134034
CTRB2	0.53599	0.0148517
FCGBP	0.535864	0.0148797
CEPT1	0.535703	0.0149156
EIF3E	0.535429	0.0149769
COL18A1	0.535161	0.015037
SLC25A6	0.534788	0.0151209
CNBP	0.534334	0.0152236
RPS9	0.534185	0.0152573
SRP72	0.531897	0.0157841
LAMA3	0.531361	0.0159097
VCP	0.528664	0.0165533
STARD10	0.528026	0.0167087
PNLIP	0.526748	0.0170233
SBDS	0.524976	0.0174673
TARS1	0.523773	0.0177739
GSS	0.522546	0.018091
MDH1	0.520735	0.0185674
HIBADH	0.520576	0.0186098
RPL10	0.520483	0.0186346
ATP5F1E	0.519927	0.0187832
PDIA4	0.518249	0.0192379
ASS1	0.513309	0.0206271
KATNAL2	0.512954	0.0207297
ALDH7A1	0.51066	0.0214041
ALDH1A1	0.510125	0.0215637
PRKAR2A	0.509682	0.0216968
PRDX6	0.509413	0.0217777
EIF3I	0.506144	0.0227825
PRSS2	0.504199	0.0233972
HSP90B1	0.501697	0.0242076
GFUS	0.500557	0.0245839
SEC24D	0.495387	0.0263496
AKR1A1	0.494552	0.026644
EIF3L	0.493542	0.0270037
LDHB	0.492063	0.0275368
SRP14	0.491997	0.0275609
EEF2	0.491424	0.0277698
OSTC	0.490715	0.0280299
SPTBN1	0.489177	0.0286011
GOSR1	0.487705	0.0291564
ATP1A1	0.487555	0.0292136
PHGDH	0.48539	0.0300466
UQCRH	0.484688	0.0303208
EPHX1	0.484312	0.0304687
GART	0.482478	0.031197
SSR4	0.48245	0.0312081
TM9SF2	0.482368	0.0312408
KLK1	0.481566	0.0315642
PSAT1	0.479384	0.0324562
SRPRA	0.47823	0.0329358
PDIA2	0.477344	0.0333081
DPM1	0.476014	0.0338727
EEF1A2	0.475905	0.0339193
H2AZ1	0.475187	0.0342278
MPST	0.473887	0.0347916
RBP1	0.473162	0.0351088
RPS18	0.471253	0.0359557
RUVBL1	0.471114	0.036018
UBQLN4	0.471043	0.0360501
BCKDHA	0.469946	0.0365448
PRSS1	0.468576	0.03717
CUZD1	0.467086	0.0378594
COX6B1	0.466937	0.0379291
SUCLA2	0.466033	0.0383526
PNLIPRP1	0.465857	0.0384358
PCK2	0.465286	0.0387058
NOMO3	0.46512	0.0387844
AMY2B	0.464999	0.0388421
AK1	0.46482	0.0389272
STOML2	0.464199	0.0392238
BCAT2	0.463468	0.0395752
RARS1	0.46228	0.0401513
GORASP2	0.462112	0.0402335
DLD	0.461694	0.0404382
ACAT1	0.461587	0.0404906
NUDC	0.460511	0.0410214
SEC11C	0.460302	0.0411255
CCAR2	0.460187	0.0411825
AIFM1	0.459654	0.0414482
RPSA	0.459554	0.0414986
MDH2	0.458998	0.0417773
AK3	0.457241	0.0426684
DCTN3	0.457076	0.0427529
PRDX2	0.455811	0.0434042
ATP5F1A	0.455244	0.0436989
LIN7A	0.454884	0.0438868
ATP1B1	0.454608	0.0440309
EPB41L2	0.453713	0.0445018
MAOA	0.453389	0.044673
TLN2	0.453095	0.0448292
HNRNPA3	0.453059	0.0448479
HNRNPL	0.451583	0.0456375
RAB8A	0.450473	0.0462381
SCCPDH	0.450134	0.0464232
SRSF7	0.448796	0.0471577
CNPY2	0.448489	0.0473274
DDAH2	0.447652	0.0477924
UFM1	0.446821	0.048258
MANF	0.446512	0.0484315
