# Supplementary material for: Integrated transcriptomics, proteomics and metabolomics-based analysis uncover TAM2-associated glycolysis and pyruvate metabolic remodeling in pancreatic cancer
Source: Front Immunol. 2023 Aug 17;14:1170223. doi: 10.3389/fimmu.2023.1170223 (PMC10470650; doi:10.3389/fimmu.2023.1170223)
Supplement: Supplementary file 2 [file DataSheet_2.zip › Supplementary Table 7.XLSX]

## Sheet: Sheet1
Supplementary Table 7：KEGG functional enrichment analysis of KEGG for CD163 and CD206 co-expressed proteins
ID	Description	GeneRatio	BgRatio	pvalue	p.adjust	qvalue	geneID	Count
hsa05014	Amyotrophic lateral sclerosis	18/119	364/8218	4.30914e-06	7.11009e-05	5.26169e-05	ALYREF/DCTN3/COX6B1/HNRNPA3/RAB8A/NDUFA5/NDUFA6/NDUFAB1/ATP5F1A/ATP5F1C/ATP5F1E/UBQLN4/SDHA/SRSF7/UQCRC2/UQCRH/VCP/TUBA1A	18
hsa05022	Pathways of neurodegeneration - multiple diseases	16/119	476/8218	0.00132219	0.00808008	0.00597951	DCTN3/COX6B1/SLC25A6/RAB8A/NDUFA5/NDUFA6/NDUFAB1/ATP5F1A/ATP5F1C/ATP5F1E/SDHA/UQCRC2/UQCRH/VCP/VDAC2/TUBA1A	16
hsa01200	Carbon metabolism	15/119	115/8218	7.51857e-11	1.24056e-08	9.18058e-09	DLAT/DLD/ECHS1/PHGDH/PSAT1/ACAT1/MDH1/MDH2/PDHA1/PRPS1/SDHA/MCEE/SUCLG2/SUCLA2/RGN	15
hsa05012	Parkinson disease	15/119	266/8218	6.11112e-06	9.16668e-05	6.78363e-05	COX6B1/SLC39A14/SLC25A6/MAOA/NDUFA5/NDUFA6/NDUFAB1/ATP5F1A/ATP5F1C/ATP5F1E/SDHA/UQCRC2/UQCRH/VDAC2/TUBA1A	15
hsa05415	Diabetic cardiomyopathy	14/119	203/8218	1.21399e-06	2.50385e-05	1.85293e-05	COX6B1/GFPT1/SLC25A6/NDUFA5/NDUFA6/NDUFAB1/ATP5F1A/ATP5F1C/ATP5F1E/PDHA1/SDHA/UQCRC2/UQCRH/VDAC2	14
hsa05208	Chemical carcinogenesis - reactive oxygen species	14/119	223/8218	3.70116e-06	6.78547e-05	5.02146e-05	AKR1A1/COX6B1/EPHX1/SLC25A6/NDUFA5/NDUFA6/NDUFAB1/ATP5F1A/ATP5F1C/ATP5F1E/SDHA/UQCRC2/UQCRH/VDAC2	14
hsa05020	Prion disease	14/119	273/8218	3.69931e-05	0.000359051	0.000265709	COX6B1/SLC25A6/NDUFA5/NDUFA6/NDUFAB1/ATP5F1A/ATP5F1C/ATP5F1E/SDHA/C5/UQCRC2/UQCRH/VDAC2/TUBA1A	14
hsa05016	Huntington disease	14/119	306/8218	0.000126953	0.00104737	0.000775084	DCTN3/COX6B1/SLC25A6/NDUFA5/NDUFA6/NDUFAB1/ATP5F1A/ATP5F1C/ATP5F1E/SDHA/UQCRC2/UQCRH/VDAC2/TUBA1A	14
hsa05010	Alzheimer disease	14/119	384/8218	0.00125422	0.0079595	0.00589028	COX6B1/SLC39A14/SLC25A6/NDUFA5/NDUFA6/NDUFAB1/ATP5F1A/ATP5F1C/ATP5F1E/SDHA/UQCRC2/UQCRH/VDAC2/TUBA1A	14
hsa01240	Biosynthesis of cofactors	11/119	153/8218	1.21844e-05	0.000167535	0.000123981	AKR1A1/DLD/AK1/ALAD/GSS/GMPPA/PSAT1/AK3/PNPO/BCAT2/RGN	11
hsa04714	Thermogenesis	11/119	232/8218	0.000516128	0.00387096	0.00286463	COX6B1/GCG/NDUFA5/NDUFA6/NDUFAB1/ATP5F1A/ATP5F1C/ATP5F1E/SDHA/UQCRC2/UQCRH	11
hsa00620	Pyruvate metabolism	10/119	47/8218	9.128e-10	5.0204e-08	3.71526e-08	AKR1A1/DLAT/DLD/ACAT1/LDHB/MDH1/MDH2/ALDH7A1/PCK2/PDHA1	10
hsa00190	Oxidative phosphorylation	10/119	134/8218	2.23442e-05	0.000230425	0.000170522	COX6B1/NDUFA5/NDUFA6/NDUFAB1/ATP5F1A/ATP5F1C/ATP5F1E/SDHA/UQCRC2/UQCRH	10
hsa00020	Citrate cycle (TCA cycle)	9/119	30/8218	2.28673e-10	1.88655e-08	1.39611e-08	DLAT/DLD/MDH1/MDH2/PCK2/PDHA1/SDHA/SUCLG2/SUCLA2	9
hsa00270	Cysteine and methionine metabolism	9/119	51/8218	3.76935e-08	1.24389e-06	9.20516e-07	AHCYL1/PHGDH/GSS/PSAT1/LDHB/MDH1/MDH2/MPST/BCAT2	9
hsa04972	Pancreatic secretion	9/119	102/8218	1.52986e-05	0.000188378	0.000139406	AMY2B/RAB8A/CTRB2/ATP1A1/ATP1B1/PNLIP/PNLIPRP1/PRSS1/PRSS2	9
hsa04141	Protein processing in endoplasmic reticulum	9/119	171/8218	0.000807021	0.00532634	0.00394166	DNAJA2/SEC23B/SEC61A1/UBQLN4/SSR4/HSP90B1/VCP/PDIA4/SEC24D	9
hsa00280	Valine, leucine and isoleucine degradation	8/119	48/8218	3.54997e-07	8.36779e-06	6.19243e-06	HIBADH/DLD/ECHS1/ACAT1/ALDH7A1/BCAT2/BCKDHA/MCEE	8
hsa05171	Coronavirus disease - COVID-19	8/119	232/8218	0.0191538	0.0854158	0.0632104	RPSA/RPL10/RPL21/RPL37A/RPS9/RPS17/RPS18/C5	8
hsa03060	Protein export	7/119	23/8218	2.26238e-08	9.33233e-07	6.90622e-07	SEC61A1/SRPRB/SRP14/SRP68/SRP72/SRPRA/SEC11C	7
hsa00640	Propanoate metabolism	7/119	32/8218	2.78849e-07	7.66836e-06	5.67483e-06	DLD/ECHS1/LDHB/BCKDHA/MCEE/SUCLG2/SUCLA2	7
hsa00010	Glycolysis / Gluconeogenesis	7/119	67/8218	4.74065e-05	0.000434559	0.000321588	AKR1A1/DLAT/DLD/LDHB/ALDH7A1/PCK2/PDHA1	7
hsa04974	Protein digestion and absorption	7/119	103/8218	0.000703481	0.00498305	0.00368762	COL2A1/CTRB2/ATP1A1/ATP1B1/PRSS1/PRSS2/COL18A1	7
hsa04932	Non-alcoholic fatty liver disease	7/119	155/8218	0.00713214	0.0392268	0.0290291	COX6B1/NDUFA5/NDUFA6/NDUFAB1/SDHA/UQCRC2/UQCRH	7
hsa03010	Ribosome	7/119	167/8218	0.0105415	0.0527077	0.0390054	RPSA/RPL10/RPL21/RPL37A/RPS9/RPS17/RPS18	7
hsa00260	Glycine, serine and threonine metabolism	6/119	40/8218	2.08574e-05	0.000229431	0.000169787	DLD/SARDH/PHGDH/PSAT1/MAOA/ALDH7A1	6
hsa01230	Biosynthesis of amino acids	6/119	75/8218	0.000724807	0.00498305	0.00368762	PHGDH/PSAT1/ASS1/PRPS1/PYCR1/BCAT2	6
hsa04964	Proximal tubule bicarbonate reclamation	5/119	23/8218	1.59836e-05	0.000188378	0.000139406	GLS/MDH1/ATP1A1/ATP1B1/PCK2	5
hsa00630	Glyoxylate and dicarboxylate metabolism	5/119	30/8218	6.2423e-05	0.000542094	0.000401167	DLD/ACAT1/MDH1/MDH2/MCEE	5
hsa00380	Tryptophan metabolism	5/119	42/8218	0.000324409	0.00254893	0.00188629	DLD/ECHS1/ACAT1/MAOA/ALDH7A1	5
hsa04260	Cardiac muscle contraction	5/119	87/8218	0.00841558	0.0447926	0.033148	COX6B1/ATP1A1/ATP1B1/UQCRC2/UQCRH	5
hsa00250	Alanine, aspartate and glutamate metabolism	4/119	37/8218	0.00190871	0.0112477	0.00832368	GFPT1/GLS/ASS1/ALDH5A1	4
hsa00561	Glycerolipid metabolism	4/119	62/8218	0.0122278	0.0593407	0.043914	AKR1A1/ALDH7A1/PNLIP/PNLIPRP1	4
hsa00310	Lysine degradation	4/119	63/8218	0.012914	0.0608804	0.0450535	DLD/ECHS1/ACAT1/ALDH7A1	4
hsa04918	Thyroid hormone synthesis	4/119	75/8218	0.0231036	0.0965826	0.0714742	ATP1A1/ATP1B1/HSP90B1/PDIA4	4
hsa04922	Glucagon signaling pathway	4/119	107/8218	0.0693435	0.218694	0.161841	GCG/LDHB/PCK2/PDHA1	4
hsa00230	Purine metabolism	4/119	128/8218	0.114537	0.320315	0.237044	AK1/GART/AK3/PRPS1	4
hsa04217	Necroptosis	4/119	159/8218	0.19866	0.491671	0.363852	SLC25A6/H2AZ1/VDAC2/AIFM1	4
hsa04022	cGMP-PKG signaling pathway	4/119	167/8218	0.222891	0.525387	0.388803	SLC25A6/ATP1A1/ATP1B1/VDAC2	4
hsa05164	Influenza A	4/119	171/8218	0.235293	0.546807	0.404655	SLC25A6/PML/PRSS1/PRSS2	4
hsa04613	Neutrophil extracellular trap formation	4/119	190/8218	0.296134	0.610776	0.451994	SLC25A6/H2AZ1/C5/VDAC2	4
hsa04151	PI3K-Akt signaling pathway	4/119	354/8218	0.760501	0.929438	0.687814	COL2A1/LAMA3/PCK2/HSP90B1	4
hsa04080	Neuroactive ligand-receptor interaction	4/119	367/8218	0.784895	0.93171	0.689495	GCG/PRSS1/PRSS2/C5	4
hsa00650	Butanoate metabolism	3/119	27/8218	0.00672106	0.0382405	0.0282992	ECHS1/ACAT1/ALDH5A1	3
hsa00053	Ascorbate and aldarate metabolism	3/119	30/8218	0.00904045	0.0466148	0.0344964	AKR1A1/ALDH7A1/RGN	3
hsa01250	Biosynthesis of nucleotide sugars	3/119	37/8218	0.0160823	0.0737106	0.0545482	GFPT1/GMPPA/GFUS	3
hsa04216	Ferroptosis	3/119	41/8218	0.021165	0.0919009	0.0680096	SLC39A14/GSS/VDAC2	3
hsa00071	Fatty acid degradation	3/119	43/8218	0.0239993	0.0965826	0.0714742	ECHS1/ACAT1/ALDH7A1	3
hsa04975	Fat digestion and absorption	3/119	43/8218	0.0239993	0.0965826	0.0714742	ACAT1/PNLIP/PNLIPRP1	3
hsa04973	Carbohydrate digestion and absorption	3/119	47/8218	0.0302536	0.118854	0.0879554	AMY2B/ATP1A1/ATP1B1	3
hsa00520	Amino sugar and nucleotide sugar metabolism	3/119	49/8218	0.0336721	0.129207	0.0956172	GFPT1/GMPPA/GFUS	3
hsa00330	Arginine and proline metabolism	3/119	50/8218	0.0354536	0.132951	0.0983879	MAOA/ALDH7A1/PYCR1	3
hsa04961	Endocrine and other factor-regulated calcium reabsorption	3/119	53/8218	0.0410842	0.144232	0.106736	KLK1/ATP1A1/ATP1B1	3
hsa01212	Fatty acid metabolism	3/119	57/8218	0.0492488	0.165838	0.122725	ECHS1/ACAT1/HSD17B12	3
hsa05134	Legionellosis	3/119	57/8218	0.0492488	0.165838	0.122725	EEF1A2/EEF1G/VCP	3
hsa00970	Aminoacyl-tRNA biosynthesis	3/119	66/8218	0.0702472	0.218694	0.161841	RARS1/TARS1/YARS1	3
hsa05230	Central carbon metabolism in cancer	3/119	70/8218	0.0806807	0.241907	0.179019	GLS/LDHB/PDHA1	3
hsa04911	Insulin secretion	3/119	86/8218	0.12834	0.352934	0.261182	GCG/ATP1A1/ATP1B1	3
hsa04976	Bile secretion	3/119	89/8218	0.138199	0.367788	0.272175	EPHX1/ATP1A1/ATP1B1	3
hsa04970	Salivary secretion	3/119	92/8218	0.148309	0.388429	0.28745	AMY2B/ATP1A1/ATP1B1	3
hsa04152	AMPK signaling pathway	3/119	121/8218	0.25558	0.562277	0.416103	EEF2/RAB8A/PCK2	3
hsa04723	Retrograde endocannabinoid signaling	3/119	148/8218	0.362582	0.700766	0.518589	NDUFA5/NDUFA6/NDUFAB1	3
hsa03040	Spliceosome	3/119	154/8218	0.386305	0.724322	0.536021	ALYREF/HNRNPA3/SRSF7	3
hsa04510	Focal adhesion	3/119	201/8218	0.560588	0.91378	0.676226	COL2A1/LAMA3/TLN2	3
hsa05166	Human T-cell leukemia virus 1 infection	3/119	222/8218	0.62842	0.91378	0.676226	SLC25A6/VDAC2/TLN2	3
hsa04024	cAMP signaling pathway	3/119	225/8218	0.63751	0.91378	0.676226	GCG/ATP1A1/ATP1B1	3
hsa05132	Salmonella infection	3/119	249/8218	0.704658	0.929438	0.687814	DCTN3/HSP90B1/TUBA1A	3
hsa00220	Arginine biosynthesis	2/119	22/8218	0.0397736	0.142666	0.105578	GLS/ASS1	2
hsa00340	Histidine metabolism	2/119	22/8218	0.0397736	0.142666	0.105578	MAOA/ALDH7A1	2
hsa00062	Fatty acid elongation	2/119	27/8218	0.0576895	0.190375	0.140884	ECHS1/HSD17B12	2
hsa00030	Pentose phosphate pathway	2/119	30/8218	0.0695378	0.218694	0.161841	PRPS1/RGN	2
hsa00410	beta-Alanine metabolism	2/119	31/8218	0.0736504	0.225043	0.166539	ECHS1/ALDH7A1	2
hsa00051	Fructose and mannose metabolism	2/119	33/8218	0.0821017	0.241907	0.179019	GMPPA/GFUS	2
hsa00040	Pentose and glucuronate interconversions	2/119	35/8218	0.0908345	0.262942	0.194585	AKR1A1/CRYL1	2
hsa04960	Aldosterone-regulated sodium reabsorption	2/119	37/8218	0.099826	0.283988	0.21016	ATP1A1/ATP1B1	2
hsa05110	Vibrio cholerae infection	2/119	50/8218	0.163164	0.420658	0.3113	SEC61A1/PDIA4	2
hsa00480	Glutathione metabolism	2/119	57/8218	0.199648	0.491671	0.363852	GSS/PRDX6	2
hsa04978	Mineral absorption	2/119	60/8218	0.215577	0.51551	0.381494	ATP1A1/ATP1B1	2
hsa04971	Gastric acid secretion	2/119	76/8218	0.301567	0.614303	0.454604	ATP1A1/ATP1B1	2
hsa01232	Nucleotide metabolism	2/119	85/8218	0.349496	0.694781	0.51416	AK1/AK3	2
hsa04512	ECM-receptor interaction	2/119	88/8218	0.365248	0.700766	0.518589	COL2A1/LAMA3	2
hsa04925	Aldosterone synthesis and secretion	2/119	98/8218	0.416624	0.755417	0.559033	ATP1A1/ATP1B1	2
hsa03013	Nucleocytoplasmic transport	2/119	108/8218	0.465869	0.817464	0.604949	ALYREF/EEF1A2	2
hsa04931	Insulin resistance	2/119	108/8218	0.465869	0.817464	0.604949	GFPT1/PCK2	2
hsa04066	HIF-1 signaling pathway	2/119	109/8218	0.470661	0.817464	0.604949	LDHB/PDHA1	2
hsa04919	Thyroid hormone signaling pathway	2/119	121/8218	0.526112	0.868084	0.64241	ATP1A1/ATP1B1	2
hsa04210	Apoptosis	2/119	136/8218	0.589779	0.91378	0.676226	TUBA1A/AIFM1	2
hsa05322	Systemic lupus erythematosus	2/119	136/8218	0.589779	0.91378	0.676226	H2AZ1/C5	2
hsa04910	Insulin signaling pathway	2/119	137/8218	0.593793	0.91378	0.676226	PCK2/PRKAR2A	2
hsa05418	Fluid shear stress and atherosclerosis	2/119	139/8218	0.601735	0.91378	0.676226	ASS1/HSP90B1	2
hsa04936	Alcoholic liver disease	2/119	142/8218	0.613428	0.91378	0.676226	ALDH7A1/C5	2
hsa05017	Spinocerebellar ataxia	2/119	143/8218	0.617268	0.91378	0.676226	SLC25A6/VDAC2	2
hsa04145	Phagosome	2/119	152/8218	0.650527	0.91378	0.676226	SEC61A1/TUBA1A	2
hsa04261	Adrenergic signaling in cardiomyocytes	2/119	154/8218	0.657602	0.91378	0.676226	ATP1A1/ATP1B1	2
hsa04218	Cellular senescence	2/119	156/8218	0.664564	0.91378	0.676226	SLC25A6/VDAC2	2
hsa04530	Tight junction	2/119	169/8218	0.707091	0.929438	0.687814	RAB8A/TUBA1A	2
hsa05034	Alcoholism	2/119	187/8218	0.758528	0.929438	0.687814	H2AZ1/MAOA	2
hsa05130	Pathogenic Escherichia coli infection	2/119	197/8218	0.783623	0.93171	0.689495	TUBA1A/SEC24D	2
hsa05207	Chemical carcinogenesis - receptor activation	2/119	212/8218	0.817007	0.942701	0.697629	EPHX1/HSP90B1	2
hsa04810	Regulation of actin cytoskeleton	2/119	229/8218	0.849257	0.944958	0.699299	IQGAP2/C5	2
hsa04020	Calcium signaling pathway	2/119	240/8218	0.867302	0.944958	0.699299	SLC25A6/VDAC2	2
hsa04144	Endocytosis	2/119	251/8218	0.883361	0.946459	0.70041	RAB8A/PML	2
hsa05165	Human papillomavirus infection	2/119	331/8218	0.956066	0.970086	0.717895	COL2A1/LAMA3	2
hsa00920	Sulfur metabolism	1/119	10/8218	0.135793	0.36731	0.271821	MPST	1
hsa00730	Thiamine metabolism	1/119	15/8218	0.196664	0.491671	0.363852	AK1	1
hsa00360	Phenylalanine metabolism	1/119	16/8218	0.208318	0.505477	0.374069	MAOA	1
hsa00531	Glycosaminoglycan degradation	1/119	19/8218	0.242283	0.547626	0.405261	SGSH	1
hsa01210	2-Oxocarboxylic acid metabolism	1/119	19/8218	0.242283	0.547626	0.405261	BCAT2	1
hsa00670	One carbon pool by folate	1/119	20/8218	0.253281	0.562277	0.416103	GART	1
hsa00770	Pantothenate and CoA biosynthesis	1/119	21/8218	0.26412	0.573418	0.424347	BCAT2	1
hsa00900	Terpenoid backbone biosynthesis	1/119	23/8218	0.285332	0.603587	0.446674	ACAT1	1
hsa04614	Renin-angiotensin system	1/119	23/8218	0.285332	0.603587	0.446674	KLK1	1
hsa04977	Vitamin digestion and absorption	1/119	24/8218	0.29571	0.610776	0.451994	PNLIP	1
hsa01040	Biosynthesis of unsaturated fatty acids	1/119	27/8218	0.325955	0.655885	0.485376	HSD17B12	1
hsa01523	Antifolate resistance	1/119	30/8218	0.354912	0.697148	0.515912	GART	1
hsa04130	SNARE interactions in vesicular transport	1/119	33/8218	0.382634	0.724322	0.536021	GOSR1	1
hsa00350	Tyrosine metabolism	1/119	36/8218	0.409175	0.750154	0.555138	MAOA	1
hsa00500	Starch and sucrose metabolism	1/119	36/8218	0.409175	0.750154	0.555138	AMY2B	1
hsa00860	Porphyrin metabolism	1/119	43/8218	0.466785	0.817464	0.604949	ALAD	1
hsa05030	Cocaine addiction	1/119	49/8218	0.511706	0.868084	0.64241	MAOA	1
hsa00510	N-Glycan biosynthesis	1/119	50/8218	0.518819	0.868084	0.64241	DPM1	1
hsa00565	Ether lipid metabolism	1/119	50/8218	0.518819	0.868084	0.64241	CEPT1	1
hsa04979	Cholesterol metabolism	1/119	51/8218	0.52583	0.868084	0.64241	VDAC2	1
hsa00140	Steroid hormone biosynthesis	1/119	62/8218	0.596568	0.91378	0.676226	HSD17B12	1
hsa05221	Acute myeloid leukemia	1/119	67/8218	0.62516	0.91378	0.676226	PML	1
hsa00830	Retinol metabolism	1/119	68/8218	0.630632	0.91378	0.676226	ALDH1A1	1
hsa04920	Adipocytokine signaling pathway	1/119	69/8218	0.636025	0.91378	0.676226	PCK2	1
hsa05031	Amphetamine addiction	1/119	69/8218	0.636025	0.91378	0.676226	MAOA	1
hsa05204	Chemical carcinogenesis - DNA adducts	1/119	69/8218	0.636025	0.91378	0.676226	EPHX1	1
hsa00982	Drug metabolism - cytochrome P450	1/119	72/8218	0.651741	0.91378	0.676226	MAOA	1
hsa03320	PPAR signaling pathway	1/119	75/8218	0.666783	0.91378	0.676226	PCK2	1
hsa05133	Pertussis	1/119	76/8218	0.671653	0.91378	0.676226	C5	1
hsa05140	Leishmaniasis	1/119	77/8218	0.676452	0.91378	0.676226	EEF1A2	1
hsa00980	Metabolism of xenobiotics by cytochrome P450	1/119	78/8218	0.681181	0.91378	0.676226	EPHX1	1
hsa04610	Complement and coagulation cascades	1/119	86/8218	0.71663	0.929438	0.687814	C5	1
hsa04540	Gap junction	1/119	88/8218	0.724863	0.929438	0.687814	TUBA1A	1
hsa04727	GABAergic synapse	1/119	89/8218	0.72889	0.929438	0.687814	GLS	1
hsa05222	Small cell lung cancer	1/119	92/8218	0.740624	0.929438	0.687814	LAMA3	1
hsa04657	IL-17 signaling pathway	1/119	94/8218	0.748166	0.929438	0.687814	HSP90B1	1
hsa05150	Staphylococcus aureus infection	1/119	96/8218	0.75549	0.929438	0.687814	C5	1
hsa03015	mRNA surveillance pathway	1/119	97/8218	0.759073	0.929438	0.687814	ALYREF	1
hsa05215	Prostate cancer	1/119	97/8218	0.759073	0.929438	0.687814	HSP90B1	1
hsa00564	Glycerophospholipid metabolism	1/119	99/8218	0.766082	0.929438	0.687814	CEPT1	1
hsa05146	Amoebiasis	1/119	102/8218	0.776219	0.93171	0.689495	LAMA3	1
hsa05145	Toxoplasmosis	1/119	112/8218	0.806964	0.942701	0.697629	LAMA3	1
hsa04724	Glutamatergic synapse	1/119	114/8218	0.81259	0.942701	0.697629	GLS	1
hsa04726	Serotonergic synapse	1/119	115/8218	0.815342	0.942701	0.697629	MAOA	1
hsa03008	Ribosome biogenesis in eukaryotes	1/119	118/8218	0.82336	0.943433	0.698171	SBDS	1
hsa04611	Platelet activation	1/119	124/8218	0.838374	0.944958	0.699299	TLN2	1
hsa04068	FoxO signaling pathway	1/119	131/8218	0.854298	0.944958	0.699299	PCK2	1
hsa04142	Lysosome	1/119	132/8218	0.856442	0.944958	0.699299	SGSH	1
hsa04728	Dopaminergic synapse	1/119	132/8218	0.856442	0.944958	0.699299	MAOA	1
hsa04915	Estrogen signaling pathway	1/119	138/8218	0.868664	0.944958	0.699299	HSP90B1	1
hsa04140	Autophagy - animal	1/119	141/8218	0.874383	0.944958	0.699299	RAB8A	1
hsa04120	Ubiquitin mediated proteolysis	1/119	142/8218	0.876234	0.944958	0.699299	PML	1
hsa04921	Oxytocin signaling pathway	1/119	154/8218	0.896441	0.952938	0.705204	EEF2	1
hsa05160	Hepatitis C	1/119	157/8218	0.900959	0.952938	0.705204	EIF3E	1
hsa04310	Wnt signaling pathway	1/119	170/8218	0.918382	0.965179	0.714263	RUVBL1	1
hsa04621	NOD-like receptor signaling pathway	1/119	186/8218	0.935706	0.970086	0.717895	VDAC2	1
hsa05202	Transcriptional misregulation in cancer	1/119	193/8218	0.942087	0.970086	0.717895	PML	1
hsa05205	Proteoglycans in cancer	1/119	205/8218	0.951598	0.970086	0.717895	ANK2	1
hsa04015	Rap1 signaling pathway	1/119	210/8218	0.955087	0.970086	0.717895	TLN2	1
hsa05417	Lipid and atherosclerosis	1/119	215/8218	0.958328	0.970086	0.717895	HSP90B1	1
hsa05131	Shigellosis	1/119	247/8218	0.974222	0.980163	0.725352	TLN2	1
hsa05206	MicroRNAs in cancer	1/119	310/8218	0.990044	0.990044	0.732664	GLS	1
