# Supplementary material for: Integrated transcriptomics, proteomics and metabolomics-based analysis uncover TAM2-associated glycolysis and pyruvate metabolic remodeling in pancreatic cancer
Source: Front Immunol. 2023 Aug 17;14:1170223. doi: 10.3389/fimmu.2023.1170223 (PMC10470650; doi:10.3389/fimmu.2023.1170223)
Supplement: Supplementary file 2 [file DataSheet_2.zip › Supplementary Table 8.XLSX]

## Sheet: tableS7
Supplementary Table 8： Characteristic genes of metabolic subtypes
Characteristic genes of quiescent subtype							Characteristic genes of pyruvate subtype							Characteristic genes of GG subtype							Characteristic genes of mixed subtype
Gene	logFC	AveExpr	t	P.Value	adj.P.Val	B	Gene	logFC	AveExpr	t	P.Value	adj.P.Val	B	Gene	logFC	AveExpr	t	P.Value	adj.P.Val	B	Gene	logFC	AveExpr	t	P.Value	adj.P.Val	B
CTRL	2.00958	3.12189	3.98271	9.93571e-05	0.00343388	1.11707	PCSK1N	2.11198	4.59452	4.52403	1.10892e-05	0.000270954	3.08769	CLDN18	2.3056	5.21061	3.88073	0.000146755	0.0636962	0.792778	CEACAM6	1.50992	8.32431	4.52526	1.10318e-05	0.000145387	3.05695
SYCN	1.98464	3.82525	3.08313	0.00237648	0.0236816	-1.73718	CALY	1.78165	2.02994	4.91286	2.0326e-06	8.32362e-05	4.6696	TFF1	2.0534	8.33977	3.19367	0.00166287	0.13627	-1.27396	GABRP	1.43759	4.67437	4.21258	4.01417e-05	0.000400012	1.85267
CELA3B	1.95768	4.54453	2.82343	0.00529548	0.0402064	-2.44115	SCG2	1.77452	4.26911	4.52034	1.12641e-05	0.000273826	3.07314	REG4	1.99732	5.67964	2.81107	0.00549408	0.173295	-2.27135	CRISP3	1.38739	3.83658	3.54823	0.000496584	0.0030141	-0.46806
CELA2A	1.95238	4.34244	2.74132	0.00674706	0.0470592	-2.65202	RUNDC3A	1.69214	2.45626	5.05557	1.06431e-06	5.45974e-05	5.27492	OLFM4	1.84882	7.66655	3.0691	0.00248492	0.148288	-1.61115	PIGR	1.3803	6.26429	4.19518	4.30479e-05	0.000423882	1.7877
AMY2B	1.93348	4.53	5.06793	1.00573e-06	0.000210905	5.33993	APLP1	1.6791	4.7414	4.4478	1.52863e-05	0.000337819	2.78945	CEACAM5	1.62976	6.60563	2.65289	0.00870602	0.200891	-2.65009	LYZ	1.36105	9.43348	4.83922	2.82398e-06	5.16682e-05	4.33391
CLPS	1.85384	5.30912	2.47989	0.0140767	0.0749306	-3.28524	VWA5B2	1.62288	1.70339	5.24469	4.42922e-07	2.99726e-05	6.09665	SULT1C2	1.62489	3.61562	4.08279	6.72728e-05	0.0600276	1.46437	CTSE	1.34994	7.77855	3.94831	0.000113427	0.00090908	0.889684
CUZD1	1.84755	3.03952	4.13049	5.572e-05	0.00246802	1.64444	PTPRN	1.61829	4.05322	3.70994	0.000277299	0.00283281	0.117722	TFF2	1.58915	6.83191	2.69109	0.00780419	0.19593	-2.56045	TCN1	1.34222	6.38427	4.18932	4.40707e-05	0.000432113	1.76588
ALB	1.82961	2.74289	5.54731	1.04199e-07	6.62813e-05	7.44443	CHGB	1.55549	5.35309	2.73803	0.0068122	0.0310423	-2.75803	AC008982.1	1.58406	1.9743	3.76732	0.000224459	0.0721023	0.428172	GREM1	1.24512	4.7796	4.71965	4.78107e-06	7.69285e-05	3.83981
CEL	1.77379	5.01627	2.69972	0.00761257	0.0508893	-2.7567	TCEAL2	1.54271	2.08515	4.86841	2.47987e-06	9.541e-05	4.48373	DMBT1	1.50015	4.53031	2.99912	0.00309749	0.152857	-1.79533	CEACAM5	1.23353	6.60563	2.77369	0.00613651	0.0228717	-2.73289
PLA2G1B	1.76986	5.07478	2.56264	0.0112199	0.064974	-3.09116	SYP	1.53418	2.47761	4.95129	1.70974e-06	7.50044e-05	4.83134	CAPN8	1.47394	5.89698	3.91435	0.000129157	0.0603775	0.902568	MMP1	1.22245	5.78033	3.61831	0.000386692	0.00246467	-0.239163
CELA2B	1.75773	3.36955	2.91444	0.00402332	0.0336151	-2.20081	BEX1	1.53226	3.82283	3.4925	0.000604274	0.00508913	-0.591682	VSIG1	1.38764	3.39586	3.27129	0.00128683	0.128568	-1.05789	COL10A1	1.2043	6.00954	4.07266	7.00024e-05	0.000619599	1.33642
CTRC	1.73158	5.12375	2.472	0.0143804	0.0760747	-3.30344	SYT5	1.52166	1.82675	4.71102	4.96448e-06	0.000151823	3.83592	CTSE	1.38305	7.77855	2.87736	0.00450347	0.165907	-2.10673	AKR1B10	1.19029	4.32947	3.91402	0.000129319	0.00101139	0.768532
PNLIPRP1	1.71834	3.35829	3.02516	0.00285491	0.0266882	-1.89913	CELF3	1.50622	1.81094	4.56867	9.17248e-06	0.000234951	3.26417	LGALS4	1.34945	8.34295	2.9934	0.00315326	0.153418	-1.81022	MUC5B	1.12564	5.12077	3.24627	0.0013984	0.00696755	-1.40962
CPA2	1.68853	4.60025	2.50039	0.0133145	0.0722437	-3.23772	CHGA	1.49579	5.31529	2.63588	0.00913683	0.0385151	-3.01471	DUOXA2	1.34158	4.5035	2.96169	0.00347951	0.15624	-1.89229	TSPAN8	1.11727	8.10263	4.22734	3.78243e-05	0.000381501	1.90796
PNLIP	1.68272	5.17295	2.1805	0.0305396	0.124501	-3.93762	CPLX2	1.48979	2.1819	3.76217	0.000228782	0.00244896	0.293571	MUCL3	1.29456	4.46858	2.34934	0.0199092	0.260852	-3.32017	MMP7	1.10817	9.0716	3.34925	0.000990092	0.00525269	-1.09676
AQP8	1.67913	1.87574	4.32658	2.52607e-05	0.00150641	2.36827	SMOC1	1.47273	2.29281	4.46913	1.39787e-05	0.000316811	2.8725	ANXA10	1.2861	5.3842	2.73858	0.00680133	0.190448	-2.4474	CLDN2	1.10553	5.10039	3.72972	0.000257873	0.00177525	0.132622
CELA3A	1.64236	6.0147	2.09023	0.0380249	0.143686	-4.11877	TMEM179	1.4635	1.65288	4.41265	1.77008e-05	0.000373655	2.65332	COL17A1	1.26585	5.46649	2.68276	0.00799333	0.197116	-2.5801	CDH17	1.09695	3.14417	4.08988	6.54206e-05	0.000588609	1.39918
CPA1	1.61755	5.69136	2.08421	0.0385759	0.145024	-4.1306	CDK5R2	1.444	1.18296	6.39722	1.36673e-09	1.0321e-06	11.5456	DUOX2	1.24938	4.72777	2.92161	0.00393608	0.1588	-1.9949	COL3A1	1.0799	9.80753	4.68486	5.56308e-06	8.57514e-05	3.69781
AMY2A	1.61382	4.30222	2.2773	0.0239639	0.106052	-3.73529	PEG10	1.41791	3.4209	4.80956	3.22077e-06	0.000112982	4.23959	CA9	1.24254	5.09818	2.52993	0.0122806	0.220653	-2.93058	MYLK	1.07972	4.8989	5.64912	6.32808e-08	3.53096e-06	7.91775
FGL1	1.60225	2.24444	4.7243	4.68508e-06	0.000541851	3.91773	WNT4	1.40983	2.51452	4.75711	4.05812e-06	0.000133519	4.02392	GPX2	1.20485	8.04076	3.48884	0.000612054	0.102455	-0.428248	JCHAIN	1.0407	6.28452	3.11564	0.00214169	0.00977982	-1.79404
PPY	1.60181	6.36182	2.51821	0.0126819	0.0700256	-3.19611	SLC12A5	1.40138	2.35675	5.62917	6.98078e-08	9.5153e-06	7.83326	MUC17	1.20393	2.01265	3.42347	0.000768092	0.110457	-0.621146	LCN2	1.04052	9.64924	2.94279	0.0036884	0.0151758	-2.28093
PDIA2	1.59421	3.29683	3.79547	0.000202168	0.00529942	0.471821	SLC22A17	1.39636	4.11177	5.5506	1.02539e-07	1.15784e-05	7.4714	AKR1B10	1.13624	4.32947	2.65051	0.00876512	0.20159	-2.65563	MUCL3	1.03808	4.46858	2.60679	0.00991837	0.0336484	-3.15491
CPB1	1.58989	6.03486	2.10455	0.0367417	0.140453	-4.09052	TSPAN7	1.3899	3.84074	4.8759	2.3984e-06	9.27638e-05	4.51494	PDE4C	1.13588	3.98897	3.18546	0.0017081	0.13627	-1.29655	TFF2	1.02562	6.83191	2.3848	0.0181447	0.0544513	-3.67862
SERPINI2	1.58091	1.91423	4.16258	4.90439e-05	0.00229722	1.76103	KCNH6	1.3862	0.849579	5.69048	5.1591e-08	8.13645e-06	8.11801	MUC3A	1.13013	4.89265	3.30095	0.00116533	0.124598	-0.974136	TFF1	1.0058	8.33977	2.12408	0.0350514	0.0908935	-4.23779
ERP27	1.57841	3.07382	5.06995	9.96469e-07	0.000210905	5.3485	C1QL1	1.38105	1.86665	4.61824	7.41839e-06	0.000203691	3.46171	VSIG2	1.12426	5.81675	2.85688	0.0047905	0.167125	-2.15795	SPARC	1.00159	10.9737	5.0671	1.00958e-06	2.36973e-05	5.30136
REG3G	1.57752	3.7394	2.68912	0.00784855	0.0519072	-2.78313	INSM1	1.37905	1.44954	4.82167	3.05263e-06	0.000109499	4.28965	BPIFB1	1.12396	2.50356	2.59304	0.0103084	0.209174	-2.78813	F13A1	0.98213	4.0016	5.36383	2.52163e-07	8.99445e-06	6.60998
KLK1	1.55604	4.96085	3.53552	0.000519429	0.0093073	-0.380233	SCG5	1.37114	5.97674	3.24028	0.00142642	0.00963342	-1.3678	PHGR1	1.12117	3.5803	2.27888	0.0238678	0.272686	-3.46486	AC008764.4	0.979805	2.23497	5.62024	7.29388e-08	3.90981e-06	7.78325
REG1B	1.52401	5.14722	2.12154	0.0352671	0.136817	-4.05676	SYT4	1.3588	1.33591	4.85059	2.68482e-06	0.000100657	4.40955	SLC9A3	1.12063	1.6824	3.65717	0.000336086	0.0855137	0.0827534	KRT20	0.974274	1.55535	2.90662	0.00412047	0.0165678	-2.37963
REG3A	1.50268	6.3742	2.04655	0.0421801	0.153578	-4.20383	SNAP25	1.3378	2.61736	4.33994	2.39113e-05	0.00046419	2.37442	CEACAM6	1.11389	8.32431	2.32686	0.021104	0.263524	-3.36677	DCN	0.970981	8.73872	5.03093	1.19117e-06	2.70286e-05	5.14562
LY6D	1.41669	3.45173	3.236	0.00144674	0.0172775	-1.29692	SLC29A4	1.33729	2.86161	4.59573	8.17066e-06	0.000216858	3.3718	SLC38A5	1.09694	5.01727	3.18654	0.0017021	0.13627	-1.29358	GCNT3	0.966819	5.76755	3.85368	0.000162548	0.00121405	0.55749
RBPJL	1.38361	1.21679	4.75891	4.02612e-06	0.000498963	4.05757	ACTL6B	1.33338	0.815813	5.94945	1.40571e-08	3.67469e-06	9.34373	POU5F1	1.0938	2.79757	4.16706	4.81754e-05	0.0600276	1.75267	MYH11	0.965647	4.80139	4.1167	5.88492e-05	0.000543309	1.49737
TMEM52	1.32721	1.90706	6.05763	8.08026e-09	1.54196e-05	9.82677	NLRP1	1.33324	4.40047	5.97885	1.21007e-08	3.44653e-06	9.48515	CYP2S1	1.09146	4.48175	3.09307	0.00230226	0.146209	-1.5472	SLC5A1	0.963915	3.47733	5.30051	3.40542e-07	1.09403e-05	6.3262
GP2	1.31153	4.86225	2.05858	0.0409988	0.150893	-4.18057	ASPDH	1.32448	1.03869	6.27808	2.56611e-09	1.32349e-06	10.9499	BIRC7	1.08839	1.65388	4.56554	9.29613e-06	0.0443495	3.17883	DHRS9	0.947105	4.00185	2.84546	0.00495776	0.0191594	-2.54403
ITIH4	1.29203	3.10747	5.83133	2.55507e-08	2.84891e-05	8.75318	SEZ6	1.32293	0.824826	5.52892	1.13947e-07	1.24968e-05	7.37216	NR1I2	1.08478	2.22683	3.68992	0.000298349	0.0790749	0.184567	SPINK4	0.9442	2.8163	2.25044	0.0256511	0.0712935	-3.97439
CLPSL1	1.28143	0.935779	5.50337	1.28985e-07	6.79463e-05	7.24599	HBA2	1.31439	4.59706	3.19303	0.00166636	0.0107897	-1.50748	APOBEC1	1.07916	2.14853	3.39158	0.000857066	0.112571	-0.714104	LGALS4	0.94159	8.34295	2.87473	0.00453935	0.0178497	-2.46574
FGA	1.20183	3.2219	3.51628	0.000555886	0.00967881	-0.441226	MAGED4	1.30806	2.93734	6.19352	3.99598e-09	1.69456e-06	10.5314	SLC26A9	1.06684	2.81597	3.01974	0.00290396	0.151439	-1.74147	OLFM4	0.932314	7.66655	2.1054	0.0366668	0.0941612	-4.2755
GPHA2	1.19963	1.0261	4.86697	2.49589e-06	0.000366597	4.49909	GPX3	1.30521	6.22992	4.24038	3.58839e-05	0.000621468	1.99854	GCNT3	1.06411	5.76755	3.03016	0.00281046	0.151033	-1.71412	HPGD	0.930178	4.3238	4.59325	8.25804e-06	0.00011633	3.32784
GNMT	1.17771	1.35747	5.38025	2.33177e-07	9.27026e-05	6.69571	NKX2-2	1.29353	1.98547	3.67083	0.000319826	0.00316158	-0.0125697	CAPN12	1.05982	4.15314	3.60009	0.000412822	0.0906185	-0.0928276	CTSS	0.929136	6.90532	5.81444	2.7813e-08	1.95851e-06	8.69683
AQP12B	1.17532	1.10283	4.68367	5.59183e-06	0.000613022	3.7546	NCAM1	1.2933	2.0281	5.24584	4.40547e-07	2.9918e-05	6.1017	MUC5AC	1.05964	3.56527	2.19579	0.0294064	0.293035	-3.63018	CDH11	0.916587	5.0781	4.67225	5.87587e-06	8.90991e-05	3.64654
AQP12A	1.1735	1.1066	5.03933	1.14639e-06	0.00022323	5.21872	CACNA1A	1.28217	1.74507	4.89067	2.24514e-06	8.85205e-05	4.57665	EPS8L3	1.05314	5.42755	3.01475	0.00294973	0.151439	-1.75452	ANXA10	0.911857	5.3842	2.67492	0.00817496	0.0289092	-2.98554
FGG	1.16015	2.72421	3.68716	0.000301367	0.00664854	0.110566	LY6H	1.27707	1.71159	5.08588	9.26159e-07	5.02182e-05	5.40513	GSDMB	1.03674	4.95348	4.09868	6.31908e-05	0.0600276	1.51839	BCAS1	0.911425	4.1959	3.98662	9.78703e-05	0.00080572	1.02609
TNNI2	1.1056	3.413	4.27795	3.08123e-05	0.00167997	2.18625	PCSK2	1.27053	3.05113	2.76946	0.00621324	0.0290108	-2.67723	PPP1R1B	1.0336	5.87618	2.52024	0.0126114	0.221402	-2.95215	MSLN	0.911002	6.90436	2.61501	0.00969172	0.033038	-3.1347
AMBP	1.10423	4.03225	2.95018	0.00360534	0.0313271	-2.10453	CNIH2	1.26848	1.9978	4.74889	4.20706e-06	0.000136304	3.9903	PI3	1.02602	5.38346	2.32739	0.0210755	0.263524	-3.36569	COL1A1	0.907523	10.034	3.76926	0.000222845	0.00157172	0.266875
AMY1B	1.10123	0.654293	4.64814	6.52167e-06	0.000672719	3.61284	SCG3	1.26626	2.64681	3.10997	0.002181	0.0133827	-1.74863	AMN	1.00343	3.70978	2.97438	0.00334536	0.154601	-1.85953	COL6A3	0.904144	7.17128	4.39906	1.87295e-05	0.00021887	2.56262
HPN	1.06741	3.24457	4.107	6.11508e-05	0.00255064	1.55953	PCSK1	1.26268	2.04674	3.71863	0.000268594	0.00276695	0.146867	SFN	0.990374	6.56945	2.69858	0.00763768	0.194853	-2.54275	SFRP4	0.903703	6.15512	3.73353	0.00025429	0.00175248	0.14548
LTF	1.0574	4.34042	3.1059	0.00220967	0.0225372	-1.6728	IQSEC3	1.25705	1.51919	6.17545	4.39047e-09	1.78263e-06	10.4424	GCKR	0.988372	1.91894	4.44919	1.51975e-05	0.0477617	2.75189	AGR2	0.901651	8.41027	3.20144	0.0016211	0.00784964	-1.54313
TTYH1	1.05449	2.19669	5.09087	9.05197e-07	0.000200897	5.43748	TCEAL5	1.25565	1.11519	6.10021	6.48697e-09	2.36577e-06	10.0737	MMP7	0.980733	9.0716	2.11063	0.0362085	0.315638	-3.79363	HLA-DQA1	0.900134	5.88621	3.85412	0.00016228	0.00121252	0.559013
SNCG	1.03078	4.55039	4.32556	2.53658e-05	0.00150796	2.36447	CPE	1.25359	6.47107	3.8121	0.00019	0.00213155	0.463636	PADI1	0.97788	3.07871	2.20128	0.0290094	0.291976	-3.61945	GPRC5A	0.896186	6.74773	3.22837	0.00148368	0.00730198	-1.46313
BHLHA15	0.994223	1.39509	4.48289	1.31928e-05	0.00099921	2.9645	FAM222A	1.24948	1.69129	5.83233	2.54219e-08	5.15295e-06	8.78493	EPS8L1	0.971418	6.5162	3.0211	0.00289154	0.151439	-1.73788	COL8A1	0.895123	4.64025	4.31139	2.68828e-05	0.000291811	2.22575
CRP	0.992383	4.72382	2.04335	0.0424998	0.154304	-4.21	CACNA2D2	1.24774	1.79731	4.83472	2.8809e-06	0.000105331	4.34372	BTNL8	0.969868	2.13412	2.95013	0.00360597	0.15624	-1.92202	LUM	0.893892	9.76027	4.40681	1.81362e-05	0.000213902	2.59265
DNASE1	0.980658	3.06826	5.74591	3.91785e-08	3.5602e-05	8.35492	ABCC8	1.24593	4.37382	2.40609	0.0171533	0.0606067	-3.55908	CYP2C9	0.964283	1.93917	3.53214	0.000525665	0.101326	-0.298781	IGFBP5	0.890582	7.3065	4.60732	7.77463e-06	0.00011105	3.3843
SYT8	0.976948	5.19751	2.71689	0.00724385	0.0495109	-2.71367	RADX	1.24555	1.39898	7.23057	1.38948e-11	2.40168e-07	15.8923	AGR3	0.953064	5.71221	2.59351	0.0102948	0.209174	-2.78706	S100P	0.877587	8.30254	2.22308	0.0274755	0.0751814	-4.03264
PTF1A	0.962174	0.685376	5.17083	6.25409e-07	0.000167161	5.78013	C5orf38	1.24074	1.33536	4.13398	5.49548e-05	0.000850529	1.60467	ERN2	0.947989	4.84644	2.56099	0.0112714	0.215308	-2.86088	THBS2	0.876392	6.37282	4.08259	6.73239e-05	0.000599227	1.37259
TMED6	0.960294	2.43115	3.78845	0.00020752	0.00538789	0.448149	PPP1R1A	1.23721	2.75148	3.16617	0.00181898	0.0115667	-1.5861	CXCL17	0.946863	5.12789	2.09524	0.0375723	0.318844	-3.82252	CALD1	0.872551	6.79231	5.58173	8.80862e-08	4.4061e-06	7.60461
SPAG4	0.954755	3.91088	5.84078	2.4365e-08	2.84891e-05	8.79747	FTCD	1.22841	0.947549	4.95155	1.70778e-06	7.50044e-05	4.83241	IFI27	0.944156	9.67897	2.98319	0.00325507	0.154519	-1.83672	FBN1	0.86724	5.64209	4.90111	2.14258e-06	4.18494e-05	4.59336
HP	0.946875	2.28646	3.89034	0.000141506	0.00427272	0.795504	CAMK2N2	1.22501	1.37737	5.48284	1.4246e-07	1.40132e-05	7.16213	MST1R	0.940817	5.39778	3.10788	0.00219569	0.145641	-1.50746	FGL2	0.86674	3.0845	6.12471	5.71456e-09	6.90196e-07	10.199
SLC38A3	0.943367	1.61278	4.35138	2.2812e-05	0.00143198	2.46176	TAGLN3	1.22481	1.5858	4.60563	7.83127e-06	0.000211077	3.41129	HHLA2	0.939462	2.86188	3.42741	0.000757728	0.110457	-0.609618	UGT2A3	0.862842	2.78603	3.61894	0.000385812	0.00245989	-0.237078
GSTA2	0.93923	1.71272	3.49813	0.000592481	0.0100026	-0.498519	INA	1.21461	1.22368	5.22034	4.96452e-07	3.26682e-05	5.98962	FABP6	0.937753	1.94853	3.03029	0.00280929	0.151033	-1.71377	UGT2B15	0.862147	3.04928	3.06156	0.00254508	0.011214	-1.94904
FBXO2	0.918521	3.66373	4.70848	5.01988e-06	0.000570204	3.85408	ATP1A3	1.206	1.07494	5.65636	6.10633e-08	8.76144e-06	7.95926	C19orf33	0.934262	8.34358	2.3405	0.0203716	0.262325	-3.33853	CD68	0.858785	7.01765	6.10549	6.3123e-09	7.30046e-07	10.1045
CITED4	0.912919	4.46028	5.32587	3.02014e-07	0.000102917	6.45549	DUSP26	1.20101	1.88444	4.24561	3.51323e-05	0.000613947	2.01812	ONECUT3	0.930671	1.59663	3.62745	0.000374185	0.0906185	-0.00896415	ANXA13	0.854552	2.99485	3.40959	0.000805679	0.00444486	-0.909424
GUCA1C	0.869152	0.48445	5.51221	1.23577e-07	6.79463e-05	7.28581	REEP2	1.19905	2.21529	5.04894	1.09711e-06	5.54733e-05	5.2465	TNS4	0.920462	4.17571	2.34772	0.0199931	0.260963	-3.32353	INHBA	0.853797	4.10575	4.49423	1.25777e-05	0.000161412	2.93438
PGGHG	0.868972	5.03577	3.64864	0.000346621	0.00721328	-0.0157722	GNG4	1.19636	2.16323	4.71211	4.94097e-06	0.000151346	3.84035	NXF3	0.920392	1.82297	2.958	0.00351943	0.15624	-1.9018	PLS1	0.852807	4.7625	5.87145	2.08749e-08	1.63932e-06	8.96899
TF	0.858457	1.23357	4.94492	1.75959e-06	0.000291984	4.82224	VGF	1.19544	2.33097	3.37971	0.000892564	0.00680767	-0.945041	IHH	0.917536	2.55205	2.89804	0.00422961	0.161485	-2.05466	COL1A2	0.852779	9.98554	3.88085	0.00014669	0.00112151	0.65218
APOA2	0.852034	0.713975	3.31373	0.00111632	0.0149181	-1.06583	TMEM145	1.18792	0.918802	5.89833	1.82226e-08	4.34677e-06	9.0989	ST6GALNAC1	0.913406	4.48117	2.74715	0.0066333	0.18893	-2.42681	LTBP1	0.848897	4.90773	6.13656	5.37399e-09	6.65964e-07	10.2574
ARHGDIG	0.843669	1.55028	4.48191	1.32474e-05	0.00099921	2.96071	CAMK2B	1.1823	1.38601	4.44316	1.55855e-05	0.000341468	2.77145	BCL2L15	0.911126	4.67458	3.26241	0.00132546	0.130895	-1.08286	HSD17B2	0.845186	5.258	3.63227	0.000367741	0.00236677	-0.19312
SFRP5	0.828412	3.99356	2.27345	0.0241998	0.10678	-3.7435	TMEM59L	1.18012	2.07233	4.95134	1.70933e-06	7.50044e-05	4.83156	CYP3A5	0.904994	5.85659	2.81955	0.00535721	0.171836	-2.2505	SULT1B1	0.844421	2.14348	3.96158	0.000107787	0.000872308	0.936828
GAMT	0.82255	4.2551	4.36617	2.14618e-05	0.00137346	2.51771	KIF1A	1.1728	2.13369	3.82917	0.000178237	0.00202217	0.522205	CRYBG2	0.902999	3.09457	3.48994	0.00060972	0.102455	-0.424999	CPED1	0.839394	2.38416	7.64803	1.252e-12	5.53228e-09	18.2318
SLC30A2	0.818623	1.89509	3.2372	0.00144102	0.0172624	-1.29339	MAGED4B	1.16716	3.90444	5.05176	1.08307e-06	5.51183e-05	5.25855	MYO7B	0.891996	3.23709	2.62931	0.00930828	0.203291	-2.70481	MUC5AC	0.834843	3.56527	2.39137	0.0178334	0.0537623	-3.66375
GCAT	0.808939	3.28831	5.96256	1.31489e-08	2.09101e-05	9.37253	FBLL1	1.16308	1.05858	5.58554	8.64617e-08	1.07139e-05	7.63187	PLA2G10	0.891439	3.6225	2.72759	0.00702227	0.191172	-2.47371	GPX2	0.831365	8.04076	3.3088	0.001135	0.00588188	-1.22067
COL9A3	0.805768	2.46041	4.06169	7.30794e-05	0.0028636	1.39694	TMOD1	1.16116	3.05815	4.56248	9.41798e-06	0.000239631	3.2396	TRIM31	0.875096	3.87635	2.47891	0.0141144	0.234056	-3.04336	THBS1	0.823654	6.30101	3.84677	0.000166833	0.0012383	0.533496
SLC38A5	0.801626	5.01727	2.9042	0.00415106	0.0342539	-2.22821	HBA1	1.16008	3.65411	2.97802	0.00330786	0.0182123	-2.12001	TMC5	0.868195	5.55661	2.90579	0.00413099	0.16121	-2.03506	B2M	0.821629	13.0228	6.88839	9.48761e-11	7.24208e-08	14.1006
SYTL1	0.794554	4.85001	5.17994	5.99448e-07	0.000163821	5.81944	TMEM63C	1.15926	1.27606	4.30886	2.71625e-05	0.000508178	2.2563	PDZD3	0.867075	2.22895	3.06222	0.00253976	0.149055	-1.62942	ANTXR2	0.821586	5.35542	6.57876	5.16546e-10	1.63782e-07	12.4857
NRG4	0.79098	1.54235	4.57706	8.84995e-06	0.000827467	3.33172	RTN1	1.15471	2.96849	3.96929	0.000104637	0.0013526	1.01126	SLC17A9	0.8626	3.80979	3.53684	0.000517003	0.100673	-0.284633	SFRP2	0.816164	8.10166	2.90172	0.00418249	0.0167116	-2.39293
INHA	0.790733	1.275	5.08582	9.26421e-07	0.000200897	5.41601	UCHL1	1.14617	4.95874	4.503	1.21207e-05	0.000286261	3.00501	MTMR11	0.862281	5.18548	4.05412	7.52767e-05	0.0600276	1.36741	AGR3	0.814462	5.71221	3.07898	0.00240808	0.0107443	-1.89938
BRSK2	0.790589	1.42329	4.32245	2.56916e-05	0.00150853	2.35277	SYT7	1.13988	3.02745	3.68353	0.000305385	0.00304316	0.029607	MUC1	0.858424	9.27753	2.25716	0.0252197	0.277708	-3.50864	ASPN	0.811748	5.2084	4.39944	1.87002e-05	0.000218662	2.56408
PLIN5	0.786709	1.40431	5.66354	5.89369e-08	4.34955e-05	7.97469	PDZD4	1.13732	1.84734	6.53664	6.48259e-10	8.47138e-07	12.2512	PPP1R14D	0.858079	3.03382	2.86027	0.00474185	0.166646	-2.14949	FAM3D	0.810013	4.50929	2.56637	0.0111042	0.0368718	-3.2535
FGB	0.777144	1.98443	2.61229	0.00976626	0.059448	-2.97187	CFC1	1.13533	3.58299	2.12656	0.0348419	0.10341	-4.15847	AGR2	0.857347	8.41027	2.17485	0.0309672	0.297383	-3.67094	FSTL1	0.807821	6.52524	5.08883	9.13709e-07	2.21554e-05	5.39535
F11	0.776976	1.72758	3.88834	0.000142582	0.00427814	0.788621	HBB	1.1348	4.64125	2.69147	0.00779575	0.0342701	-2.87614	IL1RN	0.856411	4.84969	2.92344	0.00391407	0.158661	-1.99024	COL5A2	0.806363	6.07664	4.2482	3.47666e-05	0.000357463	1.98636
AC010422.3	0.776729	2.85832	3.99821	9.35776e-05	0.00332407	1.17163	AC073896.1	1.1287	1.46617	4.04705	7.73889e-05	0.00109232	1.28895	RAPGEFL1	0.855934	4.25948	3.23182	0.00146689	0.131701	-1.16835	NDNF	0.804623	1.876	5.97341	1.24414e-08	1.15546e-06	9.4601
TPST2	0.776271	4.43068	5.29219	3.54189e-07	0.000114559	6.30756	SPTBN4	1.12745	1.4444	4.95331	1.69424e-06	7.50044e-05	4.83985	EXOC3L4	0.853723	3.13876	3.5285	0.00053245	0.101607	-0.309699	MFAP4	0.803213	6.15606	4.14368	5.28784e-05	0.000499543	1.59666
SLC39A5	0.773803	2.96597	2.63105	0.00926269	0.057598	-2.92625	BEX2	1.12422	3.85782	3.97784	0.000101245	0.00132589	1.04157	HSD17B2	0.853277	5.258	2.61454	0.00970446	0.205767	-2.73887	ADAM9	0.802579	6.03623	6.32887	1.9634e-09	3.81476e-07	11.2147
ORM1	0.770413	1.40017	3.14027	0.00197825	0.0209728	-1.57482	DPP6	1.11701	1.26566	4.5538	9.77242e-06	0.00024635	3.20524	TMPRSS3	0.851732	4.62203	3.31576	0.00110873	0.123877	-0.932054	VCAN	0.801731	6.29546	3.98641	9.79479e-05	0.000805826	1.02536
PRSS3	0.76681	6.33952	2.25954	0.0250687	0.109346	-3.77304	LRRC10B	1.11492	1.14785	5.73054	4.22918e-08	7.07943e-06	8.30523	FA2H	0.851005	4.44714	3.2465	0.00139734	0.131701	-1.1274	MRC1	0.801651	3.35764	4.24518	3.51937e-05	0.000361076	1.975
SPINK1	0.764233	9.74649	2.00282	0.0467215	0.164076	-4.28726	FBXL16	1.11141	1.72828	4.99915	1.37663e-06	6.40737e-05	5.03406	CDHR2	0.850516	3.71652	2.52529	0.012438	0.220653	-2.94092	MMP2	0.801374	7.77573	3.66169	0.000330619	0.00216885	-0.0955499
SERPINA3	0.760967	6.58882	2.33159	0.0208477	0.0969062	-3.61822	MAPK12	1.11132	2.62887	6.76392	1.88475e-10	4.49583e-07	13.4208	ALDH3A1	0.840744	2.83895	2.53688	0.0120478	0.21896	-2.91504	EHF	0.797254	4.62678	5.13373	7.42794e-07	1.92854e-05	5.59049
KISS1	0.758205	1.27725	3.97682	0.000101645	0.00347976	1.09635	MAPK8IP2	1.10775	1.73418	5.08108	9.46849e-07	5.04713e-05	5.38443	AOC1	0.838907	4.89857	2.52613	0.0124094	0.220653	-2.93905	HLA-DRA	0.795599	9.28277	4.39044	1.94112e-05	0.000224772	2.52927
MACROD1	0.754456	4.41906	6.34652	1.78855e-09	6.82618e-06	11.2349	A1BG	1.10719	3.75555	5.32614	3.01629e-07	2.26614e-05	6.45726	CLDN2	0.837686	5.10039	1.99552	0.0475195	0.344909	-4.0048	SPON1	0.794953	4.25295	4.40584	1.82092e-05	0.000214365	2.5889
WNK2	0.752709	3.35386	3.42681	0.000759279	0.0117297	-0.721097	FEV	1.10463	1.06094	4.32515	2.5409e-05	0.000484396	2.31812	ADTRP	0.837437	2.40902	3.43256	0.000744368	0.110457	-0.59452	CA2	0.791344	4.7784	3.59915	0.000414216	0.00261029	-0.302137
P2RX1	0.749171	1.51926	4.69949	5.22015e-06	0.000582551	3.81801	C4orf48	1.10256	4.18654	3.15557	0.00188269	0.0118808	-1.61695	MYEOV	0.836981	4.70533	2.26681	0.024611	0.274971	-3.48923	CST1	0.7898	6.22943	2.19543	0.0294328	0.07941	-4.09083
CBS	0.742048	2.08541	3.91352	0.000129567	0.00407786	0.875595	OGDHL	1.09324	1.40683	4.81953	3.08172e-06	0.000110128	4.2808	SMIM31	0.836446	1.73921	2.87065	0.00459569	0.166481	-2.12354	DES	0.783644	3.1532	2.11203	0.0360862	0.0929594	-4.26215
CA4	0.740564	1.67489	3.19758	0.00164171	0.0187751	-1.40934	IRX2	1.09253	0.951428	4.00826	9.00034e-05	0.00122244	1.14988	SCTR	0.834363	4.54813	2.1341	0.0342108	0.308456	-3.7492	OGN	0.78185	2.71594	3.50594	0.000576454	0.00339338	-0.604302
PM20D1	0.731696	0.837724	4.32357	2.55745e-05	0.00150853	2.35696	CARTPT	1.09065	1.06646	3.86878	0.000153544	0.00179869	0.658965	CDC42EP5	0.832293	6.20009	3.84008	0.000171086	0.0689559	0.661042	CEACAM7	0.781283	3.65185	2.49097	0.01366	0.0434165	-3.43356
LYNX1	0.728453	3.38455	2.81845	0.00537473	0.0406041	-2.4541	EFNB3	1.08867	1.47405	5.40185	2.10301e-07	1.79704e-05	6.79603	HKDC1	0.824412	3.86597	3.37517	0.000906502	0.112571	-0.761626	SYNPO2	0.77996	2.64653	4.68537	5.55071e-06	8.56299e-05	3.69989
KIRREL2	0.725448	1.54248	3.52741	0.000534506	0.00946194	-0.405964	RIPPLY2	1.08322	0.879106	5.36274	2.53476e-07	2.05834e-05	6.62061	PITX1	0.816763	3.48994	2.63184	0.00924209	0.202954	-2.69898	FCGBP	0.779017	3.38033	2.81864	0.00537174	0.0204535	-2.61513
LHB	0.723507	1.09612	5.12216	7.83592e-07	0.000186916	5.57114	MT3	1.08152	0.89859	5.12281	7.81265e-07	4.47714e-05	5.56452	TJP3	0.816763	5.05531	2.91247	0.00404758	0.159979	-2.01812	ANTXR1	0.77501	5.6445	4.42092	1.7102e-05	0.000204485	2.64744
TNNI3	0.721836	1.30146	3.65442	0.000339445	0.00709489	0.00311012	NACAD	1.07791	1.61878	6.44552	1.05666e-09	1.00822e-06	11.789	A4GNT	0.815445	1.26519	3.31386	0.00111584	0.123877	-0.937458	CYP2C18	0.765733	3.02238	3.58147	0.000441235	0.0027427	-0.359976
CLDN3	0.721427	4.50291	2.61271	0.00975464	0.059448	-2.97085	PEMT	1.07564	4.67097	4.88613	2.29115e-06	8.97784e-05	4.55769	SLC22A18	0.814963	5.20467	3.75144	0.000238036	0.0721023	0.377858	MUC13	0.763892	5.73044	3.05239	0.00262013	0.0114885	-1.9751
MT1H	0.715979	2.88655	2.54208	0.0118764	0.0673111	-3.13992	SMIM32	1.07491	1.4773	3.69857	0.000289078	0.00292341	0.079718	GSTA1	0.813451	4.13805	2.20643	0.0286404	0.289908	-3.60935	CRISPLD2	0.763842	5.49606	4.71728	4.83085e-06	7.73126e-05	3.8301
ISYNA1	0.713827	5.1138	4.86435	2.5252e-06	0.00036785	4.4883	SSTR2	1.07429	0.890391	5.34733	2.72765e-07	2.11592e-05	6.55172	PLEK2	0.8123	5.34595	2.83265	0.00515169	0.170982	-2.21814	VIL1	0.759921	4.15475	3.26093	0.00133199	0.00668727	-1.36561
NKX6-2	0.711176	1.0544	3.15163	0.00190686	0.0205006	-1.54223	KIF5C	1.06832	1.30137	5.46489	1.55349e-07	1.48226e-05	7.08069	ABCC3	0.812285	6.04564	3.04901	0.00264827	0.149055	-1.66442	PRELP	0.758933	4.52428	4.66494	6.06476e-06	9.09858e-05	3.6169
AC008982.1	0.710887	1.9743	2.06251	0.0406194	0.15002	-4.17296	PODXL2	1.05734	3.5686	4.81866	3.09362e-06	0.000110347	4.2772	MYO1A	0.810613	2.54323	2.42002	0.0165305	0.246342	-3.17087	POF1B	0.758779	3.53283	4.65836	6.23985e-06	9.28837e-05	3.59023
LARGE2	0.709696	2.59726	4.74362	4.30542e-06	0.000510313	3.99569	STMN3	1.05201	4.6032	5.42111	1.9176e-07	1.69488e-05	6.88276	PHLDA2	0.807518	5.23672	2.64938	0.00879331	0.201686	-2.65825	PALLD	0.758299	6.40584	5.49145	1.36645e-07	5.80755e-06	7.18916
IRX3	0.708519	1.98193	3.70296	0.000284474	0.00641681	0.1627	RTBDN	1.04421	1.18413	3.97305	0.00010313	0.00134061	1.02461	APOC1	0.794914	7.52704	2.59587	0.0102272	0.209174	-2.78168	TFF3	0.758282	7.52912	1.98563	0.0486177	0.116804	-4.50977
SPX	0.702591	0.465031	5.75565	3.73209e-08	3.5602e-05	8.40017	ARX	1.0413	1.04711	4.02251	8.51553e-05	0.00117076	1.20086	SDCBP2	0.790041	5.97282	3.13738	0.00199684	0.139498	-1.42781	MUC17	0.758267	2.01265	2.94933	0.00361483	0.0149182	-2.26296
							PDXP	1.04105	2.73623	5.16927	6.29952e-07	3.90836e-05	5.76629	TBC1D3L	0.78654	3.13282	2.82062	0.00534012	0.171836	-2.24785	THY1	0.755902	7.24512	4.45243	1.49929e-05	0.000184706	2.77031
							AP3B2	1.03789	1.38806	4.8347	2.88125e-06	0.000105331	4.34361	C4BPB	0.786227	3.43375	2.52512	0.0124437	0.220653	-2.94129	SLC44A4	0.754178	6.56507	3.65988	0.000332792	0.00218161	-0.101561
							NEURL1	1.03474	2.43742	3.3099	0.00113082	0.00811258	-1.15868	ADAM28	0.785711	4.80441	3.09794	0.00226669	0.145641	-1.53415	TMEM45B	0.754088	4.46744	4.01823	8.65843e-05	0.000731958	1.13948
							RIMBP2	1.03306	1.11477	4.42992	1.64721e-05	0.000355183	2.72009	S100A14	0.784401	7.15662	2.03804	0.0430337	0.332071	-3.92811	SULF1	0.75366	6.71519	3.54922	0.000494846	0.00300737	-0.464854
							HSD17B14	1.02751	3.50567	5.44695	1.69371e-07	1.56899e-05	6.99945	UBD	0.783003	6.53912	2.14217	0.0335457	0.306858	-3.7338	CXCL14	0.752805	6.28377	2.84531	0.00496006	0.0191603	-2.54444
							CLGN	1.02726	0.991834	5.208	5.25938e-07	3.41376e-05	5.93551	RFLNA	0.781605	3.83793	2.83893	0.00505579	0.169715	-2.20258	SEMA3C	0.752465	4.13965	4.47804	1.3465e-05	0.00017028	2.87069
							UNC13A	1.02367	0.944234	5.32343	3.05531e-07	2.28645e-05	6.44519	DQX1	0.77628	1.51375	3.05841	0.00257068	0.149055	-1.63955	COL5A1	0.752018	6.6463	3.84516	0.000167845	0.00124388	0.527923
							EEF1A2	1.02316	4.34535	2.81439	0.00544006	0.0261889	-2.5603	ANO9	0.775785	3.82316	3.44106	0.000722801	0.110457	-0.56956	HNRNPUL2-BSCL2	0.749781	3.94527	5.45928	1.59611e-07	6.41233e-06	7.04223
							SERPINA10	1.0231	0.552652	4.81403	3.15766e-06	0.000111795	4.25807	FUT3	0.775314	5.08533	2.58027	0.010683	0.212136	-2.81723	GALNT5	0.749751	3.07408	4.01705	8.69836e-05	0.000734798	1.13522
							CAPSL	1.02066	0.521702	5.08458	9.31717e-07	5.02183e-05	5.39952	BATF	0.773076	4.13863	3.61051	0.000397685	0.0906185	-0.0609543	SGPP2	0.748749	4.03048	5.74393	3.95659e-08	2.5252e-06	8.36268
							PCP4	1.0181	2.32674	3.08946	0.00232898	0.0140734	-1.80731	OASL	0.770963	3.56712	2.82467	0.00527594	0.171095	-2.23785	ATP10B	0.747845	2.63321	3.72595	0.000261477	0.00179359	0.119864
							DDC	1.01347	2.61197	3.05105	0.00263124	0.0153506	-1.91624	UNC5CL	0.766094	3.84991	3.28392	0.00123372	0.125669	-1.02231	AHR	0.747693	4.92979	6.51323	7.35257e-10	2.10272e-07	12.1495
							C21orf58	1.01083	1.9832	5.09398	8.92304e-07	4.89305e-05	5.44001	SERPINA4	0.765709	4.35411	2.24851	0.0257767	0.279487	-3.52597	ITGB6	0.746777	5.4658	3.22009	0.00152472	0.00746632	-1.48778
							LRRC4B	1.01054	0.919321	5.41321	1.99165e-07	1.74162e-05	6.84715	ELF3	0.765281	8.66029	2.87495	0.00453637	0.166481	-2.11276	DUOX2	0.746209	4.72777	2.38774	0.0180048	0.0541507	-3.67197
							PIPOX	1.00099	1.21922	5.73804	4.07423e-08	6.94183e-06	8.3404	HAMP	0.764747	2.46791	3.4126	0.000797396	0.111888	-0.652912	FCN1	0.741618	2.50471	3.39055	0.000860092	0.00469483	-0.968868
							NOVA1	0.999579	1.25064	5.63795	6.68595e-08	9.31568e-06	7.87388	NECTIN4	0.763227	4.18394	2.74273	0.00671938	0.189403	-2.43743	TMPRSS4	0.740993	6.55221	2.68208	0.00800883	0.0284339	-2.96751
							TMEM86B	0.995717	2.52188	5.46381	1.5616e-07	1.48259e-05	7.0758	CCL20	0.762768	4.37933	2.07368	0.039556	0.323811	-3.86263	ACE2	0.74095	2.14254	3.85247	0.000163292	0.00121723	0.553279
							MPP2	0.99501	1.32587	6.09411	6.69453e-09	2.36577e-06	10.044	TRIM15	0.753319	3.1059	2.77876	0.0060456	0.180263	-2.35034	ANO1	0.740767	5.49921	4.70104	5.18509e-06	8.15722e-05	3.76376
							MAPK8IP1	0.994527	2.80168	5.04654	1.10924e-06	5.55583e-05	5.2362	CEMIP	0.748847	3.30126	2.95177	0.00358774	0.15624	-1.91781	ITGBL1	0.735675	5.10939	3.51459	0.000559204	0.00331613	-0.576564
							RFX6	0.991612	0.972929	4.32391	2.55382e-05	0.000485888	2.31342	HSD11B2	0.748805	4.28807	2.64738	0.00884339	0.201904	-2.6629	ADH1C	0.734704	4.2498	2.86843	0.00462666	0.0181146	-2.48267
							TSPYL2	0.990385	4.17884	6.53863	6.41365e-10	8.47138e-07	12.2614	TM4SF5	0.747778	4.25143	2.00108	0.0469111	0.34346	-3.99486	CAPN5	0.732042	5.07126	4.52414	1.10841e-05	0.000145874	3.05254
							GRIA3	0.984762	1.14835	5.12382	7.77624e-07	4.47714e-05	5.56889	FXYD3	0.746358	9.03084	2.52508	0.0124452	0.220653	-2.94139	CDHR5	0.731268	3.42899	3.28891	0.0012133	0.0061863	-1.28112
							CELF4	0.98457	1.07426	4.96831	1.58322e-06	7.1538e-05	4.90324	LAMB3	0.746144	7.09296	2.1435	0.0334371	0.306858	-3.73126	SERPINB5	0.730381	4.08996	3.10747	0.00219856	0.0099822	-1.81761
							FAM131C	0.981875	1.40065	4.34103	2.38043e-05	0.000463527	2.37858	LEMD1	0.744406	3.49832	2.14542	0.0332816	0.306792	-3.7276	LAMC2	0.730314	6.72993	3.03084	0.00280441	0.0121133	-2.03602
							NECAB2	0.97745	1.47017	4.68478	5.565e-06	0.000163884	3.72948	LPCAT4	0.74436	6.42238	3.50997	0.000568367	0.102455	-0.365259	DMBT1	0.729424	4.53031	1.98332	0.0488773	0.117309	-4.51416
							TMPRSS6	0.976468	1.11167	4.7381	4.41062e-06	0.000140167	3.94623	IL2RG	0.743792	5.75003	2.65308	0.0087012	0.200891	-2.64963	FCGR3A	0.728037	5.09875	3.94531	0.000114737	0.000916116	0.879071
							IL13RA2	0.969158	0.873039	4.35335	2.26275e-05	0.000445156	2.42557	ATP10B	0.742603	2.63321	2.63389	0.00918861	0.202947	-2.69423	SLC6A14	0.726428	3.33074	2.93838	0.00373879	0.0153227	-2.29303
							KCNMB2	0.968594	1.5524	3.47351	0.00064572	0.00535756	-0.651873	ITPKA	0.741774	2.44233	2.90184	0.00418092	0.161282	-2.04504	CPA3	0.72599	3.58118	4.07579	6.91479e-05	0.000613458	1.34781
							MYT1	0.968567	0.533868	5.76331	3.59226e-08	6.52868e-06	8.45903	ARL14	0.741735	4.30369	2.10598	0.0366158	0.316462	-3.80237	SLC12A2	0.723003	4.12733	5.61597	7.44853e-08	3.95934e-06	7.76338
							RASD1	0.96583	3.96323	3.13846	0.00198987	0.0124256	-1.66655	NBEAL2	0.741441	5.79127	4.01917	8.62686e-05	0.0600276	1.24993	PTGIS	0.720992	3.63135	3.66333	0.000328654	0.00216042	-0.090082
							SYN1	0.962485	1.60782	5.67307	5.62294e-08	8.44902e-06	8.03693	NQO1	0.740301	7.53001	2.79053	0.00583908	0.176868	-2.32166	ANXA4	0.716554	8.42115	4.14618	5.23535e-05	0.000495812	1.60592
							KCNK3	0.960663	1.69845	3.70741	0.000279872	0.00285452	0.109281	LGALS7	0.740138	1.07526	2.34616	0.0200745	0.261311	-3.32678	KLF5	0.71291	5.83129	3.90248	0.000135128	0.00104866	0.727957
							CRMP1	0.959647	2.96311	4.33051	2.48564e-05	0.000477197	2.33849	CLDN23	0.7359	3.41679	3.30967	0.00113167	0.123877	-0.949364	CEMIP	0.712323	3.30126	3.94225	0.000116089	0.000925369	0.868238
							KL	0.957433	0.828156	5.22804	4.78888e-07	3.19532e-05	6.02341	BLACAT1	0.735796	2.03751	3.38273	0.000883409	0.112571	-0.739761	CPXM2	0.710854	3.62785	4.936	1.83175e-06	3.75459e-05	4.74072
							CERS1	0.956408	1.194	4.93092	1.87416e-06	8.01896e-05	4.74547	BCAS1	0.729856	4.1959	2.24923	0.0257297	0.279295	-3.52452	CDHR2	0.70952	3.71652	2.92197	0.00393171	0.0159432	-2.33787
							B4GALNT4	0.95398	1.78404	4.10219	6.23221e-05	0.000933004	1.48858	PRSS22	0.727967	5.30772	2.84909	0.00490411	0.167797	-2.17736	ADAM10	0.708876	5.27375	6.45898	9.83335e-10	2.43701e-07	11.8727
							MSI1	0.951215	1.259	5.35399	2.64259e-07	2.08382e-05	6.58148	FIBCD1	0.725315	2.09299	2.30314	0.0224335	0.267847	-3.41551	MOXD1	0.708579	4.00993	4.35876	2.21281e-05	0.000250308	2.40712
							SCN3B	0.951083	0.79649	6.95122	6.69205e-11	2.40168e-07	14.4019	ADGRF1	0.7235	3.35684	2.47972	0.0140833	0.233973	-3.04158	MSR1	0.708353	3.82958	4.30045	2.81114e-05	0.000301376	2.18413
							LDOC1	0.950904	4.34305	4.80377	3.30416e-06	0.000115061	4.21573	LAMA3	0.719991	6.08624	2.56903	0.0110225	0.213762	-2.84271	FABP1	0.708163	1.75033	2.1826	0.0303816	0.0813602	-4.1176
							DIPK1B	0.942074	2.32857	5.44881	1.67863e-07	1.56899e-05	7.00786	FAM177B	0.718789	2.28718	2.36023	0.0193519	0.258427	-3.29743	ABHD2	0.705464	5.66087	5.63492	6.7863e-08	3.73219e-06	7.85155
							LHFPL4	0.941998	0.842534	4.67257	5.86767e-06	0.000169656	3.68013	PRSS8	0.717935	6.53711	2.24498	0.0260069	0.280232	-3.53302	CXCL8	0.704733	4.4873	3.07506	0.00243827	0.0108486	-1.91057
							ADGRV1	0.939354	0.682262	5.98885	1.14978e-08	3.37557e-06	9.53338	MUC13	0.702941	5.73044	2.00789	0.0461751	0.341138	-3.98264	GDA	0.704702	3.4373	4.16485	4.86016e-05	0.000467236	1.67497
							SEZ6L	0.936845	1.32277	3.27398	0.00127534	0.00885958	-1.26705	ELL3	0.701863	2.8163	3.78078	0.000213527	0.0714865	0.470965	ALDH1A3	0.703364	4.13855	4.24542	3.51593e-05	0.000360917	1.97591
							DMRTC1B	0.933883	1.23224	4.7177	4.822e-06	0.000148656	3.86307								TRIM29	0.703056	6.09877	2.22654	0.027239	0.0747165	-4.02532
							MAP6	0.926639	2.63306	4.35536	2.24406e-05	0.000442848	2.43326								FER1L6	0.701027	1.56681	3.17947	0.00174183	0.00831191	-1.60794
							RTL5	0.919092	1.97268	5.35976	2.57094e-07	2.06139e-05	6.6073								SLC40A1	0.700725	6.13747	4.78655	3.56523e-06	6.15704e-05	4.11508
							ADGRG5	0.918715	1.43306	5.34082	2.81327e-07	2.14743e-05	6.52269								FCGR2A	0.700069	4.88712	4.41419	1.7588e-05	0.000208986	2.62129
							SNAP91	0.918662	1.08822	4.85653	2.61467e-06	9.89996e-05	4.43428
							FMN2	0.917453	1.17771	4.22953	3.74922e-05	0.000639949	1.95799
							GCH1	0.916531	3.21588	5.13325	7.44435e-07	4.30487e-05	5.60977
							ISL1	0.916092	2.02245	3.92543	0.000123808	0.00152624	0.856606
							BAIAP3	0.913414	2.92814	3.41722	0.000784805	0.00618094	-0.82864
							GNAZ	0.912686	1.95644	4.48892	1.28623e-05	0.000297517	2.94982
							GDAP1L1	0.911883	0.743409	5.03943	1.14584e-06	5.63556e-05	5.20581
							APBB1	0.910584	4.35066	4.7452	4.27562e-06	0.00013736	3.97522
							GPRASP1	0.90867	2.05977	5.18589	5.8308e-07	3.68684e-05	5.83878
							RAB3A	0.908533	1.95629	5.27694	3.80595e-07	2.68003e-05	6.23897
							ATP6V0E2	0.907447	4.57546	4.62343	7.25468e-06	0.000200639	3.48249
							TPGS1	0.907134	2.74718	3.61699	0.000388529	0.00363268	-0.19002
							SLC38A4	0.905064	1.35829	3.25911	0.00134007	0.00921199	-1.31162
							C19orf81	0.902949	0.455884	5.83373	2.52446e-08	5.15295e-06	8.79152
							ELMO1	0.902483	3.75102	4.37129	2.10132e-05	0.000421803	2.49419
							DLG4	0.898508	3.51849	5.4716	1.50404e-07	1.45694e-05	7.1111
							PDK4	0.897937	4.80623	2.95322	0.00357177	0.0192543	-2.18819
							SVOP	0.897076	0.729194	4.72366	4.6982e-06	0.000145782	3.88732
							MAPK11	0.89636	2.84084	6.59946	4.61856e-10	8.01237e-07	12.5721
							KCNH2	0.89565	2.62031	3.33595	0.00103572	0.00759593	-1.07942
							RFX2	0.894924	2.73609	5.93914	1.4814e-08	3.8202e-06	9.29425
							PNMA8A	0.894606	2.33687	4.22567	3.80801e-05	0.00064709	1.9436
							GNG2	0.894401	3.29235	4.27516	3.11641e-05	0.000562132	2.12904
							SV2A	0.892582	1.95111	5.41837	1.94299e-07	1.70867e-05	6.8704
							NDRG4	0.887673	2.84213	4.2625	3.28087e-05	0.000582585	2.08144
							SRRM3	0.885563	2.34887	5.83874	2.46166e-08	5.15295e-06	8.81527
							NOL4	0.884428	1.0563	3.85472	0.000161911	0.00187598	0.610288
							GNAO1	0.882623	2.16223	3.97358	0.000102919	0.00133879	1.02649
							ARG2	0.880451	2.14167	4.91837	1.98289e-06	8.22598e-05	4.69275
							PCBP3	0.87905	1.9208	6.34807	1.77384e-09	1.12834e-06	11.299
							SLC35F3	0.878299	0.978362	4.81405	3.15735e-06	0.000111795	4.25816
							BEX4	0.877898	4.65075	4.33851	2.40526e-05	0.00046646	2.36895
							SSTR3	0.877773	0.962276	3.90683	0.000132907	0.00160828	0.79146
							JPH3	0.875496	0.674557	6.03067	9.28097e-09	2.95181e-06	9.73554
							ST8SIA3	0.874686	1.40224	3.63555	0.000363413	0.00346241	-0.129109
							RIIAD1	0.872812	1.41433	3.73064	0.000257008	0.00268353	0.187171
							NYAP1	0.871275	0.98947	5.90397	1.77087e-08	4.34677e-06	9.12588
							ST6GALNAC5	0.867726	1.87921	4.29573	2.8659e-05	0.000529002	2.20663
							KCNA5	0.8663	1.01903	3.99327	9.53843e-05	0.00127377	1.09644
							UBE2QL1	0.865568	1.12086	4.89338	2.21806e-06	8.76339e-05	4.58799
							PPP1R3F	0.865011	2.14321	6.28039	2.53518e-09	1.32349e-06	10.9614
							ST18	0.865005	1.01219	4.23846	3.61641e-05	0.000625674	1.99135
							NFASC	0.865002	2.29145	4.33233	2.46713e-05	0.00047513	2.34542
							PNMT	0.86394	1.19248	3.92385	0.000124557	0.00153152	0.851059
							CYP46A1	0.862819	0.712157	5.86611	2.14449e-08	4.75852e-06	8.94534
							FSTL4	0.856836	0.895555	3.99	9.65972e-05	0.00128907	1.08481
							DIRAS1	0.856816	1.1453	4.7293	4.58381e-06	0.000143193	3.91031
							PPFIA3	0.855953	3.0052	4.80769	3.24753e-06	0.000113711	4.23187
							FGF14	0.854822	0.871116	5.01203	1.29835e-06	6.21411e-05	5.08884
							SPAG6	0.852503	0.403286	5.36016	2.56606e-07	2.06139e-05	6.60908
							LRRC24	0.85227	0.922944	5.48838	1.38692e-07	1.37847e-05	7.18733
							CACNA1H	0.851773	3.27558	4.64039	6.74362e-06	0.000188693	3.55051
							PAX6	0.850769	2.55095	2.71042	0.00738083	0.033001	-2.82828
							SLC6A17	0.849269	1.13722	3.99335	9.53569e-05	0.00127377	1.0967
							SPEG	0.848138	2.92371	3.7168	0.000270409	0.00278029	0.140712
							NAP1L2	0.846412	1.22718	5.38973	2.22851e-07	1.85706e-05	6.74157
							EGFL7	0.84611	4.8398	4.18094	4.55752e-05	0.000737044	1.77751
							GP1BB	0.844884	1.18367	4.01591	8.73701e-05	0.0011969	1.17722
							DDX25	0.843571	0.622106	5.61285	7.56355e-08	9.95416e-06	7.75778
							PRG4	0.843355	1.60659	4.77183	3.80384e-06	0.000127837	4.0843
							KIF5A	0.841985	0.923615	5.60347	7.91947e-08	1.02165e-05	7.7145
							NRCAM	0.841161	2.53342	3.28421	0.00123253	0.00864082	-1.2363
							BRSK1	0.840647	2.01446	5.39935	2.12837e-07	1.79704e-05	6.78477
							ANK2	0.839372	2.183	3.75026	0.000239081	0.00253465	0.253289
							GRIK5	0.838844	1.46614	4.24067	3.58413e-05	0.000621468	1.99964
							CES4A	0.83678	2.0461	4.92901	1.89034e-06	8.04613e-05	4.73743
							RIMS2	0.836637	0.74891	4.64176	6.70373e-06	0.000187852	3.55604
							DGCR6	0.836239	2.89121	4.92353	1.93744e-06	8.09434e-05	4.71442
							MAPT	0.834348	1.06971	4.37645	2.05694e-05	0.000418461	2.51399
							RAB39B	0.833222	0.750222	5.63313	6.84618e-08	9.46707e-06	7.85159
							C14orf132	0.833088	2.08606	5.03968	1.14452e-06	5.63556e-05	5.20688
							ZSCAN18	0.832823	4.58332	4.55964	9.53266e-06	0.000241583	3.22834
							NRN1	0.83149	2.13766	4.23575	3.65616e-05	0.000631277	1.98124
							NAP1L5	0.8308	2.06071	5.59919	8.08732e-08	1.02887e-05	7.69476
							KIAA0408	0.830589	1.23495	5.6686	5.74831e-08	8.56992e-06	8.01616
							CITED2	0.829946	4.79631	4.92618	1.91452e-06	8.09434e-05	4.72555
							NR0B1	0.829614	0.674541	4.63868	6.79344e-06	0.000189809	3.54366
							PRUNE2	0.829004	2.67725	3.17646	0.00175902	0.0112529	-1.55604
							HCN2	0.826832	0.703579	5.88832	1.91689e-08	4.46097e-06	9.05115
							MAPK10	0.825746	2.60357	4.68565	5.54389e-06	0.000163515	3.73303
							QPCT	0.824491	4.66169	2.87069	0.00459521	0.0231832	-2.41136
							DNER	0.82403	1.00845	3.96916	0.000104689	0.0013526	1.0108
							USP41	0.821559	2.39285	3.1556	0.00188247	0.0118808	-1.61685
							DISP2	0.820854	1.65534	4.71671	4.84287e-06	0.000148819	3.85905
							CFC1B	0.818546	0.742114	3.36485	0.00093896	0.0070711	-0.990842
							CDHR3	0.816465	1.55994	3.97168	0.000103678	0.00134499	1.01973
							CLIP3	0.816456	3.38026	4.94904	1.72717e-06	7.54222e-05	4.82185
							NSG2	0.815809	0.968683	4.07991	6.8036e-05	0.000995652	1.40768
							NUPR2	0.815002	1.26712	3.99911	9.32527e-05	0.00125661	1.11724
							WNK4	0.814529	1.01544	3.6876	0.00030088	0.00301085	0.043177
							SERPINE2	0.814127	5.00358	3.2039	0.00160808	0.0105092	-1.47552
							EGFLAM	0.813868	2.12671	5.58246	8.77748e-08	1.08065e-05	7.61769
							BCAM	0.813786	5.71315	3.54304	0.000505799	0.0044439	-0.430094
							GRIA2	0.813762	0.576043	5.35804	2.5921e-07	2.06967e-05	6.59959
							AMER3	0.81329	0.463568	5.86263	2.18245e-08	4.75892e-06	8.92879
							ELAVL4	0.812554	1.02488	4.39082	1.93806e-05	0.00040056	2.56921
							NXPH4	0.81101	1.01388	3.94437	0.000115152	0.00145238	0.92321
							LY6K	0.806394	1.28616	2.3605	0.0193379	0.0664193	-3.66156
							CALB1	0.805623	0.620147	4.9249	1.92555e-06	8.09434e-05	4.72018
							GADD45G	0.803536	3.93262	3.63204	0.000368034	0.00348934	-0.14063
							CDK5R1	0.803159	1.61481	5.30204	3.38083e-07	2.4531e-05	6.35014
							NFATC1	0.802652	3.12518	4.1625	4.90597e-05	0.000782782	1.70945
							DYNC1I1	0.802218	1.56793	4.76088	3.99137e-06	0.000132006	4.0394
							EPB41L3	0.800848	3.57022	4.13491	5.47515e-05	0.000848759	1.60809
							TDRD9	0.799914	1.12967	4.46743	1.40786e-05	0.00031832	2.86589
							NTS	0.799465	0.949548	2.65171	0.00873509	0.0372495	-2.97551
							PNMA8C	0.799349	0.42148	5.16898	6.30811e-07	3.90836e-05	5.76501
							DNAJC6	0.797222	0.92754	5.55474	1.00493e-07	1.14526e-05	7.49036
							ZSCAN1	0.796103	0.437914	6.46745	9.39774e-10	9.96317e-07	11.8999
							NAT14	0.79579	4.40032	4.45098	1.50842e-05	0.000335491	2.80181
							PTPRN2	0.795546	4.03638	2.85572	0.00480726	0.023921	-2.45122
							IRX1	0.79491	0.309627	4.72925	4.58474e-06	0.000143193	3.91012
							ALPL	0.794901	2.56529	4.29693	2.85187e-05	0.000527348	2.21117
							QDPR	0.794065	4.84424	4.59972	8.03228e-06	0.000214678	3.3877
							AL162231.1	0.793916	3.42175	4.60404	7.88471e-06	0.000211921	3.40496
							UNC80	0.793706	0.497402	5.40335	2.08799e-07	1.79483e-05	6.80276
							ATP2A3	0.793547	5.26613	3.10301	0.00223019	0.01362	-1.76857
							PSD	0.791154	3.36831	3.90406	0.000134317	0.00162124	0.781764
							UNC79	0.789343	0.527035	5.38417	2.28848e-07	1.89053e-05	6.71662
							DNAJC12	0.788976	3.57943	3.21743	0.00153814	0.01016	-1.43558
							VWDE	0.788724	0.939594	4.59249	8.28481e-06	0.000218974	3.35888
							L1CAM	0.787787	2.21314	2.8916	0.00431319	0.0221049	-2.35535
							F10	0.78676	3.09222	2.83463	0.00512128	0.025091	-2.50706
							B9D1	0.786267	3.72052	4.96796	1.58574e-06	7.1538e-05	4.90176
							CARMIL2	0.784493	1.83927	4.06486	7.21774e-05	0.00104425	1.3532
							UCN3	0.784228	2.45106	2.0794	0.0390213	0.112637	-4.25269
							ACSL6	0.781729	0.676656	5.62482	7.1319e-08	9.65234e-06	7.8131
							KCNMA1	0.780418	3.14182	4.04986	7.65425e-05	0.00108519	1.29909
							RAC3	0.779862	2.81368	4.71821	4.81132e-06	0.000148567	3.86514
							SDK1	0.779829	2.01681	4.495	1.25368e-05	0.000292371	2.97364
							RAB3C	0.778912	1.70621	3.80715	0.000193549	0.00215994	0.44668
							SCAMP5	0.778064	3.61491	3.31606	0.0011076	0.00796996	-1.13996
							HAP1	0.778009	0.663581	4.05711	7.44011e-05	0.00106752	1.32523
							TMEM61	0.777376	1.92228	3.53339	0.000523338	0.00456107	-0.461079
							CPT1C	0.777171	3.19108	4.97412	1.5421e-06	7.02336e-05	4.92786
							CCDC184	0.77521	1.5004	4.81473	3.14787e-06	0.000111795	4.26097
							TMEM121	0.774595	1.53159	5.51103	1.24286e-07	1.28667e-05	7.29047
							SYS1-DBNDD2	0.774583	1.17818	6.90967	8.43129e-11	2.40168e-07	14.1829
							GPR162	0.772238	2.28613	4.59111	8.33384e-06	0.000219661	3.35339
							NIM1K	0.770912	0.635653	6.34021	1.84925e-09	1.13836e-06	11.2597
							SYNGR3	0.770195	1.62009	4.78289	3.62305e-06	0.000122369	4.12974
							STXBP1	0.76975	4.0394	4.36746	2.13483e-05	0.000426139	2.47952
							TMEM151A	0.768505	1.13232	3.79494	0.000202566	0.00224155	0.404977
							KNDC1	0.767369	0.953563	5.09968	8.69193e-07	4.84994e-05	5.46459
							DUSP15	0.766621	1.30958	5.13362	7.43161e-07	4.30487e-05	5.61137
							B3GAT1	0.758749	0.577886	4.92303	1.94178e-06	8.09434e-05	4.71233
							ATCAY	0.758025	0.420189	5.50244	1.29569e-07	1.31519e-05	7.25132
							NRSN2	0.756551	4.38662	4.6437	6.64785e-06	0.00018656	3.56384
							RNF157	0.75646	2.13606	4.56988	9.12542e-06	0.000234375	3.26896
							MAPK4	0.75603	0.640548	5.29312	3.52641e-07	2.52039e-05	6.31057
							FAM163A	0.75535	0.556991	4.51831	1.1361e-05	0.000274817	3.06518
							GCK	0.754553	1.17708	3.61269	0.000394573	0.00367658	-0.204085
							ADGRB3	0.753067	0.502067	6.16838	4.55518e-09	1.81097e-06	10.4076
							RAB26	0.75133	2.76662	2.62766	0.00935198	0.0391712	-3.03498
							MAST1	0.750618	0.954116	4.82279	3.03753e-06	0.000109368	4.29428
							FFAR2	0.749977	0.945478	3.60109	0.000411334	0.00378654	-0.24198
							MAP7D2	0.749034	0.837811	5.14268	7.12664e-07	4.22353e-05	5.65065
							PPP2R3B	0.749002	3.1299	4.78528	3.58513e-06	0.000121735	4.13956
							CDO1	0.74779	2.19236	3.74348	0.000245131	0.00258729	0.230433
							LRRN2	0.74748	1.96306	4.68888	5.46672e-06	0.000162242	3.74609
							GJD2	0.74574	1.45204	2.42367	0.0163708	0.0586565	-3.51906
							ZACN	0.744186	2.84211	2.38378	0.0181935	0.0634659	-3.60946
							MAP1LC3A	0.744064	5.40059	5.7141	4.58893e-08	7.44029e-06	8.22832
							NELL2	0.741167	1.34119	3.73219	0.000255542	0.00267646	0.1924
							CD99L2	0.740852	4.23458	4.76418	3.93399e-06	0.000130788	4.05291
							WHRN	0.736867	2.43882	4.84111	2.8003e-06	0.000103965	4.37022
							RGS4	0.73649	3.11836	2.7975	0.00571985	0.0271996	-2.60446
							SPOCK3	0.736488	0.766782	3.7961	0.000201689	0.00223509	0.408949
							FAM167A	0.736368	1.98041	3.71498	0.000272216	0.00279433	0.134626
							AMPH	0.735791	1.55492	4.34013	2.38931e-05	0.00046419	2.37512
							FAM171A2	0.734429	1.10436	5.98208	1.19024e-08	3.44141e-06	9.50074
							FXYD6	0.734117	5.14896	3.34527	0.00100354	0.00740833	-1.05092
							GPER1	0.734089	1.53226	4.2675	3.21496e-05	0.000576526	2.10022
							KCNH3	0.73354	0.719922	4.96936	1.57569e-06	7.14225e-05	4.9077
							ENO2	0.730909	5.08791	3.33563	0.00103683	0.00760115	-1.08039
							BTBD6	0.729698	4.40334	4.12139	5.77666e-05	0.000883301	1.55861
							RAP1GAP2	0.726915	3.60048	3.96024	0.000108346	0.00138542	0.979226
							KCNJ8	0.725687	3.23183	3.87371	0.000150711	0.00177532	0.676052
							NAP1L3	0.725562	1.82169	4.92333	1.93923e-06	8.09434e-05	4.71356
							CPLX1	0.724737	1.84091	3.89192	0.000140658	0.00168076	0.739413
							SMIM27	0.72455	3.56065	5.51121	1.24179e-07	1.28667e-05	7.29128
							PAK3	0.723259	1.23145	3.49291	0.000603402	0.00508601	-0.590371
							CACNB2	0.723238	1.22842	4.67492	5.80802e-06	0.000169046	3.68965
							TUSC3	0.722055	5.28161	2.83935	0.00504946	0.024821	-2.4946
							ELOVL4	0.721859	0.947993	6.23095	3.28611e-09	1.45835e-06	10.7162
							NCALD	0.721723	3.33671	4.39087	1.9377e-05	0.00040056	2.56938
							ADCY1	0.721547	0.872144	4.08946	6.55284e-05	0.000966366	1.44231
							FBXL15	0.718397	3.31804	3.7809	0.000213424	0.0023279	0.357168
							CD200	0.71787	3.31835	3.59737	0.000416853	0.00382811	-0.254119
							NEUROD1	0.715722	1.8219	2.18492	0.0302081	0.0932786	-4.03909
							LRRTM1	0.715399	0.574716	3.61052	0.000397666	0.00370129	-0.211199
							GALNT8	0.714731	1.21355	2.83179	0.00516503	0.0251853	-2.51457
							EFR3B	0.71433	0.64946	6.37791	1.51437e-09	1.0321e-06	11.4486
							CABP7	0.714186	1.33345	2.81658	0.00540473	0.026078	-2.55456
							MRAP	0.711486	0.349968	4.21474	3.97944e-05	0.000666589	1.90288
							SNCB	0.708063	0.783696	3.83204	0.000176329	0.00200889	0.532067
							KCNJ3	0.707607	0.806707	3.9081	0.000132265	0.0016053	0.795904
							REC8	0.707526	3.68882	3.2446	0.00140614	0.00954246	-1.35492
							PLPPR2	0.706396	4.03868	5.74726	3.8914e-08	6.81281e-06	8.38366
							PELI3	0.705936	2.79493	4.92127	1.95727e-06	8.13739e-05	4.7049
							SNPH	0.705642	1.55992	5.01133	1.3025e-06	6.21411e-05	5.08586
							IGSF1	0.704942	0.973972	3.43352	0.000741883	0.00593599	-0.777708
							NEFL	0.70348	0.776154	4.53064	1.07832e-05	0.000265174	3.11371
							USP27X	0.703466	1.81195	4.95216	1.70306e-06	7.50044e-05	4.83499
							LIN7B	0.702087	2.84629	4.39428	1.91048e-05	0.000397142	2.5825
							CHRNB2	0.702056	0.470742	5.36042	2.56291e-07	2.06139e-05	6.61023
							SLC8A2	0.701864	1.10334	3.07543	0.00243541	0.0145325	-1.84722
							SCAND1	0.701834	5.77712	3.35707	0.00096415	0.00718987	-1.01476
							FYB2	0.701551	0.62939	4.51627	1.14596e-05	0.000276115	3.05715
							PPP2R2B	0.701264	1.73109	4.32641	2.52782e-05	0.000482385	2.3229
							GPC6	0.701049	2.42904	3.86162	0.000157753	0.00184235	0.634151
							ASTN1	0.700976	0.37856	5.67993	5.4354e-08	8.23204e-06	8.06887
							EID2B	0.700199	1.40872	5.90138	1.7943e-08	4.34677e-06	9.11348
