# Supplementary material for: Integrated transcriptomics, proteomics and metabolomics-based analysis uncover TAM2-associated glycolysis and pyruvate metabolic remodeling in pancreatic cancer
Source: Front Immunol. 2023 Aug 17;14:1170223. doi: 10.3389/fimmu.2023.1170223 (PMC10470650; doi:10.3389/fimmu.2023.1170223)
Supplement: Supplementary file 2 [file DataSheet_2.zip › Supplementary Table 9.XLSX]

## Sheet: quiescent
Supplementary Table 9：GO functional annotation for molecular characteristics of quiescent subtype.
ONTOLOGY	ID	Description	GeneRatio	BgRatio	pvalue	p.adjust	qvalue	geneID	Count
BP	GO:0031638	zymogen activation	9/101	60/18723	3.16636e-11	4.55955e-08	4.00961e-08	CUZD1/HPN/HP/F11/FGG/KLK1/FGA/FGB/PRSS3	9
BP	GO:0006953	acute-phase response	7/101	49/18723	7.68257e-09	4.48548e-06	3.94447e-06	ITIH4/HP/ORM1/REG3G/SERPINA3/REG3A/CRP	7
BP	GO:0002526	acute inflammatory response	9/101	112/18723	9.34476e-09	4.48548e-06	3.94447e-06	ITIH4/DNASE1/HP/APOA2/ORM1/REG3G/SERPINA3/REG3A/CRP	9
BP	GO:0019730	antimicrobial humoral response	9/101	122/18723	1.98432e-08	7.14356e-06	6.28195e-06	TF/FGA/LTF/REG3G/FGB/PLA2G1B/PRSS3/REG1B/REG3A	9
BP	GO:0031639	plasminogen activation	5/101	24/18723	1.61965e-07	4.66459e-05	4.10198e-05	HPN/F11/FGG/FGA/FGB	5
BP	GO:0007586	digestion	8/101	137/18723	7.63271e-07	0.000183185	0.00016109	CLPSL1/APOA2/CEL/CLPS/SERPINA3/AMY2A/PRSS3/PNLIP	8
BP	GO:0016485	protein processing	9/101	225/18723	3.56866e-06	0.000734124	0.000645579	CUZD1/HPN/HP/F11/FGG/KLK1/FGA/FGB/PRSS3	9
BP	GO:0061041	regulation of wound healing	7/101	134/18723	8.07962e-06	0.00132366	0.00116401	F11/FGG/FGA/REG3G/CLDN3/FGB/REG3A	7
BP	GO:0006959	humoral immune response	10/101	317/18723	8.27288e-06	0.00132366	0.00116401	TF/FGA/LTF/REG3G/FGB/PLA2G1B/PRSS3/REG1B/REG3A/CRP	10
BP	GO:0042730	fibrinolysis	4/101	25/18723	9.24855e-06	0.00133179	0.00117116	F11/FGG/FGA/FGB	4
BP	GO:0072378	blood coagulation, fibrin clot formation	3/101	10/18723	1.77881e-05	0.00214149	0.00188319	FGG/FGA/FGB	3
BP	GO:0019731	antibacterial humoral response	5/101	60/18723	1.78457e-05	0.00214149	0.00188319	TF/FGA/LTF/FGB/PLA2G1B	5
BP	GO:0035821	modulation of process of other organism	6/101	106/18723	2.34082e-05	0.00259291	0.00228017	HPN/LTF/REG3G/REG1B/REG3A/CRP	6
BP	GO:0051604	protein maturation	9/101	294/18723	3.03274e-05	0.00303318	0.00266733	CUZD1/HPN/HP/F11/FGG/KLK1/FGA/FGB/PRSS3	9
BP	GO:0072376	protein activation cascade	3/101	12/18723	3.23563e-05	0.00303318	0.00266733	FGG/FGA/FGB	3
BP	GO:1903034	regulation of response to wounding	7/101	167/18723	3.3702e-05	0.00303318	0.00266733	F11/FGG/FGA/REG3G/CLDN3/FGB/REG3A	7
BP	GO:0061045	negative regulation of wound healing	5/101	78/18723	6.38884e-05	0.00541172	0.00475899	F11/FGG/FGA/CLDN3/FGB	5
BP	GO:0061844	antimicrobial humoral immune response mediated by antimicrobial peptide	5/101	79/18723	6.79154e-05	0.00543323	0.00477791	LTF/REG3G/PLA2G1B/REG1B/REG3A	5
BP	GO:0034116	positive regulation of heterotypic cell-cell adhesion	3/101	16/18723	8.10787e-05	0.00614491	0.00540375	FGG/FGA/FGB	3
BP	GO:0042310	vasoconstriction	5/101	84/18723	9.10719e-05	0.00655718	0.00576629	P2RX1/FGG/FGA/FGB/CRP	5
BP	GO:0030299	intestinal cholesterol absorption	3/101	18/18723	0.00011722	0.00803795	0.00706846	APOA2/CEL/PNLIP	3
BP	GO:0030195	negative regulation of blood coagulation	4/101	49/18723	0.000140266	0.00918104	0.00807368	F11/FGG/FGA/FGB	4
BP	GO:1900047	negative regulation of hemostasis	4/101	50/18723	0.000151835	0.00931106	0.00818801	F11/FGG/FGA/FGB	4
BP	GO:1903035	negative regulation of response to wounding	5/101	94/18723	0.000155184	0.00931106	0.00818801	F11/FGG/FGA/CLDN3/FGB	5
BP	GO:0044241	lipid digestion	3/101	21/18723	0.000188824	0.0101696	0.00894304	APOA2/CEL/PNLIP	3
BP	GO:0098856	intestinal lipid absorption	3/101	21/18723	0.000188824	0.0101696	0.00894304	APOA2/CEL/PNLIP	3
BP	GO:0050819	negative regulation of coagulation	4/101	53/18723	0.000190681	0.0101696	0.00894304	F11/FGG/FGA/FGB	4
BP	GO:0023061	signal release	10/101	463/18723	0.000200031	0.0102873	0.00904651	INHA/P2RX1/SNCG/BRSK2/KISS1/FGG/FGA/CELA2A/SYT8/FGB	10
BP	GO:0051346	negative regulation of hydrolase activity	9/101	379/18723	0.000210413	0.0104481	0.0091879	ITIH4/PLIN5/SERPINI2/TNNI3/APOA2/LTF/AMBP/SERPINA3/SPINK1	9
BP	GO:0000041	transition metal ion transport	5/101	105/18723	0.000260523	0.0125051	0.0109968	TTYH1/TF/SLC30A2/LTF/SLC39A5	5
BP	GO:0034114	regulation of heterotypic cell-cell adhesion	3/101	26/18723	0.000361971	0.0168141	0.0147861	FGG/FGA/FGB	3
BP	GO:0046883	regulation of hormone secretion	7/101	249/18723	0.000402265	0.0181019	0.0159186	INHA/BRSK2/KISS1/FGG/FGA/CELA2A/FGB	7
BP	GO:0019229	regulation of vasoconstriction	4/101	66/18723	0.000444821	0.0184795	0.0162506	P2RX1/FGG/FGA/FGB	4
BP	GO:0030193	regulation of blood coagulation	4/101	66/18723	0.000444821	0.0184795	0.0162506	F11/FGG/FGA/FGB	4
BP	GO:0042060	wound healing	9/101	422/18723	0.0004621	0.0184795	0.0162506	P2RX1/F11/FGG/FGA/CELA2A/REG3G/CLDN3/FGB/REG3A	9
BP	GO:0070527	platelet aggregation	4/101	67/18723	0.000471119	0.0184795	0.0162506	FGG/FGA/CELA2A/FGB	4
BP	GO:1903522	regulation of blood circulation	7/101	256/18723	0.000474821	0.0184795	0.0162506	SPX/P2RX1/IRX3/FGG/TNNI3/FGA/FGB	7
BP	GO:1900046	regulation of hemostasis	4/101	68/18723	0.000498506	0.0188908	0.0166123	F11/FGG/FGA/FGB	4
BP	GO:0030168	platelet activation	5/101	123/18723	0.00054009	0.0199418	0.0175365	P2RX1/FGG/FGA/CELA2A/FGB	5
BP	GO:0003018	vascular process in circulatory system	7/101	263/18723	0.000557471	0.020069	0.0176484	P2RX1/SLC38A3/FGG/FGA/SLC38A5/FGB/CRP	7
BP	GO:0050818	regulation of coagulation	4/101	71/18723	0.000587462	0.0205891	0.0181058	F11/FGG/FGA/FGB	4
BP	GO:1902042	negative regulation of extrinsic apoptotic signaling pathway via death domain receptors	3/101	31/18723	0.00061367	0.0205891	0.0181058	FGG/FGA/FGB	3
BP	GO:0042742	defense response to bacterium	8/101	350/18723	0.000614814	0.0205891	0.0181058	TF/HP/FGA/LTF/REG3G/FGB/PLA2G1B/CRP	8
BP	GO:0006887	exocytosis	8/101	352/18723	0.000638143	0.0208847	0.0183657	SYTL1/P2RX1/BRSK2/FGG/FGA/SYCN/SYT8/FGB	8
BP	GO:0090276	regulation of peptide hormone secretion	6/101	196/18723	0.000677515	0.0216805	0.0190655	BRSK2/KISS1/FGG/FGA/CELA2A/FGB	6
BP	GO:0009306	protein secretion	8/101	359/18723	0.0007255	0.0225873	0.019863	SNCG/BRSK2/FGG/FGA/CELA2A/FGB/PLA2G1B/PPY	8
BP	GO:0035592	establishment of protein localization to extracellular region	8/101	360/18723	0.000738731	0.0225873	0.019863	SNCG/BRSK2/FGG/FGA/CELA2A/FGB/PLA2G1B/PPY	8
BP	GO:0002791	regulation of peptide secretion	6/101	200/18723	0.000752911	0.0225873	0.019863	BRSK2/KISS1/FGG/FGA/CELA2A/FGB	6
BP	GO:0046887	positive regulation of hormone secretion	5/101	133/18723	0.000770036	0.0226296	0.0199002	INHA/KISS1/FGG/FGA/FGB	5
BP	GO:0090087	regulation of peptide transport	6/101	202/18723	0.000792963	0.022798	0.0200483	BRSK2/KISS1/FGG/FGA/CELA2A/FGB	6
BP	GO:2000352	negative regulation of endothelial cell apoptotic process	3/101	34/18723	0.00080743	0.022798	0.0200483	FGG/FGA/FGB	3
BP	GO:0071692	protein localization to extracellular region	8/101	368/18723	0.00085174	0.0235867	0.0207418	SNCG/BRSK2/FGG/FGA/CELA2A/FGB/PLA2G1B/PPY	8
BP	GO:0045907	positive regulation of vasoconstriction	3/101	35/18723	0.000879683	0.0239008	0.021018	FGG/FGA/FGB	3
BP	GO:0055076	transition metal ion homeostasis	5/101	138/18723	0.000909204	0.0242454	0.0213211	TF/SLC30A2/LTF/SLC39A5/MT1H	5
BP	GO:0035296	regulation of tube diameter	5/101	141/18723	0.00100122	0.0257457	0.0226404	P2RX1/FGG/FGA/FGB/CRP	5
BP	GO:0097746	blood vessel diameter maintenance	5/101	141/18723	0.00100122	0.0257457	0.0226404	P2RX1/FGG/FGA/FGB/CRP	5
BP	GO:0035150	regulation of tube size	5/101	142/18723	0.00103338	0.0261064	0.0229576	P2RX1/FGG/FGA/FGB/CRP	5
BP	GO:0046879	hormone secretion	7/101	295/18723	0.00109255	0.0268953	0.0236514	INHA/BRSK2/KISS1/FGG/FGA/CELA2A/FGB	7
BP	GO:0002385	mucosal immune response	3/101	38/18723	0.00112064	0.0268953	0.0236514	LTF/PLA2G1B/GP2	3
BP	GO:0006882	cellular zinc ion homeostasis	3/101	38/18723	0.00112064	0.0268953	0.0236514	SLC30A2/SLC39A5/MT1H	3
BP	GO:0007596	blood coagulation	6/101	217/18723	0.00114837	0.0271091	0.0238394	P2RX1/F11/FGG/FGA/CELA2A/FGB	6
BP	GO:0042886	amide transport	7/101	301/18723	0.00122719	0.0279888	0.0246129	BRSK2/KISS1/FGG/FGA/SLC38A5/CELA2A/FGB	7
BP	GO:0015808	L-alanine transport	2/101	10/18723	0.00126053	0.0279888	0.0246129	SLC38A3/SLC38A5	2
BP	GO:0007599	hemostasis	6/101	222/18723	0.00129054	0.0279888	0.0246129	P2RX1/F11/FGG/FGA/CELA2A/FGB	6
BP	GO:0050817	coagulation	6/101	222/18723	0.00129054	0.0279888	0.0246129	P2RX1/F11/FGG/FGA/CELA2A/FGB	6
BP	GO:0032094	response to food	3/101	40/18723	0.00130226	0.0279888	0.0246129	SPX/CLPSL1/CLPS	3
BP	GO:0055069	zinc ion homeostasis	3/101	40/18723	0.00130226	0.0279888	0.0246129	SLC30A2/SLC39A5/MT1H	3
BP	GO:0009914	hormone transport	7/101	306/18723	0.00134905	0.0283861	0.0249624	INHA/BRSK2/KISS1/FGG/FGA/CELA2A/FGB	7
BP	GO:0002251	organ or tissue specific immune response	3/101	41/18723	0.00139959	0.0283861	0.0249624	LTF/PLA2G1B/GP2	3
BP	GO:0050892	intestinal absorption	3/101	41/18723	0.00139959	0.0283861	0.0249624	APOA2/CEL/PNLIP	3
BP	GO:1900026	positive regulation of substrate adhesion-dependent cell spreading	3/101	41/18723	0.00139959	0.0283861	0.0249624	FGG/FGA/FGB	3
BP	GO:0034109	homotypic cell-cell adhesion	4/101	90/18723	0.00142882	0.0285764	0.0251297	FGG/FGA/CELA2A/FGB	4
BP	GO:0060191	regulation of lipase activity	4/101	91/18723	0.00148839	0.02936	0.0258188	PLIN5/APOA2/PLA2G1B/PNLIP	4
BP	GO:0032276	regulation of gonadotropin secretion	2/101	11/18723	0.00153523	0.0298748	0.0262715	INHA/KISS1	2
BP	GO:0060249	anatomical structure homeostasis	7/101	314/18723	0.00156355	0.0300201	0.0263993	ALB/TF/LARGE2/P2RX1/LTF/CLDN3/SERPINA3	7
BP	GO:0051702	biological process involved in interaction with symbiont	4/101	94/18723	0.00167746	0.0317835	0.02795	HPN/LTF/REG3G/CRP	4
BP	GO:0016042	lipid catabolic process	7/101	320/18723	0.00174121	0.0318502	0.0280086	PLIN5/CLPSL1/APOA2/CEL/PLA2G1B/CLPS/PNLIP	7
BP	GO:0030072	peptide hormone secretion	6/101	236/18723	0.00176082	0.0318502	0.0280086	BRSK2/KISS1/FGG/FGA/CELA2A/FGB	6
BP	GO:1904035	regulation of epithelial cell apoptotic process	4/101	96/18723	0.00181241	0.0318502	0.0280086	FGG/FGA/FGB/PLA2G1B	4
BP	GO:0032780	negative regulation of ATPase activity	2/101	12/18723	0.00183581	0.0318502	0.0280086	TNNI3/LTF	2
BP	GO:0045117	azole transmembrane transport	2/101	12/18723	0.00183581	0.0318502	0.0280086	SLC38A3/SLC38A5	2
BP	GO:0045605	negative regulation of epidermal cell differentiation	2/101	12/18723	0.00183581	0.0318502	0.0280086	REG3G/REG3A	2
BP	GO:0045683	negative regulation of epidermis development	2/101	12/18723	0.00183581	0.0318502	0.0280086	REG3G/REG3A	2
BP	GO:0043462	regulation of ATPase activity	3/101	46/18723	0.00195457	0.0335069	0.0294655	BRSK2/TNNI3/LTF	3
BP	GO:0002790	peptide secretion	6/101	242/18723	0.00199809	0.0338501	0.0297673	BRSK2/KISS1/FGG/FGA/CELA2A/FGB	6
BP	GO:0015801	aromatic amino acid transport	2/101	13/18723	0.00216198	0.0362005	0.0318342	SLC38A3/SLC38A5	2
BP	GO:0090277	positive regulation of peptide hormone secretion	4/101	103/18723	0.00234394	0.038368	0.0337403	KISS1/FGG/FGA/FGB	4
BP	GO:1902041	regulation of extrinsic apoptotic signaling pathway via death domain receptors	3/101	49/18723	0.00234471	0.038368	0.0337403	FGG/FGA/FGB	3
BP	GO:0022600	digestive system process	4/101	104/18723	0.00242773	0.0388907	0.0341999	APOA2/CEL/SERPINA3/PNLIP	4
BP	GO:0010951	negative regulation of endopeptidase activity	6/101	252/18723	0.00244643	0.0388907	0.0341999	ITIH4/SERPINI2/LTF/AMBP/SERPINA3/SPINK1	6
BP	GO:0051646	mitochondrion localization	3/101	50/18723	0.00248468	0.0388907	0.0341999	PLIN5/ALB/BHLHA15	3
BP	GO:1904036	negative regulation of epithelial cell apoptotic process	3/101	50/18723	0.00248468	0.0388907	0.0341999	FGG/FGA/FGB	3
BP	GO:0010838	positive regulation of keratinocyte proliferation	2/101	14/18723	0.00251345	0.038918	0.0342239	REG3G/REG3A	2
BP	GO:0002793	positive regulation of peptide secretion	4/101	106/18723	0.00260145	0.039852	0.0350453	KISS1/FGG/FGA/FGB	4
BP	GO:0032328	alanine transport	2/101	15/18723	0.00288996	0.0433494	0.0381209	SLC38A3/SLC38A5	2
BP	GO:0044793	negative regulation by host of viral process	2/101	15/18723	0.00288996	0.0433494	0.0381209	LTF/CRP	2
BP	GO:0010466	negative regulation of peptidase activity	6/101	262/18723	0.0029667	0.0440059	0.0386982	ITIH4/SERPINI2/LTF/AMBP/SERPINA3/SPINK1	6
BP	GO:0099504	synaptic vesicle cycle	5/101	181/18723	0.00299485	0.0440059	0.0386982	P2RX1/SNCG/BRSK2/SYT8/CEL	5
BP	GO:0015833	peptide transport	6/101	264/18723	0.00307998	0.0447998	0.0393963	BRSK2/KISS1/FGG/FGA/CELA2A/FGB	6
BP	GO:0032274	gonadotropin secretion	2/101	16/18723	0.00329123	0.047281	0.0415783	INHA/KISS1	2
BP	GO:0050708	regulation of protein secretion	6/101	268/18723	0.00331624	0.047281	0.0415783	BRSK2/FGG/FGA/CELA2A/FGB/PLA2G1B	6
BP	GO:0052547	regulation of peptidase activity	8/101	461/18723	0.00348707	0.048784	0.0429	ITIH4/P2RX1/SERPINI2/LTF/AMBP/CLDN3/SERPINA3/SPINK1	8
BP	GO:0046916	cellular transition metal ion homeostasis	4/101	115/18723	0.00348941	0.048784	0.0429	TF/SLC30A2/SLC39A5/MT1H	4
BP	GO:1900024	regulation of substrate adhesion-dependent cell spreading	3/101	57/18723	0.00360965	0.0499798	0.0439515	FGG/FGA/FGB	3
BP	GO:0006826	iron ion transport	3/101	58/18723	0.00379178	0.0520016	0.0457294	TTYH1/TF/LTF	3
BP	GO:0090303	positive regulation of wound healing	3/101	59/18723	0.00397942	0.0535549	0.0470954	REG3G/CLDN3/REG3A	3
BP	GO:2000351	regulation of endothelial cell apoptotic process	3/101	59/18723	0.00397942	0.0535549	0.0470954	FGG/FGA/FGB	3
BP	GO:0010038	response to metal ion	7/101	373/18723	0.0040804	0.0542795	0.0477326	TF/FGG/FGA/SLC30A2/SYT8/FGB/MT1H	7
BP	GO:0060192	negative regulation of lipase activity	2/101	18/18723	0.00416696	0.0542795	0.0477326	PLIN5/APOA2	2
BP	GO:0051851	modulation by host of symbiont process	3/101	60/18723	0.00417263	0.0542795	0.0477326	HPN/LTF/CRP	3
BP	GO:1904019	epithelial cell apoptotic process	4/101	121/18723	0.00418404	0.0542795	0.0477326	FGG/FGA/FGB/PLA2G1B	4
BP	GO:1903532	positive regulation of secretion by cell	6/101	282/18723	0.00425067	0.0546515	0.0480598	INHA/KISS1/FGG/FGA/FGB/PLA2G1B	6
BP	GO:0034113	heterotypic cell-cell adhesion	3/101	61/18723	0.00437145	0.0555609	0.0488595	FGG/FGA/FGB	3
BP	GO:0015850	organic hydroxy compound transport	6/101	284/18723	0.00439857	0.0555609	0.0488595	P2RX1/SNCG/APOA2/SYT8/CEL/PNLIP	6
BP	GO:0050878	regulation of body fluid levels	7/101	379/18723	0.00444923	0.0557121	0.0489924	P2RX1/F11/FGG/FGA/CELA2A/CEL/FGB	7
BP	GO:0048488	synaptic vesicle endocytosis	3/101	62/18723	0.00457593	0.0558693	0.0491307	SNCG/SYT8/CEL	3
BP	GO:0140238	presynaptic endocytosis	3/101	62/18723	0.00457593	0.0558693	0.0491307	SNCG/SYT8/CEL	3
BP	GO:0099003	vesicle-mediated transport in synapse	5/101	200/18723	0.00457818	0.0558693	0.0491307	P2RX1/SNCG/BRSK2/SYT8/CEL	5
BP	GO:0017157	regulation of exocytosis	5/101	202/18723	0.00477379	0.0573982	0.0504752	P2RX1/FGG/FGA/SYT8/FGB	5
BP	GO:0072503	cellular divalent inorganic cation homeostasis	8/101	486/18723	0.00478319	0.0573982	0.0504752	P2RX1/KISS1/TNNI3/SLC30A2/SLC39A5/PLA2G1B/MT1H/CTRC	8
BP	GO:0006940	regulation of smooth muscle contraction	3/101	64/18723	0.00500205	0.0595285	0.0523486	SPX/P2RX1/TNNI3	3
BP	GO:0072577	endothelial cell apoptotic process	3/101	65/18723	0.00522378	0.0616578	0.054221	FGG/FGA/FGB	3
BP	GO:0060193	positive regulation of lipase activity	3/101	69/18723	0.00616949	0.0714662	0.0628463	PLIN5/PLA2G1B/PNLIP	3
BP	GO:0072574	hepatocyte proliferation	2/101	22/18723	0.00620366	0.0714662	0.0628463	FGL1/HPN	2
BP	GO:0072575	epithelial cell proliferation involved in liver morphogenesis	2/101	22/18723	0.00620366	0.0714662	0.0628463	FGL1/HPN	2
BP	GO:0050714	positive regulation of protein secretion	4/101	137/18723	0.00647949	0.0740513	0.0651197	FGG/FGA/FGB/PLA2G1B	4
BP	GO:0051047	positive regulation of secretion	6/101	310/18723	0.00668551	0.0758042	0.0666611	INHA/KISS1/FGG/FGA/FGB/PLA2G1B	6
BP	GO:0072576	liver morphogenesis	2/101	23/18723	0.00677073	0.0761707	0.0669834	FGL1/HPN	2
BP	GO:1903036	positive regulation of response to wounding	3/101	72/18723	0.00694159	0.0774875	0.0681415	REG3G/CLDN3/REG3A	3
BP	GO:0071577	zinc ion transmembrane transport	2/101	24/18723	0.00736043	0.0815309	0.0716971	SLC30A2/SLC39A5	2
BP	GO:0032102	negative regulation of response to external stimulus	7/101	420/18723	0.00768535	0.0844802	0.0742907	SPX/F11/FGG/FGA/LTF/CLDN3/FGB	7
BP	GO:0036465	synaptic vesicle recycling	3/101	75/18723	0.00776861	0.0847484	0.0745266	SNCG/SYT8/CEL	3
BP	GO:0050995	negative regulation of lipid catabolic process	2/101	25/18723	0.00797251	0.0856748	0.0753412	PLIN5/APOA2	2
BP	GO:0090330	regulation of platelet aggregation	2/101	25/18723	0.00797251	0.0856748	0.0753412	FGG/CELA2A	2
BP	GO:0042278	purine nucleoside metabolic process	2/101	26/18723	0.00860672	0.091741	0.0806757	MACROD1/GNMT	2
BP	GO:0051592	response to calcium ion	4/101	149/18723	0.00866443	0.091741	0.0806757	FGG/FGA/SYT8/FGB	4
BP	GO:0052548	regulation of endopeptidase activity	7/101	432/18723	0.00889884	0.0928046	0.081611	ITIH4/P2RX1/SERPINI2/LTF/AMBP/SERPINA3/SPINK1	7
BP	GO:0001895	retina homeostasis	3/101	79/18723	0.00895822	0.0928046	0.081611	ALB/TF/LTF	3
BP	GO:0010770	positive regulation of cell morphogenesis involved in differentiation	3/101	79/18723	0.00895822	0.0928046	0.081611	FGG/FGA/FGB	3
BP	GO:0002227	innate immune response in mucosa	2/101	27/18723	0.00926281	0.0952746	0.0837832	LTF/PLA2G1B	2
BP	GO:0051817	modulation of process of other organism involved in symbiotic interaction	3/101	81/18723	0.0095908	0.0979486	0.0861346	HPN/LTF/CRP	3
BP	GO:0008625	extrinsic apoptotic signaling pathway via death domain receptors	3/101	82/18723	0.00991662	0.0994053	0.0874156	FGG/FGA/FGB	3
BP	GO:0006829	zinc ion transport	2/101	28/18723	0.00994053	0.0994053	0.0874156	SLC30A2/SLC39A5	2
BP	GO:0050996	positive regulation of lipid catabolic process	2/101	28/18723	0.00994053	0.0994053	0.0874156	PLIN5/APOA2	2
BP	GO:0009267	cellular response to starvation	4/101	156/18723	0.0101375	0.100676	0.0885328	ALB/BHLHA15/SLC38A3/BRSK2	4
BP	GO:0015844	monoamine transport	3/101	84/18723	0.0105875	0.104393	0.091802	P2RX1/SNCG/SYT8	3
BP	GO:0031668	cellular response to extracellular stimulus	5/101	246/18723	0.0107272	0.104393	0.091802	ALB/BHLHA15/SLC38A3/BRSK2/CBS	5
BP	GO:0010876	lipid localization	7/101	448/18723	0.0107293	0.104393	0.091802	SPX/PLIN5/APOA2/CEL/PLA2G1B/PNLIP/CRP	7
BP	GO:0045921	positive regulation of exocytosis	3/101	86/18723	0.0112841	0.109054	0.0959005	FGG/FGA/FGB	3
BP	GO:0044788	modulation by host of viral process	2/101	30/18723	0.0113598	0.109055	0.095901	LTF/CRP	2
BP	GO:0045861	negative regulation of proteolysis	6/101	351/18723	0.0118902	0.11339	0.0997138	ITIH4/SERPINI2/LTF/AMBP/SERPINA3/SPINK1	6
BP	GO:0034976	response to endoplasmic reticulum stress	5/101	256/18723	0.0125758	0.119139	0.10477	ERP27/FBXO2/BHLHA15/BRSK2/PDIA2	5
BP	GO:0051952	regulation of amine transport	3/101	91/18723	0.0131392	0.123663	0.108747	SLC38A3/SNCG/SYT8	3
BP	GO:0006937	regulation of muscle contraction	4/101	169/18723	0.0132851	0.124224	0.109241	SPX/P2RX1/TNNI2/TNNI3	4
BP	GO:0034110	regulation of homotypic cell-cell adhesion	2/101	33/18723	0.0136449	0.126765	0.111476	FGG/CELA2A	2
BP	GO:0031667	response to nutrient levels	7/101	474/18723	0.0142685	0.131671	0.11579	SPX/ALB/CLPSL1/BHLHA15/SLC38A3/BRSK2/CLPS	7
BP	GO:0000096	sulfur amino acid metabolic process	2/101	34/18723	0.0144472	0.131671	0.11579	GNMT/CBS	2
BP	GO:0002446	neutrophil mediated immunity	2/101	34/18723	0.0144472	0.131671	0.11579	DNASE1/PLA2G1B	2
BP	GO:0001894	tissue homeostasis	5/101	268/18723	0.0150662	0.134896	0.118626	ALB/TF/LTF/CLDN3/SERPINA3	5
BP	GO:0003073	regulation of systemic arterial blood pressure	3/101	96/18723	0.0151584	0.134896	0.118626	SPX/TNNI3/KLK1	3
BP	GO:0010769	regulation of cell morphogenesis involved in differentiation	3/101	96/18723	0.0151584	0.134896	0.118626	FGG/FGA/FGB	3
BP	GO:0006691	leukotriene metabolic process	2/101	35/18723	0.0152695	0.134896	0.118626	PLA2G1B/CPA1	2
BP	GO:0010837	regulation of keratinocyte proliferation	2/101	35/18723	0.0152695	0.134896	0.118626	REG3G/REG3A	2
BP	GO:2001237	negative regulation of extrinsic apoptotic signaling pathway	3/101	97/18723	0.0155821	0.136819	0.120316	FGG/FGA/FGB	3
BP	GO:0014046	dopamine secretion	2/101	36/18723	0.0161115	0.138098	0.121442	SNCG/SYT8	2
BP	GO:0014059	regulation of dopamine secretion	2/101	36/18723	0.0161115	0.138098	0.121442	SNCG/SYT8	2
BP	GO:0044060	regulation of endocrine process	2/101	36/18723	0.0161115	0.138098	0.121442	INHA/KISS1	2
BP	GO:0097009	energy homeostasis	2/101	36/18723	0.0161115	0.138098	0.121442	PM20D1/IRX3	2
BP	GO:0015837	amine transport	3/101	99/18723	0.0164495	0.140161	0.123256	SLC38A3/SNCG/SYT8	3
BP	GO:0045616	regulation of keratinocyte differentiation	2/101	37/18723	0.0169729	0.143771	0.12643	REG3G/REG3A	2
BP	GO:0050830	defense response to Gram-positive bacterium	3/101	101/18723	0.0173434	0.14605	0.128434	REG3G/PLA2G1B/CRP	3
BP	GO:0032677	regulation of interleukin-8 production	3/101	102/18723	0.0178004	0.149027	0.131052	APOA2/PLA2G1B/CRP	3
BP	GO:0008217	regulation of blood pressure	4/101	186/18723	0.018256	0.151152	0.132921	SPX/P2RX1/TNNI3/KLK1	4
BP	GO:0032637	interleukin-8 production	3/101	103/18723	0.0182641	0.151152	0.132921	APOA2/PLA2G1B/CRP	3
BP	GO:0046461	neutral lipid catabolic process	2/101	39/18723	0.0187533	0.153436	0.13493	PLIN5/APOA2	2
BP	GO:0046464	acylglycerol catabolic process	2/101	39/18723	0.0187533	0.153436	0.13493	PLIN5/APOA2	2
BP	GO:0006575	cellular modified amino acid metabolic process	4/101	188/18723	0.0189071	0.15382	0.135267	GNMT/GAMT/HPN/GSTA2	4
BP	GO:0006730	one-carbon metabolic process	2/101	40/18723	0.0196718	0.157374	0.138393	GNMT/CA4	2
BP	GO:0009069	serine family amino acid metabolic process	2/101	40/18723	0.0196718	0.157374	0.138393	GCAT/CBS	2
BP	GO:0010543	regulation of platelet activation	2/101	40/18723	0.0196718	0.157374	0.138393	FGG/CELA2A	2
BP	GO:0034446	substrate adhesion-dependent cell spreading	3/101	108/18723	0.0206831	0.162752	0.143122	FGG/FGA/FGB	3
BP	GO:0098659	inorganic cation import across plasma membrane	3/101	108/18723	0.0206831	0.162752	0.143122	P2RX1/WNK2/SLC39A5	3
BP	GO:0099587	inorganic ion import across plasma membrane	3/101	108/18723	0.0206831	0.162752	0.143122	P2RX1/WNK2/SLC39A5	3
BP	GO:0006939	smooth muscle contraction	3/101	110/18723	0.0216977	0.169808	0.149327	SPX/P2RX1/TNNI3	3
BP	GO:0042594	response to starvation	4/101	197/18723	0.0220147	0.171358	0.15069	ALB/BHLHA15/SLC38A3/BRSK2	4
BP	GO:0003009	skeletal muscle contraction	2/101	45/18723	0.0245381	0.189973	0.167059	TNNI2/TNNI3	2
BP	GO:0030301	cholesterol transport	3/101	117/18723	0.0254603	0.195814	0.172196	APOA2/CEL/PNLIP	3
BP	GO:0043616	keratinocyte proliferation	2/101	46/18723	0.0255647	0.195814	0.172196	REG3G/REG3A	2
BP	GO:0022604	regulation of cell morphogenesis	5/101	309/18723	0.0260091	0.198165	0.174263	HPN/FGG/FGA/CLDN3/FGB	5
BP	GO:0090279	regulation of calcium ion import	2/101	47/18723	0.0266084	0.201664	0.17734	P2RX1/SPINK1	2
BP	GO:0015804	neutral amino acid transport	2/101	48/18723	0.0276692	0.207519	0.18249	SLC38A3/SLC38A5	2
BP	GO:0042149	cellular response to glucose starvation	2/101	48/18723	0.0276692	0.207519	0.18249	BHLHA15/BRSK2	2
BP	GO:0002762	negative regulation of myeloid leukocyte differentiation	2/101	49/18723	0.0287469	0.211202	0.185728	INHA/LTF	2
BP	GO:0009066	aspartate family amino acid metabolic process	2/101	49/18723	0.0287469	0.211202	0.185728	GCAT/GNMT	2
BP	GO:0030857	negative regulation of epithelial cell differentiation	2/101	49/18723	0.0287469	0.211202	0.185728	REG3G/REG3A	2
BP	GO:0060986	endocrine hormone secretion	2/101	49/18723	0.0287469	0.211202	0.185728	INHA/KISS1	2
BP	GO:0010811	positive regulation of cell-substrate adhesion	3/101	123/18723	0.028947	0.211592	0.186071	FGG/FGA/FGB	3
BP	GO:0031669	cellular response to nutrient levels	4/101	215/18723	0.0291223	0.211798	0.186252	ALB/BHLHA15/SLC38A3/BRSK2	4
BP	GO:0071496	cellular response to external stimulus	5/101	320/18723	0.0296304	0.214411	0.18855	ALB/BHLHA15/SLC38A3/BRSK2/CBS	5
BP	GO:0015872	dopamine transport	2/101	50/18723	0.0298411	0.214856	0.188942	SNCG/SYT8	2
BP	GO:2000378	negative regulation of reactive oxygen species metabolic process	2/101	52/18723	0.0320787	0.228782	0.201188	PLIN5/HP	2
BP	GO:0051235	maintenance of location	5/101	327/18723	0.0320931	0.228782	0.201188	PLIN5/ALB/PDIA2/SLC30A2/CRP	5
BP	GO:0070371	ERK1 and ERK2 cascade	5/101	330/18723	0.0331867	0.23519	0.206823	TF/FGG/FGA/WNK2/FGB	5
BP	GO:0015918	sterol transport	3/101	130/18723	0.0333186	0.23519	0.206823	APOA2/CEL/PNLIP	3
BP	GO:0010524	positive regulation of calcium ion transport into cytosol	2/101	54/18723	0.0343802	0.241421	0.212302	P2RX1/PLA2G1B	2
BP	GO:0098657	import into cell	4/101	227/18723	0.0345366	0.241421	0.212302	SPX/P2RX1/WNK2/SLC39A5	4
BP	GO:0071695	anatomical structure maturation	4/101	229/18723	0.0354923	0.246147	0.216458	BHLHA15/FGG/LTF/SPINK1	4
BP	GO:0003229	ventricular cardiac muscle tissue development	2/101	55/18723	0.0355545	0.246147	0.216458	IRX3/TNNI3	2
BP	GO:0050433	regulation of catecholamine secretion	2/101	56/18723	0.0367442	0.253166	0.222631	SNCG/SYT8	2
BP	GO:0010883	regulation of lipid storage	2/101	57/18723	0.0379491	0.257768	0.226677	PLIN5/CRP	2
BP	GO:0050879	multicellular organismal movement	2/101	57/18723	0.0379491	0.257768	0.226677	TNNI2/TNNI3	2
BP	GO:0050881	musculoskeletal movement	2/101	57/18723	0.0379491	0.257768	0.226677	TNNI2/TNNI3	2
BP	GO:0046395	carboxylic acid catabolic process	4/101	236/18723	0.0389574	0.261127	0.229631	GCAT/PLIN5/CBS/CEL	4
BP	GO:0010043	response to zinc ion	2/101	58/18723	0.039169	0.261127	0.229631	SLC30A2/MT1H	2
BP	GO:0045604	regulation of epidermal cell differentiation	2/101	58/18723	0.039169	0.261127	0.229631	REG3G/REG3A	2
BP	GO:0050432	catecholamine secretion	2/101	58/18723	0.039169	0.261127	0.229631	SNCG/SYT8	2
BP	GO:0006936	muscle contraction	5/101	347/18723	0.0398231	0.264264	0.23239	SPX/P2RX1/GAMT/TNNI2/TNNI3	5
BP	GO:0033013	tetrapyrrole metabolic process	2/101	59/18723	0.0404037	0.266887	0.234697	AMBP/CTRC	2
BP	GO:0008584	male gonad development	3/101	141/18723	0.0408419	0.268506	0.23612	LHB/INHA/COL9A3	3
BP	GO:0016054	organic acid catabolic process	4/101	240/18723	0.0410217	0.268506	0.23612	GCAT/PLIN5/CBS/CEL	4
BP	GO:0060047	heart contraction	4/101	241/18723	0.0415473	0.269611	0.237092	SPX/TNNI2/IRX3/TNNI3	4
BP	GO:0046546	development of primary male sexual characteristics	3/101	142/18723	0.041565	0.269611	0.237092	LHB/INHA/COL9A3	3
BP	GO:0050994	regulation of lipid catabolic process	2/101	61/18723	0.0429169	0.277131	0.243705	PLIN5/APOA2	2
BP	GO:0007269	neurotransmitter secretion	3/101	145/18723	0.0437729	0.280147	0.246357	P2RX1/SNCG/SYT8	3
BP	GO:0099643	signal release from synapse	3/101	145/18723	0.0437729	0.280147	0.246357	P2RX1/SNCG/SYT8	3
BP	GO:0009116	nucleoside metabolic process	2/101	62/18723	0.0441949	0.280355	0.246541	MACROD1/GNMT	2
BP	GO:0032757	positive regulation of interleukin-8 production	2/101	62/18723	0.0441949	0.280355	0.246541	APOA2/PLA2G1B	2
BP	GO:0050905	neuromuscular process	3/101	148/18723	0.0460386	0.29077	0.255699	TNNI2/TNNI3/NKX6-2	3
BP	GO:0003015	heart process	4/101	251/18723	0.0470146	0.295638	0.25998	SPX/TNNI2/IRX3/TNNI3	4
BP	GO:0090257	regulation of muscle system process	4/101	252/18723	0.0475824	0.296078	0.260367	SPX/P2RX1/TNNI2/TNNI3	4
BP	GO:0015909	long-chain fatty acid transport	2/101	65/18723	0.0481126	0.296078	0.260367	SPX/PLA2G1B	2
BP	GO:0045682	regulation of epidermis development	2/101	65/18723	0.0481126	0.296078	0.260367	REG3G/REG3A	2
BP	GO:0046503	glycerolipid catabolic process	2/101	65/18723	0.0481126	0.296078	0.260367	PLIN5/APOA2	2
BP	GO:1902475	L-alpha-amino acid transmembrane transport	2/101	65/18723	0.0481126	0.296078	0.260367	SLC38A3/SLC38A5	2
BP	GO:2001236	regulation of extrinsic apoptotic signaling pathway	3/101	151/18723	0.0483615	0.296343	0.260599	FGG/FGA/FGB	3
BP	GO:0098754	detoxification	3/101	152/18723	0.0491484	0.299752	0.263598	ALB/HP/MT1H	3
BP	GO:1905953	negative regulation of lipid localization	2/101	66/18723	0.0494458	0.299752	0.263598	APOA2/CRP	2
BP	GO:0031640	killing of cells of other organism	2/101	68/18723	0.0521519	0.299752	0.263598	LTF/REG3G	2
BP	GO:0000098	sulfur amino acid catabolic process	1/101	10/18723	0.0526659	0.299752	0.263598	CBS	1
BP	GO:0001820	serotonin secretion	1/101	10/18723	0.0526659	0.299752	0.263598	P2RX1	1
BP	GO:0003056	regulation of vascular associated smooth muscle contraction	1/101	10/18723	0.0526659	0.299752	0.263598	P2RX1	1
BP	GO:0030300	regulation of intestinal cholesterol absorption	1/101	10/18723	0.0526659	0.299752	0.263598	APOA2	1
BP	GO:0031284	positive regulation of guanylate cyclase activity	1/101	10/18723	0.0526659	0.299752	0.263598	GUCA1C	1
BP	GO:0032275	luteinizing hormone secretion	1/101	10/18723	0.0526659	0.299752	0.263598	KISS1	1
BP	GO:0034756	regulation of iron ion transport	1/101	10/18723	0.0526659	0.299752	0.263598	TF	1
BP	GO:0035376	sterol import	1/101	10/18723	0.0526659	0.299752	0.263598	APOA2	1
BP	GO:0070508	cholesterol import	1/101	10/18723	0.0526659	0.299752	0.263598	APOA2	1
BP	GO:0072070	loop of Henle development	1/101	10/18723	0.0526659	0.299752	0.263598	IRX3	1
BP	GO:0090209	negative regulation of triglyceride metabolic process	1/101	10/18723	0.0526659	0.299752	0.263598	PLIN5	1
BP	GO:0097105	presynaptic membrane assembly	1/101	10/18723	0.0526659	0.299752	0.263598	CEL	1
BP	GO:1900003	regulation of serine-type endopeptidase activity	1/101	10/18723	0.0526659	0.299752	0.263598	SPINK1	1
BP	GO:1902571	regulation of serine-type peptidase activity	1/101	10/18723	0.0526659	0.299752	0.263598	SPINK1	1
BP	GO:2000377	regulation of reactive oxygen species metabolic process	3/101	157/18723	0.0531769	0.299752	0.263598	PLIN5/HP/CRP	3
BP	GO:0015807	L-amino acid transport	2/101	69/18723	0.0535245	0.299752	0.263598	SLC38A3/SLC38A5	2
BP	GO:0006020	inositol metabolic process	1/101	11/18723	0.0577789	0.299752	0.263598	ISYNA1	1
BP	GO:0006707	cholesterol catabolic process	1/101	11/18723	0.0577789	0.299752	0.263598	CEL	1
BP	GO:0009235	cobalamin metabolic process	1/101	11/18723	0.0577789	0.299752	0.263598	CTRC	1
BP	GO:0016127	sterol catabolic process	1/101	11/18723	0.0577789	0.299752	0.263598	CEL	1
BP	GO:0032000	positive regulation of fatty acid beta-oxidation	1/101	11/18723	0.0577789	0.299752	0.263598	PLIN5	1
BP	GO:0032329	serine transport	1/101	11/18723	0.0577789	0.299752	0.263598	SLC38A5	1
BP	GO:0033690	positive regulation of osteoblast proliferation	1/101	11/18723	0.0577789	0.299752	0.263598	LTF	1
BP	GO:0034975	protein folding in endoplasmic reticulum	1/101	11/18723	0.0577789	0.299752	0.263598	PDIA2	1
BP	GO:0042167	heme catabolic process	1/101	11/18723	0.0577789	0.299752	0.263598	AMBP	1
BP	GO:0046149	pigment catabolic process	1/101	11/18723	0.0577789	0.299752	0.263598	AMBP	1
BP	GO:0051657	maintenance of organelle location	1/101	11/18723	0.0577789	0.299752	0.263598	ALB	1
BP	GO:0051673	membrane disruption in other organism	1/101	11/18723	0.0577789	0.299752	0.263598	LTF	1
BP	GO:0061365	positive regulation of triglyceride lipase activity	1/101	11/18723	0.0577789	0.299752	0.263598	PNLIP	1
BP	GO:0070314	G1 to G0 transition	1/101	11/18723	0.0577789	0.299752	0.263598	SLC39A5	1
BP	GO:0097090	presynaptic membrane organization	1/101	11/18723	0.0577789	0.299752	0.263598	CEL	1
BP	GO:0097104	postsynaptic membrane assembly	1/101	11/18723	0.0577789	0.299752	0.263598	CEL	1
BP	GO:1901844	regulation of cell communication by electrical coupling involved in cardiac conduction	1/101	11/18723	0.0577789	0.299752	0.263598	IRX3	1
BP	GO:1904729	regulation of intestinal lipid absorption	1/101	11/18723	0.0577789	0.299752	0.263598	APOA2	1
BP	GO:1905050	positive regulation of metallopeptidase activity	1/101	11/18723	0.0577789	0.299752	0.263598	CLDN3	1
BP	GO:0051937	catecholamine transport	2/101	73/18723	0.0591412	0.299752	0.263598	SNCG/SYT8	2
BP	GO:0046661	male sex differentiation	3/101	165/18723	0.0599428	0.299752	0.263598	LHB/INHA/COL9A3	3
BP	GO:0046470	phosphatidylcholine metabolic process	2/101	74/18723	0.060576	0.299752	0.263598	APOA2/PLA2G1B	2
BP	GO:0043270	positive regulation of ion transport	4/101	275/18723	0.0616911	0.299752	0.263598	P2RX1/SLC38A3/WNK2/PLA2G1B	4
BP	GO:0043627	response to estrogen	2/101	75/18723	0.0620228	0.299752	0.263598	CITED4/APOA2	2
BP	GO:0001976	nervous system process involved in regulation of systemic arterial blood pressure	1/101	12/18723	0.0628647	0.299752	0.263598	TNNI3	1
BP	GO:0006534	cysteine metabolic process	1/101	12/18723	0.0628647	0.299752	0.263598	CBS	1
BP	GO:0006563	L-serine metabolic process	1/101	12/18723	0.0628647	0.299752	0.263598	CBS	1
BP	GO:0006787	porphyrin-containing compound catabolic process	1/101	12/18723	0.0628647	0.299752	0.263598	AMBP	1
BP	GO:0007320	insemination	1/101	12/18723	0.0628647	0.299752	0.263598	P2RX1	1
BP	GO:0008228	opsonization	1/101	12/18723	0.0628647	0.299752	0.263598	CRP	1
BP	GO:0010454	negative regulation of cell fate commitment	1/101	12/18723	0.0628647	0.299752	0.263598	NKX6-2	1
BP	GO:0010455	positive regulation of cell fate commitment	1/101	12/18723	0.0628647	0.299752	0.263598	NKX6-2	1
BP	GO:0010459	negative regulation of heart rate	1/101	12/18723	0.0628647	0.299752	0.263598	SPX	1
BP	GO:0014831	gastro-intestinal system smooth muscle contraction	1/101	12/18723	0.0628647	0.299752	0.263598	SPX	1
BP	GO:0030157	pancreatic juice secretion	1/101	12/18723	0.0628647	0.299752	0.263598	CEL	1
BP	GO:0032096	negative regulation of response to food	1/101	12/18723	0.0628647	0.299752	0.263598	SPX	1
BP	GO:0032099	negative regulation of appetite	1/101	12/18723	0.0628647	0.299752	0.263598	SPX	1
BP	GO:0032105	negative regulation of response to extracellular stimulus	1/101	12/18723	0.0628647	0.299752	0.263598	SPX	1
BP	GO:0032108	negative regulation of response to nutrient levels	1/101	12/18723	0.0628647	0.299752	0.263598	SPX	1
BP	GO:0033015	tetrapyrrole catabolic process	1/101	12/18723	0.0628647	0.299752	0.263598	AMBP	1
BP	GO:0034145	positive regulation of toll-like receptor 4 signaling pathway	1/101	12/18723	0.0628647	0.299752	0.263598	LTF	1
BP	GO:0034370	triglyceride-rich lipoprotein particle remodeling	1/101	12/18723	0.0628647	0.299752	0.263598	APOA2	1
BP	GO:0034372	very-low-density lipoprotein particle remodeling	1/101	12/18723	0.0628647	0.299752	0.263598	APOA2	1
BP	GO:0046322	negative regulation of fatty acid oxidation	1/101	12/18723	0.0628647	0.299752	0.263598	PLIN5	1
BP	GO:0060123	regulation of growth hormone secretion	1/101	12/18723	0.0628647	0.299752	0.263598	KISS1	1
BP	GO:0071468	cellular response to acidic pH	1/101	12/18723	0.0628647	0.299752	0.263598	SLC38A3	1
BP	GO:0090331	negative regulation of platelet aggregation	1/101	12/18723	0.0628647	0.299752	0.263598	FGG	1
BP	GO:2001204	regulation of osteoclast development	1/101	12/18723	0.0628647	0.299752	0.263598	LTF	1
BP	GO:0006869	lipid transport	5/101	398/18723	0.0643084	0.305624	0.268762	SPX/APOA2/CEL/PLA2G1B/PNLIP	5
BP	GO:0031016	pancreas development	2/101	77/18723	0.0649515	0.306613	0.269631	PTF1A/NKX6-2	2
BP	GO:0021700	developmental maturation	4/101	280/18723	0.065022	0.306613	0.269631	BHLHA15/FGG/LTF/SPINK1	4
BP	GO:0048469	cell maturation	3/101	171/18723	0.0652701	0.306613	0.269631	BHLHA15/FGG/SPINK1	3
BP	GO:1903556	negative regulation of tumor necrosis factor superfamily cytokine production	2/101	78/18723	0.066433	0.306613	0.269631	ORM1/LTF	2
BP	GO:0006520	cellular amino acid metabolic process	4/101	284/18723	0.0677536	0.306613	0.269631	GCAT/GNMT/PM20D1/CBS	4
BP	GO:0010745	negative regulation of macrophage derived foam cell differentiation	1/101	13/18723	0.0679232	0.306613	0.269631	CRP	1
BP	GO:0010755	regulation of plasminogen activation	1/101	13/18723	0.0679232	0.306613	0.269631	HPN	1
BP	GO:0015816	glycine transport	1/101	13/18723	0.0679232	0.306613	0.269631	SLC38A5	1
BP	GO:0018206	peptidyl-methionine modification	1/101	13/18723	0.0679232	0.306613	0.269631	APOA2	1
BP	GO:0031282	regulation of guanylate cyclase activity	1/101	13/18723	0.0679232	0.306613	0.269631	GUCA1C	1
BP	GO:0031665	negative regulation of lipopolysaccharide-mediated signaling pathway	1/101	13/18723	0.0679232	0.306613	0.269631	LTF	1
BP	GO:0032352	positive regulation of hormone metabolic process	1/101	13/18723	0.0679232	0.306613	0.269631	HPN	1
BP	GO:0032429	regulation of phospholipase A2 activity	1/101	13/18723	0.0679232	0.306613	0.269631	PLA2G1B	1
BP	GO:0033700	phospholipid efflux	1/101	13/18723	0.0679232	0.306613	0.269631	APOA2	1
BP	GO:0042541	hemoglobin biosynthetic process	1/101	13/18723	0.0679232	0.306613	0.269631	INHA	1
BP	GO:1904478	regulation of intestinal absorption	1/101	13/18723	0.0679232	0.306613	0.269631	APOA2	1
BP	GO:0010959	regulation of metal ion transport	5/101	406/18723	0.0687772	0.309497	0.272168	TF/P2RX1/WNK2/PLA2G1B/SPINK1	5
BP	GO:0098739	import across plasma membrane	3/101	177/18723	0.0708081	0.310813	0.273325	P2RX1/WNK2/SLC39A5	3
BP	GO:0044403	biological process involved in symbiotic interaction	4/101	290/18723	0.0719615	0.310813	0.273325	HPN/LTF/REG3G/CRP	4
BP	GO:0060395	SMAD protein signal transduction	2/101	82/18723	0.0724705	0.310813	0.273325	INHA/TF	2
BP	GO:0009071	serine family amino acid catabolic process	1/101	14/18723	0.0729547	0.310813	0.273325	CBS	1
BP	GO:0010867	positive regulation of triglyceride biosynthetic process	1/101	14/18723	0.0729547	0.310813	0.273325	PLIN5	1
BP	GO:0010872	regulation of cholesterol esterification	1/101	14/18723	0.0729547	0.310813	0.273325	APOA2	1
BP	GO:0010896	regulation of triglyceride catabolic process	1/101	14/18723	0.0729547	0.310813	0.273325	PLIN5	1
BP	GO:0018158	protein oxidation	1/101	14/18723	0.0729547	0.310813	0.273325	APOA2	1
BP	GO:0034111	negative regulation of homotypic cell-cell adhesion	1/101	14/18723	0.0729547	0.310813	0.273325	FGG	1
BP	GO:0035437	maintenance of protein localization in endoplasmic reticulum	1/101	14/18723	0.0729547	0.310813	0.273325	PDIA2	1
BP	GO:0035630	bone mineralization involved in bone maturation	1/101	14/18723	0.0729547	0.310813	0.273325	LTF	1
BP	GO:0050667	homocysteine metabolic process	1/101	14/18723	0.0729547	0.310813	0.273325	CBS	1
BP	GO:0051917	regulation of fibrinolysis	1/101	14/18723	0.0729547	0.310813	0.273325	F11	1
BP	GO:0070942	neutrophil mediated cytotoxicity	1/101	14/18723	0.0729547	0.310813	0.273325	DNASE1	1
BP	GO:0090281	negative regulation of calcium ion import	1/101	14/18723	0.0729547	0.310813	0.273325	SPINK1	1
BP	GO:0097091	synaptic vesicle clustering	1/101	14/18723	0.0729547	0.310813	0.273325	BRSK2	1
BP	GO:1904152	regulation of retrograde protein transport, ER to cytosol	1/101	14/18723	0.0729547	0.310813	0.273325	BRSK2	1
BP	GO:2001256	regulation of store-operated calcium entry	1/101	14/18723	0.0729547	0.310813	0.273325	SPINK1	1
BP	GO:0043434	response to peptide hormone	5/101	414/18723	0.0734152	0.311852	0.274239	CELA2A/REG3G/PLA2G1B/REG1B/REG3A	5
BP	GO:0050886	endocrine process	2/101	83/18723	0.0740068	0.313441	0.275635	INHA/KISS1	2
BP	GO:1905952	regulation of lipid localization	3/101	181/18723	0.0746146	0.31358	0.275757	PLIN5/APOA2/CRP	3
BP	GO:0055072	iron ion homeostasis	2/101	85/18723	0.0771108	0.31358	0.275757	TF/LTF	2
BP	GO:0010720	positive regulation of cell development	4/101	298/18723	0.0777762	0.31358	0.275757	FGG/FGA/NKX6-2/FGB	4
BP	GO:0010273	detoxification of copper ion	1/101	15/18723	0.0779594	0.31358	0.275757	MT1H	1
BP	GO:0010832	negative regulation of myotube differentiation	1/101	15/18723	0.0779594	0.31358	0.275757	BHLHA15	1
BP	GO:0010889	regulation of sequestering of triglyceride	1/101	15/18723	0.0779594	0.31358	0.275757	PLIN5	1
BP	GO:0018298	protein-chromophore linkage	1/101	15/18723	0.0779594	0.31358	0.275757	AMBP	1
BP	GO:0030252	growth hormone secretion	1/101	15/18723	0.0779594	0.31358	0.275757	KISS1	1
BP	GO:0034380	high-density lipoprotein particle assembly	1/101	15/18723	0.0779594	0.31358	0.275757	APOA2	1
BP	GO:0034384	high-density lipoprotein particle clearance	1/101	15/18723	0.0779594	0.31358	0.275757	APOA2	1
BP	GO:0035358	regulation of peroxisome proliferator activated receptor signaling pathway	1/101	15/18723	0.0779594	0.31358	0.275757	PLIN5	1
BP	GO:0044406	adhesion of symbiont to host	1/101	15/18723	0.0779594	0.31358	0.275757	LTF	1
BP	GO:0046321	positive regulation of fatty acid oxidation	1/101	15/18723	0.0779594	0.31358	0.275757	PLIN5	1
BP	GO:0046500	S-adenosylmethionine metabolic process	1/101	15/18723	0.0779594	0.31358	0.275757	GNMT	1
BP	GO:0050910	detection of mechanical stimulus involved in sensory perception of sound	1/101	15/18723	0.0779594	0.31358	0.275757	HPN	1
BP	GO:0060046	regulation of acrosome reaction	1/101	15/18723	0.0779594	0.31358	0.275757	SPINK1	1
BP	GO:1990169	stress response to copper ion	1/101	15/18723	0.0779594	0.31358	0.275757	MT1H	1
BP	GO:2000345	regulation of hepatocyte proliferation	1/101	15/18723	0.0779594	0.31358	0.275757	HPN	1
BP	GO:0015908	fatty acid transport	2/101	86/18723	0.0786781	0.314289	0.276381	SPX/PLA2G1B	2
BP	GO:0046928	regulation of neurotransmitter secretion	2/101	86/18723	0.0786781	0.314289	0.276381	P2RX1/SNCG	2
BP	GO:0019915	lipid storage	2/101	87/18723	0.0802554	0.314289	0.276381	PLIN5/CRP	2
BP	GO:0150104	transport across blood-brain barrier	2/101	87/18723	0.0802554	0.314289	0.276381	SLC38A3/SLC38A5	2
BP	GO:1901606	alpha-amino acid catabolic process	2/101	87/18723	0.0802554	0.314289	0.276381	GCAT/CBS	2
BP	GO:0001906	cell killing	3/101	188/18723	0.0814903	0.314289	0.276381	DNASE1/LTF/REG3G	3
BP	GO:0015849	organic acid transport	4/101	303/18723	0.0815272	0.314289	0.276381	SPX/SLC38A3/SLC38A5/PLA2G1B	4
BP	GO:0051222	positive regulation of protein transport	4/101	303/18723	0.0815272	0.314289	0.276381	FGG/FGA/FGB/PLA2G1B	4
BP	GO:0010232	vascular transport	2/101	88/18723	0.0818426	0.314289	0.276381	SLC38A3/SLC38A5	2
BP	GO:1901657	glycosyl compound metabolic process	2/101	88/18723	0.0818426	0.314289	0.276381	MACROD1/GNMT	2
BP	GO:0003084	positive regulation of systemic arterial blood pressure	1/101	16/18723	0.0829372	0.314289	0.276381	SPX	1
BP	GO:0006544	glycine metabolic process	1/101	16/18723	0.0829372	0.314289	0.276381	GCAT	1
BP	GO:0006555	methionine metabolic process	1/101	16/18723	0.0829372	0.314289	0.276381	GNMT	1
BP	GO:0010649	regulation of cell communication by electrical coupling	1/101	16/18723	0.0829372	0.314289	0.276381	IRX3	1
BP	GO:0034374	low-density lipoprotein particle remodeling	1/101	16/18723	0.0829372	0.314289	0.276381	APOA2	1
BP	GO:0034375	high-density lipoprotein particle remodeling	1/101	16/18723	0.0829372	0.314289	0.276381	APOA2	1
BP	GO:0043923	positive regulation by host of viral transcription	1/101	16/18723	0.0829372	0.314289	0.276381	HPN	1
BP	GO:0048311	mitochondrion distribution	1/101	16/18723	0.0829372	0.314289	0.276381	BHLHA15	1
BP	GO:0051238	sequestering of metal ion	1/101	16/18723	0.0829372	0.314289	0.276381	SLC30A2	1
BP	GO:0060004	reflex	1/101	16/18723	0.0829372	0.314289	0.276381	HPN	1
BP	GO:0099509	regulation of presynaptic cytosolic calcium ion concentration	1/101	16/18723	0.0829372	0.314289	0.276381	P2RX1	1
BP	GO:2000651	positive regulation of sodium ion transmembrane transporter activity	1/101	16/18723	0.0829372	0.314289	0.276381	WNK2	1
BP	GO:0045638	negative regulation of myeloid cell differentiation	2/101	90/18723	0.0850459	0.321217	0.282474	INHA/LTF	2
BP	GO:0002683	negative regulation of immune system process	5/101	434/18723	0.0857429	0.321217	0.282474	INHA/FGL1/APOA2/LTF/AMBP	5
BP	GO:0070372	regulation of ERK1 and ERK2 cascade	4/101	309/18723	0.0861453	0.321217	0.282474	FGG/FGA/WNK2/FGB	4
BP	GO:0000097	sulfur amino acid biosynthetic process	1/101	17/18723	0.0878885	0.321217	0.282474	CBS	1
BP	GO:0007158	neuron cell-cell adhesion	1/101	17/18723	0.0878885	0.321217	0.282474	CEL	1
BP	GO:0007379	segment specification	1/101	17/18723	0.0878885	0.321217	0.282474	IRX3	1
BP	GO:0016264	gap junction assembly	1/101	17/18723	0.0878885	0.321217	0.282474	IRX3	1
BP	GO:0020027	hemoglobin metabolic process	1/101	17/18723	0.0878885	0.321217	0.282474	INHA	1
BP	GO:0035269	protein O-linked mannosylation	1/101	17/18723	0.0878885	0.321217	0.282474	LARGE2	1
BP	GO:0036035	osteoclast development	1/101	17/18723	0.0878885	0.321217	0.282474	LTF	1
BP	GO:0042448	progesterone metabolic process	1/101	17/18723	0.0878885	0.321217	0.282474	LHB	1
BP	GO:0044539	long-chain fatty acid import into cell	1/101	17/18723	0.0878885	0.321217	0.282474	SPX	1
BP	GO:0048791	calcium ion-regulated exocytosis of neurotransmitter	1/101	17/18723	0.0878885	0.321217	0.282474	SYT8	1
BP	GO:0140354	lipid import into cell	1/101	17/18723	0.0878885	0.321217	0.282474	SPX	1
BP	GO:0070509	calcium ion import	2/101	92/18723	0.088287	0.321856	0.283036	P2RX1/SPINK1	2
BP	GO:1901605	alpha-amino acid metabolic process	3/101	195/18723	0.0886306	0.322293	0.28342	GCAT/GNMT/CBS	3
BP	GO:0071248	cellular response to metal ion	3/101	197/18723	0.0907179	0.328381	0.288774	TF/SYT8/MT1H	3
BP	GO:0030316	osteoclast differentiation	2/101	94/18723	0.0915645	0.328381	0.288774	TF/LTF	2
BP	GO:0002283	neutrophil activation involved in immune response	1/101	18/18723	0.0928133	0.328381	0.288774	DNASE1	1
BP	GO:0009068	aspartate family amino acid catabolic process	1/101	18/18723	0.0928133	0.328381	0.288774	GCAT	1
BP	GO:0030730	sequestering of triglyceride	1/101	18/18723	0.0928133	0.328381	0.288774	PLIN5	1
BP	GO:0032095	regulation of response to food	1/101	18/18723	0.0928133	0.328381	0.288774	SPX	1
BP	GO:0034433	steroid esterification	1/101	18/18723	0.0928133	0.328381	0.288774	APOA2	1
BP	GO:0034434	sterol esterification	1/101	18/18723	0.0928133	0.328381	0.288774	APOA2	1
BP	GO:0034435	cholesterol esterification	1/101	18/18723	0.0928133	0.328381	0.288774	APOA2	1
BP	GO:0061687	detoxification of inorganic compound	1/101	18/18723	0.0928133	0.328381	0.288774	MT1H	1
BP	GO:0072079	nephron tubule formation	1/101	18/18723	0.0928133	0.328381	0.288774	IRX3	1
BP	GO:0008585	female gonad development	2/101	95/18723	0.0932166	0.329	0.289318	INHA/COL9A3	2
BP	GO:1904951	positive regulation of establishment of protein localization	4/101	319/18723	0.0941203	0.331377	0.291408	FGG/FGA/FGB/PLA2G1B	4
BP	GO:0006874	cellular calcium ion homeostasis	5/101	448/18723	0.0949846	0.332793	0.292653	P2RX1/KISS1/TNNI3/PLA2G1B/CTRC	5
BP	GO:0022407	regulation of cell-cell adhesion	5/101	448/18723	0.0949846	0.332793	0.292653	FGL1/FGG/FGA/CELA2A/FGB	5
BP	GO:0007039	protein catabolic process in the vacuole	1/101	19/18723	0.0977118	0.335026	0.294617	CPA2	1
BP	GO:0010544	negative regulation of platelet activation	1/101	19/18723	0.0977118	0.335026	0.294617	FGG	1
BP	GO:0015802	basic amino acid transport	1/101	19/18723	0.0977118	0.335026	0.294617	SLC38A3	1
BP	GO:0044320	cellular response to leptin stimulus	1/101	19/18723	0.0977118	0.335026	0.294617	FGB	1
BP	GO:0045780	positive regulation of bone resorption	1/101	19/18723	0.0977118	0.335026	0.294617	TF	1
BP	GO:0046716	muscle cell cellular homeostasis	1/101	19/18723	0.0977118	0.335026	0.294617	LARGE2	1
BP	GO:0051957	positive regulation of amino acid transport	1/101	19/18723	0.0977118	0.335026	0.294617	SLC38A3	1
BP	GO:0097501	stress response to metal ion	1/101	19/18723	0.0977118	0.335026	0.294617	MT1H	1
BP	GO:0003012	muscle system process	5/101	452/18723	0.0977159	0.335026	0.294617	SPX/P2RX1/GAMT/TNNI2/TNNI3	5
BP	GO:0003333	amino acid transmembrane transport	2/101	98/18723	0.0982246	0.33597	0.295447	SLC38A3/SLC38A5	2
BP	GO:0002444	myeloid leukocyte mediated immunity	2/101	99/18723	0.0999107	0.337263	0.296584	DNASE1/PLA2G1B	2
BP	GO:0008016	regulation of heart contraction	3/101	206/18723	0.100362	0.337263	0.296584	SPX/IRX3/TNNI3	3
BP	GO:0050679	positive regulation of epithelial cell proliferation	3/101	207/18723	0.101458	0.337263	0.296584	HPN/REG3G/REG3A	3
BP	GO:0006641	triglyceride metabolic process	2/101	100/18723	0.101605	0.337263	0.296584	PLIN5/APOA2	2
BP	GO:0009062	fatty acid catabolic process	2/101	100/18723	0.101605	0.337263	0.296584	PLIN5/CEL	2
BP	GO:0046545	development of primary female sexual characteristics	2/101	100/18723	0.101605	0.337263	0.296584	INHA/COL9A3	2
BP	GO:0051588	regulation of neurotransmitter transport	2/101	100/18723	0.101605	0.337263	0.296584	P2RX1/SNCG	2
BP	GO:0002573	myeloid leukocyte differentiation	3/101	208/18723	0.102559	0.337263	0.296584	INHA/TF/LTF	3
BP	GO:0006836	neurotransmitter transport	3/101	208/18723	0.102559	0.337263	0.296584	P2RX1/SNCG/SYT8	3
BP	GO:0002115	store-operated calcium entry	1/101	20/18723	0.102584	0.337263	0.296584	SPINK1	1
BP	GO:0006590	thyroid hormone generation	1/101	20/18723	0.102584	0.337263	0.296584	HPN	1
BP	GO:0006700	C21-steroid hormone biosynthetic process	1/101	20/18723	0.102584	0.337263	0.296584	LHB	1
BP	GO:0006837	serotonin transport	1/101	20/18723	0.102584	0.337263	0.296584	P2RX1	1
BP	GO:0006851	mitochondrial calcium ion transmembrane transport	1/101	20/18723	0.102584	0.337263	0.296584	BHLHA15	1
BP	GO:0007620	copulation	1/101	20/18723	0.102584	0.337263	0.296584	P2RX1	1
BP	GO:0032930	positive regulation of superoxide anion generation	1/101	20/18723	0.102584	0.337263	0.296584	CRP	1
BP	GO:0043691	reverse cholesterol transport	1/101	20/18723	0.102584	0.337263	0.296584	APOA2	1
BP	GO:0055074	calcium ion homeostasis	5/101	460/18723	0.103298	0.337772	0.297032	P2RX1/KISS1/TNNI3/PLA2G1B/CTRC	5
BP	GO:0098869	cellular oxidant detoxification	2/101	101/18723	0.103307	0.337772	0.297032	ALB/HP	2
BP	GO:0050866	negative regulation of cell activation	3/101	210/18723	0.104776	0.337772	0.297032	INHA/FGL1/FGG	3
BP	GO:0006672	ceramide metabolic process	2/101	102/18723	0.105017	0.337772	0.297032	P2RX1/CEL	2
BP	GO:0010522	regulation of calcium ion transport into cytosol	2/101	102/18723	0.105017	0.337772	0.297032	P2RX1/PLA2G1B	2
BP	GO:0045833	negative regulation of lipid metabolic process	2/101	102/18723	0.105017	0.337772	0.297032	PLIN5/APOA2	2
BP	GO:1902106	negative regulation of leukocyte differentiation	2/101	102/18723	0.105017	0.337772	0.297032	INHA/LTF	2
BP	GO:0009070	serine family amino acid biosynthetic process	1/101	21/18723	0.10743	0.337772	0.297032	CBS	1
BP	GO:0010766	negative regulation of sodium ion transport	1/101	21/18723	0.10743	0.337772	0.297032	WNK2	1
BP	GO:0019370	leukotriene biosynthetic process	1/101	21/18723	0.10743	0.337772	0.297032	PLA2G1B	1
BP	GO:0022010	central nervous system myelination	1/101	21/18723	0.10743	0.337772	0.297032	NKX6-2	1
BP	GO:0031998	regulation of fatty acid beta-oxidation	1/101	21/18723	0.10743	0.337772	0.297032	PLIN5	1
BP	GO:0032291	axon ensheathment in central nervous system	1/101	21/18723	0.10743	0.337772	0.297032	NKX6-2	1
BP	GO:0034035	purine ribonucleoside bisphosphate metabolic process	1/101	21/18723	0.10743	0.337772	0.297032	TPST2	1
BP	GO:0035813	regulation of renal sodium excretion	1/101	21/18723	0.10743	0.337772	0.297032	SPX	1
BP	GO:0045056	transcytosis	1/101	21/18723	0.10743	0.337772	0.297032	GP2	1
BP	GO:0046128	purine ribonucleoside metabolic process	1/101	21/18723	0.10743	0.337772	0.297032	GNMT	1
BP	GO:0046514	ceramide catabolic process	1/101	21/18723	0.10743	0.337772	0.297032	CEL	1
BP	GO:0050427	3'-phosphoadenosine 5'-phosphosulfate metabolic process	1/101	21/18723	0.10743	0.337772	0.297032	TPST2	1
BP	GO:1902307	positive regulation of sodium ion transmembrane transport	1/101	21/18723	0.10743	0.337772	0.297032	WNK2	1
BP	GO:0001505	regulation of neurotransmitter levels	3/101	213/18723	0.108136	0.339251	0.298332	P2RX1/SNCG/SYT8	3
BP	GO:1901890	positive regulation of cell junction assembly	2/101	104/18723	0.108461	0.339529	0.298577	IRX3/CLDN3	2
BP	GO:0044242	cellular lipid catabolic process	3/101	214/18723	0.109266	0.339582	0.298623	PLIN5/APOA2/CEL	3
BP	GO:0051651	maintenance of location in cell	3/101	214/18723	0.109266	0.339582	0.298623	ALB/PDIA2/SLC30A2	3
BP	GO:0016079	synaptic vesicle exocytosis	2/101	105/18723	0.110194	0.339582	0.298623	P2RX1/SYT8	2
BP	GO:0051051	negative regulation of transport	5/101	470/18723	0.110495	0.339582	0.298623	SPX/INHA/WNK2/APOA2/SPINK1	5
BP	GO:0006790	sulfur compound metabolic process	4/101	339/18723	0.111077	0.339582	0.298623	GNMT/TPST2/CBS/GSTA2	4
BP	GO:1903707	negative regulation of hemopoiesis	2/101	106/18723	0.111934	0.339582	0.298623	INHA/LTF	2
BP	GO:0010310	regulation of hydrogen peroxide metabolic process	1/101	22/18723	0.112251	0.339582	0.298623	HP	1
BP	GO:0010866	regulation of triglyceride biosynthetic process	1/101	22/18723	0.112251	0.339582	0.298623	PLIN5	1
BP	GO:0030277	maintenance of gastrointestinal epithelium	1/101	22/18723	0.112251	0.339582	0.298623	SERPINA3	1
BP	GO:0031281	positive regulation of cyclase activity	1/101	22/18723	0.112251	0.339582	0.298623	GUCA1C	1
BP	GO:0032098	regulation of appetite	1/101	22/18723	0.112251	0.339582	0.298623	SPX	1
BP	GO:0034755	iron ion transmembrane transport	1/101	22/18723	0.112251	0.339582	0.298623	TTYH1	1
BP	GO:0035268	protein mannosylation	1/101	22/18723	0.112251	0.339582	0.298623	LARGE2	1
BP	GO:0035357	peroxisome proliferator activated receptor signaling pathway	1/101	22/18723	0.112251	0.339582	0.298623	PLIN5	1
BP	GO:0071467	cellular response to pH	1/101	22/18723	0.112251	0.339582	0.298623	SLC38A3	1
BP	GO:0090280	positive regulation of calcium ion import	1/101	22/18723	0.112251	0.339582	0.298623	P2RX1	1
BP	GO:0070374	positive regulation of ERK1 and ERK2 cascade	3/101	217/18723	0.112682	0.340171	0.299142	FGG/FGA/FGB	3
BP	GO:0031532	actin cytoskeleton reorganization	2/101	107/18723	0.113682	0.341488	0.3003	BRSK2/CLDN3	2
BP	GO:0036503	ERAD pathway	2/101	107/18723	0.113682	0.341488	0.3003	FBXO2/BRSK2	2
BP	GO:0042445	hormone metabolic process	3/101	218/18723	0.113829	0.341488	0.3003	LHB/HPN/PNLIP	3
BP	GO:0097191	extrinsic apoptotic signaling pathway	3/101	219/18723	0.114982	0.341926	0.300685	FGG/FGA/FGB	3
BP	GO:0044706	multi-multicellular organism process	3/101	220/18723	0.116138	0.341926	0.300685	P2RX1/SLC38A3/AMBP	3
BP	GO:0006833	water transport	1/101	23/18723	0.117045	0.341926	0.300685	AQP8	1
BP	GO:0010888	negative regulation of lipid storage	1/101	23/18723	0.117045	0.341926	0.300685	CRP	1
BP	GO:0016338	calcium-independent cell-cell adhesion via plasma membrane cell-adhesion molecules	1/101	23/18723	0.117045	0.341926	0.300685	CLDN3	1
BP	GO:0035812	renal sodium excretion	1/101	23/18723	0.117045	0.341926	0.300685	SPX	1
BP	GO:0035988	chondrocyte proliferation	1/101	23/18723	0.117045	0.341926	0.300685	LTF	1
BP	GO:0043931	ossification involved in bone maturation	1/101	23/18723	0.117045	0.341926	0.300685	LTF	1
BP	GO:0051349	positive regulation of lyase activity	1/101	23/18723	0.117045	0.341926	0.300685	GUCA1C	1
BP	GO:0090103	cochlea morphogenesis	1/101	23/18723	0.117045	0.341926	0.300685	HPN	1
BP	GO:0090208	positive regulation of triglyceride metabolic process	1/101	23/18723	0.117045	0.341926	0.300685	PLIN5	1
BP	GO:2000810	regulation of bicellular tight junction assembly	1/101	23/18723	0.117045	0.341926	0.300685	CLDN3	1
BP	GO:0008406	gonad development	3/101	221/18723	0.1173	0.341926	0.300685	LHB/INHA/COL9A3	3
BP	GO:0010810	regulation of cell-substrate adhesion	3/101	221/18723	0.1173	0.341926	0.300685	FGG/FGA/FGB	3
BP	GO:0043410	positive regulation of MAPK cascade	5/101	480/18723	0.117932	0.343076	0.301696	KISS1/FGG/FGA/FGB/PLA2G1B	5
BP	GO:0009063	cellular amino acid catabolic process	2/101	110/18723	0.118967	0.344621	0.303055	GCAT/CBS	2
BP	GO:2001234	negative regulation of apoptotic signaling pathway	3/101	224/18723	0.120809	0.344621	0.303055	FGG/FGA/FGB	3
BP	GO:0002755	MyD88-dependent toll-like receptor signaling pathway	1/101	24/18723	0.121814	0.344621	0.303055	REG3G	1
BP	GO:0010155	regulation of proton transport	1/101	24/18723	0.121814	0.344621	0.303055	PM20D1	1
BP	GO:0030810	positive regulation of nucleotide biosynthetic process	1/101	24/18723	0.121814	0.344621	0.303055	GUCA1C	1
BP	GO:0032928	regulation of superoxide anion generation	1/101	24/18723	0.121814	0.344621	0.303055	CRP	1
BP	GO:0044062	regulation of excretion	1/101	24/18723	0.121814	0.344621	0.303055	SPX	1
BP	GO:0044321	response to leptin	1/101	24/18723	0.121814	0.344621	0.303055	FGB	1
BP	GO:0045649	regulation of macrophage differentiation	1/101	24/18723	0.121814	0.344621	0.303055	INHA	1
BP	GO:0051923	sulfation	1/101	24/18723	0.121814	0.344621	0.303055	TPST2	1
BP	GO:0071294	cellular response to zinc ion	1/101	24/18723	0.121814	0.344621	0.303055	MT1H	1
BP	GO:0098743	cell aggregation	1/101	24/18723	0.121814	0.344621	0.303055	LTF	1
BP	GO:0120255	olefinic compound biosynthetic process	1/101	24/18723	0.121814	0.344621	0.303055	LHB	1
BP	GO:1900373	positive regulation of purine nucleotide biosynthetic process	1/101	24/18723	0.121814	0.344621	0.303055	GUCA1C	1
BP	GO:0071241	cellular response to inorganic substance	3/101	226/18723	0.123171	0.345157	0.303526	TF/SYT8/MT1H	3
BP	GO:0006066	alcohol metabolic process	4/101	353/18723	0.123706	0.345157	0.303526	ISYNA1/APOA2/CEL/PNLIP	4
BP	GO:0071347	cellular response to interleukin-1	2/101	113/18723	0.124312	0.345157	0.303526	FGG/FGB	2
BP	GO:0045137	development of primary sexual characteristics	3/101	227/18723	0.124358	0.345157	0.303526	LHB/INHA/COL9A3	3
BP	GO:0015711	organic anion transport	4/101	354/18723	0.124631	0.345157	0.303526	SLC38A3/CA4/SLC38A5/PLA2G1B	4
BP	GO:0007178	transmembrane receptor protein serine/threonine kinase signaling pathway	4/101	355/18723	0.125559	0.345157	0.303526	INHA/TF/SLC39A5/SFRP5	4
BP	GO:0046660	female sex differentiation	2/101	114/18723	0.126107	0.345157	0.303526	INHA/COL9A3	2
BP	GO:0010447	response to acidic pH	1/101	25/18723	0.126557	0.345157	0.303526	SLC38A3	1
BP	GO:0010842	retina layer formation	1/101	25/18723	0.126557	0.345157	0.303526	PTF1A	1
BP	GO:0010954	positive regulation of protein processing	1/101	25/18723	0.126557	0.345157	0.303526	HPN	1
BP	GO:0031664	regulation of lipopolysaccharide-mediated signaling pathway	1/101	25/18723	0.126557	0.345157	0.303526	LTF	1
BP	GO:0032104	regulation of response to extracellular stimulus	1/101	25/18723	0.126557	0.345157	0.303526	SPX	1
BP	GO:0032107	regulation of response to nutrient levels	1/101	25/18723	0.126557	0.345157	0.303526	SPX	1
BP	GO:0034389	lipid droplet organization	1/101	25/18723	0.126557	0.345157	0.303526	PLIN5	1
BP	GO:0045822	negative regulation of heart contraction	1/101	25/18723	0.126557	0.345157	0.303526	SPX	1
BP	GO:0046339	diacylglycerol metabolic process	1/101	25/18723	0.126557	0.345157	0.303526	APOA2	1
BP	GO:0086064	cell communication by electrical coupling involved in cardiac conduction	1/101	25/18723	0.126557	0.345157	0.303526	IRX3	1
BP	GO:0098703	calcium ion import across plasma membrane	1/101	25/18723	0.126557	0.345157	0.303526	P2RX1	1
BP	GO:1905048	regulation of metallopeptidase activity	1/101	25/18723	0.126557	0.345157	0.303526	CLDN3	1
BP	GO:0001818	negative regulation of cytokine production	4/101	357/18723	0.127423	0.346862	0.305025	INHA/APOA2/ORM1/LTF	4
BP	GO:1990748	cellular detoxification	2/101	116/18723	0.129715	0.352433	0.309924	ALB/HP	2
BP	GO:0006706	steroid catabolic process	1/101	26/18723	0.131275	0.35268	0.310142	CEL	1
BP	GO:0014829	vascular associated smooth muscle contraction	1/101	26/18723	0.131275	0.35268	0.310142	P2RX1	1
BP	GO:0070977	bone maturation	1/101	26/18723	0.131275	0.35268	0.310142	LTF	1
BP	GO:0097066	response to thyroid hormone	1/101	26/18723	0.131275	0.35268	0.310142	HPN	1
BP	GO:1902656	calcium ion import into cytosol	1/101	26/18723	0.131275	0.35268	0.310142	P2RX1	1
BP	GO:1903523	negative regulation of blood circulation	1/101	26/18723	0.131275	0.35268	0.310142	SPX	1
BP	GO:0007160	cell-matrix adhesion	3/101	233/18723	0.131567	0.352806	0.310253	FGG/FGA/FGB	3
BP	GO:0022612	gland morphogenesis	2/101	118/18723	0.133347	0.355344	0.312484	FGL1/HPN	2
BP	GO:0000737	DNA catabolic process, endonucleolytic	1/101	27/18723	0.135968	0.355344	0.312484	DNASE1	1
BP	GO:0001835	blastocyst hatching	1/101	27/18723	0.135968	0.355344	0.312484	ARHGDIG	1
BP	GO:0002719	negative regulation of cytokine production involved in immune response	1/101	27/18723	0.135968	0.355344	0.312484	APOA2	1
BP	GO:0007263	nitric oxide mediated signal transduction	1/101	27/18723	0.135968	0.355344	0.312484	SPINK1	1
BP	GO:0010882	regulation of cardiac muscle contraction by calcium ion signaling	1/101	27/18723	0.135968	0.355344	0.312484	TNNI3	1
BP	GO:0033688	regulation of osteoblast proliferation	1/101	27/18723	0.135968	0.355344	0.312484	LTF	1
BP	GO:0034143	regulation of toll-like receptor 4 signaling pathway	1/101	27/18723	0.135968	0.355344	0.312484	LTF	1
BP	GO:0034377	plasma lipoprotein particle assembly	1/101	27/18723	0.135968	0.355344	0.312484	APOA2	1
BP	GO:0035188	hatching	1/101	27/18723	0.135968	0.355344	0.312484	ARHGDIG	1
BP	GO:0042403	thyroid hormone metabolic process	1/101	27/18723	0.135968	0.355344	0.312484	HPN	1
BP	GO:0070861	regulation of protein exit from endoplasmic reticulum	1/101	27/18723	0.135968	0.355344	0.312484	BRSK2	1
BP	GO:0071684	organism emergence from protective structure	1/101	27/18723	0.135968	0.355344	0.312484	ARHGDIG	1
BP	GO:1903319	positive regulation of protein maturation	1/101	27/18723	0.135968	0.355344	0.312484	HPN	1
BP	GO:0002761	regulation of myeloid leukocyte differentiation	2/101	120/18723	0.137002	0.357397	0.31429	INHA/LTF	2
BP	GO:0002224	toll-like receptor signaling pathway	2/101	121/18723	0.138838	0.359182	0.31586	LTF/REG3G	2
BP	GO:0072593	reactive oxygen species metabolic process	3/101	239/18723	0.138921	0.359182	0.31586	PLIN5/HP/CRP	3
BP	GO:0006516	glycoprotein catabolic process	1/101	28/18723	0.140636	0.359182	0.31586	FBXO2	1
BP	GO:0007271	synaptic transmission, cholinergic	1/101	28/18723	0.140636	0.359182	0.31586	LYNX1	1
BP	GO:0010884	positive regulation of lipid storage	1/101	28/18723	0.140636	0.359182	0.31586	PLIN5	1
BP	GO:0034123	positive regulation of toll-like receptor signaling pathway	1/101	28/18723	0.140636	0.359182	0.31586	LTF	1
BP	GO:0045671	negative regulation of osteoclast differentiation	1/101	28/18723	0.140636	0.359182	0.31586	LTF	1
BP	GO:0045686	negative regulation of glial cell differentiation	1/101	28/18723	0.140636	0.359182	0.31586	NKX6-2	1
BP	GO:0071280	cellular response to copper ion	1/101	28/18723	0.140636	0.359182	0.31586	MT1H	1
BP	GO:0051928	positive regulation of calcium ion transport	2/101	122/18723	0.14068	0.359182	0.31586	P2RX1/PLA2G1B	2
BP	GO:0072329	monocarboxylic acid catabolic process	2/101	122/18723	0.14068	0.359182	0.31586	PLIN5/CEL	2
BP	GO:1990266	neutrophil migration	2/101	122/18723	0.14068	0.359182	0.31586	PLA2G1B/GP2	2
BP	GO:0006690	icosanoid metabolic process	2/101	123/18723	0.142527	0.363254	0.31944	PLA2G1B/CPA1	2
BP	GO:0097237	cellular response to toxic substance	2/101	124/18723	0.144379	0.363828	0.319946	ALB/HP	2
BP	GO:0006656	phosphatidylcholine biosynthetic process	1/101	29/18723	0.145279	0.363828	0.319946	APOA2	1
BP	GO:0015701	bicarbonate transport	1/101	29/18723	0.145279	0.363828	0.319946	CA4	1
BP	GO:0019433	triglyceride catabolic process	1/101	29/18723	0.145279	0.363828	0.319946	PLIN5	1
BP	GO:0030970	retrograde protein transport, ER to cytosol	1/101	29/18723	0.145279	0.363828	0.319946	BRSK2	1
BP	GO:0032372	negative regulation of sterol transport	1/101	29/18723	0.145279	0.363828	0.319946	APOA2	1
BP	GO:0032375	negative regulation of cholesterol transport	1/101	29/18723	0.145279	0.363828	0.319946	APOA2	1
BP	GO:0051873	killing by host of symbiont cells	1/101	29/18723	0.145279	0.363828	0.319946	REG3G	1
BP	GO:0051883	killing of cells in other organism involved in symbiotic interaction	1/101	29/18723	0.145279	0.363828	0.319946	REG3G	1
BP	GO:1903513	endoplasmic reticulum to cytosol transport	1/101	29/18723	0.145279	0.363828	0.319946	BRSK2	1
BP	GO:0044282	small molecule catabolic process	4/101	376/18723	0.145709	0.364273	0.320337	GCAT/PLIN5/CBS/CEL	4
BP	GO:0010453	regulation of cell fate commitment	1/101	30/18723	0.149897	0.368976	0.324472	NKX6-2	1
BP	GO:0010669	epithelial structure maintenance	1/101	30/18723	0.149897	0.368976	0.324472	SERPINA3	1
BP	GO:0034368	protein-lipid complex remodeling	1/101	30/18723	0.149897	0.368976	0.324472	APOA2	1
BP	GO:0034369	plasma lipoprotein particle remodeling	1/101	30/18723	0.149897	0.368976	0.324472	APOA2	1
BP	GO:0045577	regulation of B cell differentiation	1/101	30/18723	0.149897	0.368976	0.324472	INHA	1
BP	GO:0045940	positive regulation of steroid metabolic process	1/101	30/18723	0.149897	0.368976	0.324472	APOA2	1
BP	GO:0048240	sperm capacitation	1/101	30/18723	0.149897	0.368976	0.324472	SPINK1	1
BP	GO:0048799	animal organ maturation	1/101	30/18723	0.149897	0.368976	0.324472	LTF	1
BP	GO:0099068	postsynapse assembly	1/101	30/18723	0.149897	0.368976	0.324472	CEL	1
BP	GO:0006639	acylglycerol metabolic process	2/101	128/18723	0.151837	0.373115	0.328112	PLIN5/APOA2	2
BP	GO:0006638	neutral lipid metabolic process	2/101	129/18723	0.153714	0.373264	0.328243	PLIN5/APOA2	2
BP	GO:0030149	sphingolipid catabolic process	1/101	31/18723	0.15449	0.373264	0.328243	CEL	1
BP	GO:0030212	hyaluronan metabolic process	1/101	31/18723	0.15449	0.373264	0.328243	ITIH4	1
BP	GO:0045987	positive regulation of smooth muscle contraction	1/101	31/18723	0.15449	0.373264	0.328243	SPX	1
BP	GO:0048384	retinoic acid receptor signaling pathway	1/101	31/18723	0.15449	0.373264	0.328243	PTF1A	1
BP	GO:0050482	arachidonic acid secretion	1/101	31/18723	0.15449	0.373264	0.328243	PLA2G1B	1
BP	GO:0065005	protein-lipid complex assembly	1/101	31/18723	0.15449	0.373264	0.328243	APOA2	1
BP	GO:0070633	transepithelial transport	1/101	31/18723	0.15449	0.373264	0.328243	CLDN3	1
BP	GO:0071711	basement membrane organization	1/101	31/18723	0.15449	0.373264	0.328243	HPN	1
BP	GO:1903963	arachidonate transport	1/101	31/18723	0.15449	0.373264	0.328243	PLA2G1B	1
BP	GO:0046683	response to organophosphorus	2/101	131/18723	0.15748	0.3764	0.331001	P2RX1/AQP8	2
BP	GO:0006308	DNA catabolic process	1/101	32/18723	0.159058	0.3764	0.331001	DNASE1	1
BP	GO:0009954	proximal/distal pattern formation	1/101	32/18723	0.159058	0.3764	0.331001	IRX3	1
BP	GO:0010039	response to iron ion	1/101	32/18723	0.159058	0.3764	0.331001	TF	1
BP	GO:0010644	cell communication by electrical coupling	1/101	32/18723	0.159058	0.3764	0.331001	IRX3	1
BP	GO:0010743	regulation of macrophage derived foam cell differentiation	1/101	32/18723	0.159058	0.3764	0.331001	CRP	1
BP	GO:0019228	neuronal action potential	1/101	32/18723	0.159058	0.3764	0.331001	P2RX1	1
BP	GO:0019835	cytolysis	1/101	32/18723	0.159058	0.3764	0.331001	REG3G	1
BP	GO:0033687	osteoblast proliferation	1/101	32/18723	0.159058	0.3764	0.331001	LTF	1
BP	GO:0034367	protein-containing complex remodeling	1/101	32/18723	0.159058	0.3764	0.331001	APOA2	1
BP	GO:0042044	fluid transport	1/101	32/18723	0.159058	0.3764	0.331001	AQP8	1
BP	GO:0042744	hydrogen peroxide catabolic process	1/101	32/18723	0.159058	0.3764	0.331001	HP	1
BP	GO:0051924	regulation of calcium ion transport	3/101	255/18723	0.159186	0.3764	0.331001	P2RX1/PLA2G1B/SPINK1	3
BP	GO:0006631	fatty acid metabolic process	4/101	390/18723	0.159807	0.37725	0.331748	PLIN5/PM20D1/CEL/PLA2G1B	4
BP	GO:0003382	epithelial cell morphogenesis	1/101	33/18723	0.163603	0.383693	0.337414	CLDN3	1
BP	GO:0033198	response to ATP	1/101	33/18723	0.163603	0.383693	0.337414	P2RX1	1
BP	GO:0046320	regulation of fatty acid oxidation	1/101	33/18723	0.163603	0.383693	0.337414	PLIN5	1
BP	GO:0050974	detection of mechanical stimulus involved in sensory perception	1/101	33/18723	0.163603	0.383693	0.337414	HPN	1
BP	GO:1903305	regulation of regulated secretory pathway	2/101	136/18723	0.166972	0.388485	0.341628	P2RX1/SYT8	2
BP	GO:0035590	purinergic nucleotide receptor signaling pathway	1/101	34/18723	0.168122	0.388485	0.341628	P2RX1	1
BP	GO:0050869	negative regulation of B cell activation	1/101	34/18723	0.168122	0.388485	0.341628	INHA	1
BP	GO:0051482	positive regulation of cytosolic calcium ion concentration involved in phospholipase C-activating G protein-coupled signaling pathway	1/101	34/18723	0.168122	0.388485	0.341628	KISS1	1
BP	GO:0070050	neuron cellular homeostasis	1/101	34/18723	0.168122	0.388485	0.341628	P2RX1	1
BP	GO:0098751	bone cell development	1/101	34/18723	0.168122	0.388485	0.341628	LTF	1
BP	GO:0009636	response to toxic substance	3/101	262/18723	0.168325	0.388485	0.341628	ALB/HP/MT1H	3
BP	GO:0006986	response to unfolded protein	2/101	137/18723	0.168883	0.388485	0.341628	ERP27/BHLHA15	2
BP	GO:0008203	cholesterol metabolic process	2/101	137/18723	0.168883	0.388485	0.341628	APOA2/CEL	2
BP	GO:0034754	cellular hormone metabolic process	2/101	137/18723	0.168883	0.388485	0.341628	LHB/PNLIP	2
BP	GO:0055123	digestive system development	2/101	137/18723	0.168883	0.388485	0.341628	PTF1A/SFRP5	2
BP	GO:0060048	cardiac muscle contraction	2/101	137/18723	0.168883	0.388485	0.341628	TNNI2/TNNI3	2
BP	GO:0009119	ribonucleoside metabolic process	1/101	35/18723	0.172618	0.390439	0.343347	GNMT	1
BP	GO:0010765	positive regulation of sodium ion transport	1/101	35/18723	0.172618	0.390439	0.343347	WNK2	1
BP	GO:0032350	regulation of hormone metabolic process	1/101	35/18723	0.172618	0.390439	0.343347	HPN	1
BP	GO:0034331	cell junction maintenance	1/101	35/18723	0.172618	0.390439	0.343347	CLDN3	1
BP	GO:0035633	maintenance of blood-brain barrier	1/101	35/18723	0.172618	0.390439	0.343347	CLDN3	1
BP	GO:0044273	sulfur compound catabolic process	1/101	35/18723	0.172618	0.390439	0.343347	CBS	1
BP	GO:0045922	negative regulation of fatty acid metabolic process	1/101	35/18723	0.172618	0.390439	0.343347	PLIN5	1
BP	GO:0046471	phosphatidylglycerol metabolic process	1/101	35/18723	0.172618	0.390439	0.343347	PLA2G1B	1
BP	GO:0097502	mannosylation	1/101	35/18723	0.172618	0.390439	0.343347	LARGE2	1
BP	GO:0098801	regulation of renal system process	1/101	35/18723	0.172618	0.390439	0.343347	SPX	1
BP	GO:0030216	keratinocyte differentiation	2/101	139/18723	0.172715	0.390439	0.343347	REG3G/REG3A	2
BP	GO:0008207	C21-steroid hormone metabolic process	1/101	36/18723	0.17709	0.396593	0.348758	LHB	1
BP	GO:0042119	neutrophil activation	1/101	36/18723	0.17709	0.396593	0.348758	DNASE1	1
BP	GO:0046466	membrane lipid catabolic process	1/101	36/18723	0.17709	0.396593	0.348758	CEL	1
BP	GO:0051354	negative regulation of oxidoreductase activity	1/101	36/18723	0.17709	0.396593	0.348758	HP	1
BP	GO:0051955	regulation of amino acid transport	1/101	36/18723	0.17709	0.396593	0.348758	SLC38A3	1
BP	GO:0090322	regulation of superoxide metabolic process	1/101	36/18723	0.17709	0.396593	0.348758	CRP	1
BP	GO:0006865	amino acid transport	2/101	143/18723	0.180422	0.40218	0.353671	SLC38A3/SLC38A5	2
BP	GO:0062013	positive regulation of small molecule metabolic process	2/101	143/18723	0.180422	0.40218	0.353671	PLIN5/GUCA1C	2
BP	GO:0070555	response to interleukin-1	2/101	143/18723	0.180422	0.40218	0.353671	FGG/FGB	2
BP	GO:0003161	cardiac conduction system development	1/101	37/18723	0.181537	0.402795	0.354212	IRX3	1
BP	GO:0007340	acrosome reaction	1/101	37/18723	0.181537	0.402795	0.354212	SPINK1	1
BP	GO:0051954	positive regulation of amine transport	1/101	37/18723	0.181537	0.402795	0.354212	SLC38A3	1
BP	GO:0046942	carboxylic acid transport	3/101	273/18723	0.182988	0.405389	0.356493	SLC38A3/SLC38A5/PLA2G1B	3
BP	GO:0010719	negative regulation of epithelial to mesenchymal transition	1/101	38/18723	0.185961	0.408191	0.358957	HPN	1
BP	GO:0010742	macrophage derived foam cell differentiation	1/101	38/18723	0.185961	0.408191	0.358957	CRP	1
BP	GO:0032941	secretion by tissue	1/101	38/18723	0.185961	0.408191	0.358957	CEL	1
BP	GO:0046329	negative regulation of JNK cascade	1/101	38/18723	0.185961	0.408191	0.358957	AMBP	1
BP	GO:0051930	regulation of sensory perception of pain	1/101	38/18723	0.185961	0.408191	0.358957	SPX	1
BP	GO:0090077	foam cell differentiation	1/101	38/18723	0.185961	0.408191	0.358957	CRP	1
BP	GO:0007043	cell-cell junction assembly	2/101	146/18723	0.186237	0.408191	0.358957	IRX3/CLDN3	2
BP	GO:0007548	sex differentiation	3/101	276/18723	0.187046	0.408525	0.359251	LHB/INHA/COL9A3	3
BP	GO:0072521	purine-containing compound metabolic process	4/101	416/18723	0.187246	0.408525	0.359251	MACROD1/GUCA1C/GNMT/TPST2	4
BP	GO:0001889	liver development	2/101	147/18723	0.188181	0.408525	0.359251	FGL1/HPN	2
BP	GO:1902652	secondary alcohol metabolic process	2/101	147/18723	0.188181	0.408525	0.359251	APOA2/CEL	2
BP	GO:0014074	response to purine-containing compound	2/101	148/18723	0.190128	0.408525	0.359251	P2RX1/AQP8	2
BP	GO:0097530	granulocyte migration	2/101	148/18723	0.190128	0.408525	0.359251	PLA2G1B/GP2	2
BP	GO:0001941	postsynaptic membrane organization	1/101	39/18723	0.190361	0.408525	0.359251	CEL	1
BP	GO:0002701	negative regulation of production of molecular mediator of immune response	1/101	39/18723	0.190361	0.408525	0.359251	APOA2	1
BP	GO:0007618	mating	1/101	39/18723	0.190361	0.408525	0.359251	P2RX1	1
BP	GO:0017158	regulation of calcium ion-dependent exocytosis	1/101	39/18723	0.190361	0.408525	0.359251	SYT8	1
BP	GO:0045923	positive regulation of fatty acid metabolic process	1/101	39/18723	0.190361	0.408525	0.359251	PLIN5	1
BP	GO:0051154	negative regulation of striated muscle cell differentiation	1/101	39/18723	0.190361	0.408525	0.359251	BHLHA15	1
BP	GO:0051931	regulation of sensory perception	1/101	39/18723	0.190361	0.408525	0.359251	SPX	1
BP	GO:0090207	regulation of triglyceride metabolic process	1/101	39/18723	0.190361	0.408525	0.359251	PLIN5	1
BP	GO:0045834	positive regulation of lipid metabolic process	2/101	149/18723	0.192078	0.410985	0.361414	PLIN5/APOA2	2
BP	GO:1905039	carboxylic acid transmembrane transport	2/101	149/18723	0.192078	0.410985	0.361414	SLC38A3/SLC38A5	2
BP	GO:0006816	calcium ion transport	4/101	422/18723	0.193788	0.412387	0.362647	P2RX1/BHLHA15/PLA2G1B/SPINK1	4
BP	GO:0061008	hepaticobiliary system development	2/101	150/18723	0.194031	0.412387	0.362647	FGL1/HPN	2
BP	GO:1903825	organic acid transmembrane transport	2/101	150/18723	0.194031	0.412387	0.362647	SLC38A3/SLC38A5	2
BP	GO:0030501	positive regulation of bone mineralization	1/101	40/18723	0.194738	0.412387	0.362647	LTF	1
BP	GO:0032892	positive regulation of organic acid transport	1/101	40/18723	0.194738	0.412387	0.362647	SLC38A3	1
BP	GO:0045777	positive regulation of blood pressure	1/101	40/18723	0.194738	0.412387	0.362647	SPX	1
BP	GO:0071276	cellular response to cadmium ion	1/101	40/18723	0.194738	0.412387	0.362647	MT1H	1
BP	GO:1904064	positive regulation of cation transmembrane transport	2/101	151/18723	0.195986	0.41442	0.364435	P2RX1/WNK2	2
BP	GO:0016125	sterol metabolic process	2/101	152/18723	0.197944	0.416195	0.365996	APOA2/CEL	2
BP	GO:0030509	BMP signaling pathway	2/101	152/18723	0.197944	0.416195	0.365996	SLC39A5/SFRP5	2
BP	GO:0051092	positive regulation of NF-kappaB transcription factor activity	2/101	152/18723	0.197944	0.416195	0.365996	LTF/PLA2G1B	2
BP	GO:0022409	positive regulation of cell-cell adhesion	3/101	284/18723	0.197982	0.416195	0.365996	FGG/FGA/FGB	3
BP	GO:1900371	regulation of purine nucleotide biosynthetic process	1/101	41/18723	0.199091	0.417918	0.367511	GUCA1C	1
BP	GO:0120254	olefinic compound metabolic process	2/101	153/18723	0.199904	0.419014	0.368475	LHB/PNLIP	2
BP	GO:0030856	regulation of epithelial cell differentiation	2/101	154/18723	0.201867	0.420268	0.369578	REG3G/REG3A	2
BP	GO:0014003	oligodendrocyte development	1/101	42/18723	0.203421	0.420268	0.369578	NKX6-2	1
BP	GO:0019432	triglyceride biosynthetic process	1/101	42/18723	0.203421	0.420268	0.369578	PLIN5	1
BP	GO:0030808	regulation of nucleotide biosynthetic process	1/101	42/18723	0.203421	0.420268	0.369578	GUCA1C	1
BP	GO:0032689	negative regulation of interferon-gamma production	1/101	42/18723	0.203421	0.420268	0.369578	INHA	1
BP	GO:0042168	heme metabolic process	1/101	42/18723	0.203421	0.420268	0.369578	AMBP	1
BP	GO:0045687	positive regulation of glial cell differentiation	1/101	42/18723	0.203421	0.420268	0.369578	NKX6-2	1
BP	GO:0046688	response to copper ion	1/101	42/18723	0.203421	0.420268	0.369578	MT1H	1
BP	GO:0072595	maintenance of protein localization in organelle	1/101	42/18723	0.203421	0.420268	0.369578	PDIA2	1
BP	GO:1904037	positive regulation of epithelial cell apoptotic process	1/101	42/18723	0.203421	0.420268	0.369578	PLA2G1B	1
BP	GO:0006665	sphingolipid metabolic process	2/101	155/18723	0.203832	0.420513	0.369793	P2RX1/CEL	2
BP	GO:0009268	response to pH	1/101	43/18723	0.207728	0.42139	0.370564	SLC38A3	1
BP	GO:0014014	negative regulation of gliogenesis	1/101	43/18723	0.207728	0.42139	0.370564	NKX6-2	1
BP	GO:0034142	toll-like receptor 4 signaling pathway	1/101	43/18723	0.207728	0.42139	0.370564	LTF	1
BP	GO:0036230	granulocyte activation	1/101	43/18723	0.207728	0.42139	0.370564	DNASE1	1
BP	GO:0042181	ketone biosynthetic process	1/101	43/18723	0.207728	0.42139	0.370564	LHB	1
BP	GO:0045981	positive regulation of nucleotide metabolic process	1/101	43/18723	0.207728	0.42139	0.370564	GUCA1C	1
BP	GO:0120178	steroid hormone biosynthetic process	1/101	43/18723	0.207728	0.42139	0.370564	LHB	1
BP	GO:1900544	positive regulation of purine nucleotide metabolic process	1/101	43/18723	0.207728	0.42139	0.370564	GUCA1C	1
BP	GO:1901381	positive regulation of potassium ion transmembrane transport	1/101	43/18723	0.207728	0.42139	0.370564	WNK2	1
BP	GO:1903793	positive regulation of anion transport	1/101	43/18723	0.207728	0.42139	0.370564	SLC38A3	1
BP	GO:0007030	Golgi organization	2/101	157/18723	0.207769	0.42139	0.370564	BHLHA15/TMED6	2
BP	GO:0051250	negative regulation of lymphocyte activation	2/101	157/18723	0.207769	0.42139	0.370564	INHA/FGL1	2
BP	GO:0050673	epithelial cell proliferation	4/101	437/18723	0.21045	0.426228	0.374819	FGL1/HPN/REG3G/REG3A	4
BP	GO:0035966	response to topologically incorrect protein	2/101	159/18723	0.211713	0.426392	0.374963	ERP27/BHLHA15	2
BP	GO:0042554	superoxide anion generation	1/101	44/18723	0.212012	0.426392	0.374963	CRP	1
BP	GO:0044058	regulation of digestive system process	1/101	44/18723	0.212012	0.426392	0.374963	APOA2	1
BP	GO:0045124	regulation of bone resorption	1/101	44/18723	0.212012	0.426392	0.374963	TF	1
BP	GO:0062208	positive regulation of pattern recognition receptor signaling pathway	1/101	44/18723	0.212012	0.426392	0.374963	LTF	1
BP	GO:0050804	modulation of chemical synaptic transmission	4/101	439/18723	0.212703	0.42707	0.37556	P2RX1/SNCG/KISS1/CEL	4
BP	GO:0035637	multicellular organismal signaling	2/101	160/18723	0.213689	0.42707	0.37556	P2RX1/IRX3	2
BP	GO:0043271	negative regulation of ion transport	2/101	160/18723	0.213689	0.42707	0.37556	WNK2/SPINK1	2
BP	GO:0060402	calcium ion transport into cytosol	2/101	160/18723	0.213689	0.42707	0.37556	P2RX1/PLA2G1B	2
BP	GO:0099177	regulation of trans-synaptic signaling	4/101	440/18723	0.213832	0.42707	0.37556	P2RX1/SNCG/KISS1/CEL	4
BP	GO:0051258	protein polymerization	3/101	297/18723	0.216072	0.427792	0.376194	FGG/FGA/FGB	3
BP	GO:0022602	ovulation cycle process	1/101	45/18723	0.216273	0.427792	0.376194	KISS1	1
BP	GO:0032309	icosanoid secretion	1/101	45/18723	0.216273	0.427792	0.376194	PLA2G1B	1
BP	GO:0035272	exocrine system development	1/101	45/18723	0.216273	0.427792	0.376194	PTF1A	1
BP	GO:0045933	positive regulation of muscle contraction	1/101	45/18723	0.216273	0.427792	0.376194	SPX	1
BP	GO:0048546	digestive tract morphogenesis	1/101	45/18723	0.216273	0.427792	0.376194	SFRP5	1
BP	GO:0071354	cellular response to interleukin-6	1/101	45/18723	0.216273	0.427792	0.376194	FGG	1
BP	GO:0007157	heterophilic cell-cell adhesion via plasma membrane cell adhesion molecules	1/101	46/18723	0.22051	0.432021	0.379913	REG3A	1
BP	GO:0010830	regulation of myotube differentiation	1/101	46/18723	0.22051	0.432021	0.379913	BHLHA15	1
BP	GO:0031018	endocrine pancreas development	1/101	46/18723	0.22051	0.432021	0.379913	NKX6-2	1
BP	GO:0042398	cellular modified amino acid biosynthetic process	1/101	46/18723	0.22051	0.432021	0.379913	GAMT	1
BP	GO:0055010	ventricular cardiac muscle tissue morphogenesis	1/101	46/18723	0.22051	0.432021	0.379913	TNNI3	1
BP	GO:0061028	establishment of endothelial barrier	1/101	46/18723	0.22051	0.432021	0.379913	CLDN3	1
BP	GO:0071827	plasma lipoprotein particle organization	1/101	46/18723	0.22051	0.432021	0.379913	APOA2	1
BP	GO:0050796	regulation of insulin secretion	2/101	165/18723	0.223591	0.435538	0.383006	BRSK2/CELA2A	2
BP	GO:0071772	response to BMP	2/101	165/18723	0.223591	0.435538	0.383006	SLC39A5/SFRP5	2
BP	GO:0071773	cellular response to BMP stimulus	2/101	165/18723	0.223591	0.435538	0.383006	SLC39A5/SFRP5	2
BP	GO:0007162	negative regulation of cell adhesion	3/101	303/18723	0.224539	0.435538	0.383006	FGL1/ARHGDIG/FGG	3
BP	GO:0006998	nuclear envelope organization	1/101	47/18723	0.224726	0.435538	0.383006	SPAG4	1
BP	GO:0031641	regulation of myelination	1/101	47/18723	0.224726	0.435538	0.383006	NKX6-2	1
BP	GO:0032369	negative regulation of lipid transport	1/101	47/18723	0.224726	0.435538	0.383006	APOA2	1
BP	GO:0050885	neuromuscular process controlling balance	1/101	47/18723	0.224726	0.435538	0.383006	NKX6-2	1
BP	GO:0034767	positive regulation of ion transmembrane transport	2/101	167/18723	0.227562	0.44011	0.387027	P2RX1/WNK2	2
BP	GO:0002673	regulation of acute inflammatory response	1/101	48/18723	0.228918	0.44011	0.387027	DNASE1	1
BP	GO:0006111	regulation of gluconeogenesis	1/101	48/18723	0.228918	0.44011	0.387027	GNMT	1
BP	GO:0032527	protein exit from endoplasmic reticulum	1/101	48/18723	0.228918	0.44011	0.387027	BRSK2	1
BP	GO:0048146	positive regulation of fibroblast proliferation	1/101	48/18723	0.228918	0.44011	0.387027	PLA2G1B	1
BP	GO:0120009	intermembrane lipid transfer	1/101	48/18723	0.228918	0.44011	0.387027	APOA2	1
BP	GO:0006778	porphyrin-containing compound metabolic process	1/101	49/18723	0.233089	0.442224	0.388885	AMBP	1
BP	GO:0009395	phospholipid catabolic process	1/101	49/18723	0.233089	0.442224	0.388885	APOA2	1
BP	GO:0010862	positive regulation of pathway-restricted SMAD protein phosphorylation	1/101	49/18723	0.233089	0.442224	0.388885	INHA	1
BP	GO:0030225	macrophage differentiation	1/101	49/18723	0.233089	0.442224	0.388885	INHA	1
BP	GO:0031146	SCF-dependent proteasomal ubiquitin-dependent protein catabolic process	1/101	49/18723	0.233089	0.442224	0.388885	FBXO2	1
BP	GO:0045778	positive regulation of ossification	1/101	49/18723	0.233089	0.442224	0.388885	LTF	1
BP	GO:0050832	defense response to fungus	1/101	49/18723	0.233089	0.442224	0.388885	LTF	1
BP	GO:0070169	positive regulation of biomineral tissue development	1/101	49/18723	0.233089	0.442224	0.388885	LTF	1
BP	GO:0070741	response to interleukin-6	1/101	49/18723	0.233089	0.442224	0.388885	FGG	1
BP	GO:1990573	potassium ion import across plasma membrane	1/101	49/18723	0.233089	0.442224	0.388885	WNK2	1
BP	GO:0032409	regulation of transporter activity	3/101	310/18723	0.234501	0.442455	0.389089	PM20D1/WNK2/APOA2	3
BP	GO:0051048	negative regulation of secretion	2/101	171/18723	0.23552	0.442455	0.389089	SPX/INHA	2
BP	GO:0019083	viral transcription	1/101	50/18723	0.237237	0.442455	0.389089	HPN	1
BP	GO:0042572	retinol metabolic process	1/101	50/18723	0.237237	0.442455	0.389089	PNLIP	1
BP	GO:0043268	positive regulation of potassium ion transport	1/101	50/18723	0.237237	0.442455	0.389089	WNK2	1
BP	GO:0046460	neutral lipid biosynthetic process	1/101	50/18723	0.237237	0.442455	0.389089	PLIN5	1
BP	GO:0046463	acylglycerol biosynthetic process	1/101	50/18723	0.237237	0.442455	0.389089	PLIN5	1
BP	GO:0071709	membrane assembly	1/101	50/18723	0.237237	0.442455	0.389089	CEL	1
BP	GO:0071825	protein-lipid complex subunit organization	1/101	50/18723	0.237237	0.442455	0.389089	APOA2	1
BP	GO:0090102	cochlea development	1/101	50/18723	0.237237	0.442455	0.389089	HPN	1
BP	GO:0099054	presynapse assembly	1/101	50/18723	0.237237	0.442455	0.389089	CEL	1
BP	GO:0110151	positive regulation of biomineralization	1/101	50/18723	0.237237	0.442455	0.389089	LTF	1
BP	GO:0019932	second-messenger-mediated signaling	3/101	312/18723	0.237362	0.442455	0.389089	BHLHA15/TNNI3/SPINK1	3
BP	GO:0002221	pattern recognition receptor signaling pathway	2/101	172/18723	0.237512	0.442455	0.389089	LTF/REG3G	2
BP	GO:0046394	carboxylic acid biosynthetic process	3/101	314/18723	0.240229	0.446164	0.39235	GAMT/CBS/PLA2G1B	3
BP	GO:0032873	negative regulation of stress-activated MAPK cascade	1/101	51/18723	0.241362	0.446164	0.39235	AMBP	1
BP	GO:0046850	regulation of bone remodeling	1/101	51/18723	0.241362	0.446164	0.39235	TF	1
BP	GO:0050982	detection of mechanical stimulus	1/101	51/18723	0.241362	0.446164	0.39235	HPN	1
BP	GO:0051339	regulation of lyase activity	1/101	51/18723	0.241362	0.446164	0.39235	GUCA1C	1
BP	GO:0070303	negative regulation of stress-activated protein kinase signaling cascade	1/101	51/18723	0.241362	0.446164	0.39235	AMBP	1
BP	GO:0016053	organic acid biosynthetic process	3/101	316/18723	0.243102	0.448805	0.394672	GAMT/CBS/PLA2G1B	3
BP	GO:0048260	positive regulation of receptor-mediated endocytosis	1/101	52/18723	0.245466	0.452588	0.397999	TF	1
BP	GO:0007204	positive regulation of cytosolic calcium ion concentration	3/101	319/18723	0.247423	0.454296	0.399502	P2RX1/KISS1/PLA2G1B	3
BP	GO:0008202	steroid metabolic process	3/101	319/18723	0.247423	0.454296	0.399502	LHB/APOA2/CEL	3
BP	GO:0009895	negative regulation of catabolic process	3/101	320/18723	0.248866	0.454296	0.399502	PLIN5/HP/APOA2	3
BP	GO:0001541	ovarian follicle development	1/101	53/18723	0.249547	0.454296	0.399502	INHA	1
BP	GO:0031279	regulation of cyclase activity	1/101	53/18723	0.249547	0.454296	0.399502	GUCA1C	1
BP	GO:0034381	plasma lipoprotein particle clearance	1/101	53/18723	0.249547	0.454296	0.399502	APOA2	1
BP	GO:0071320	cellular response to cAMP	1/101	53/18723	0.249547	0.454296	0.399502	AQP8	1
BP	GO:0071715	icosanoid transport	1/101	53/18723	0.249547	0.454296	0.399502	PLA2G1B	1
BP	GO:0097479	synaptic vesicle localization	1/101	53/18723	0.249547	0.454296	0.399502	BRSK2	1
BP	GO:0099172	presynapse organization	1/101	53/18723	0.249547	0.454296	0.399502	CEL	1
BP	GO:0006941	striated muscle contraction	2/101	179/18723	0.251481	0.457239	0.402089	TNNI2/TNNI3	2
BP	GO:0010721	negative regulation of cell development	2/101	180/18723	0.253479	0.458787	0.403451	NKX6-2/LTF	2
BP	GO:0043409	negative regulation of MAPK cascade	2/101	180/18723	0.253479	0.458787	0.403451	WNK2/AMBP	2
BP	GO:0051703	biological process involved in intraspecies interaction between organisms	1/101	54/18723	0.253607	0.458787	0.403451	LTF	1
BP	GO:2000300	regulation of synaptic vesicle exocytosis	1/101	54/18723	0.253607	0.458787	0.403451	P2RX1	1
BP	GO:0032640	tumor necrosis factor production	2/101	181/18723	0.255478	0.461013	0.405408	ORM1/LTF	2
BP	GO:0032680	regulation of tumor necrosis factor production	2/101	181/18723	0.255478	0.461013	0.405408	ORM1/LTF	2
BP	GO:0060401	cytosolic calcium ion transport	2/101	182/18723	0.257477	0.462029	0.406302	P2RX1/PLA2G1B	2
BP	GO:0044091	membrane biogenesis	1/101	55/18723	0.257645	0.462029	0.406302	CEL	1
BP	GO:0045620	negative regulation of lymphocyte differentiation	1/101	55/18723	0.257645	0.462029	0.406302	INHA	1
BP	GO:0046164	alcohol catabolic process	1/101	55/18723	0.257645	0.462029	0.406302	CEL	1
BP	GO:0051898	negative regulation of protein kinase B signaling	1/101	55/18723	0.257645	0.462029	0.406302	SFRP5	1
BP	GO:0002886	regulation of myeloid leukocyte mediated immunity	1/101	56/18723	0.261662	0.466328	0.410082	DNASE1	1
BP	GO:0010518	positive regulation of phospholipase activity	1/101	56/18723	0.261662	0.466328	0.410082	PLA2G1B	1
BP	GO:0045071	negative regulation of viral genome replication	1/101	56/18723	0.261662	0.466328	0.410082	LTF	1
BP	GO:0046456	icosanoid biosynthetic process	1/101	56/18723	0.261662	0.466328	0.410082	PLA2G1B	1
BP	GO:0055078	sodium ion homeostasis	1/101	56/18723	0.261662	0.466328	0.410082	SPX	1
BP	GO:0019216	regulation of lipid metabolic process	3/101	331/18723	0.264823	0.470536	0.413782	PLIN5/APOA2/SERPINA3	3
BP	GO:0071706	tumor necrosis factor superfamily cytokine production	2/101	186/18723	0.265475	0.470536	0.413782	ORM1/LTF	2
BP	GO:1903555	regulation of tumor necrosis factor superfamily cytokine production	2/101	186/18723	0.265475	0.470536	0.413782	ORM1/LTF	2
BP	GO:0051289	protein homotetramerization	1/101	57/18723	0.265657	0.470536	0.413782	GNMT	1
BP	GO:0060042	retina morphogenesis in camera-type eye	1/101	57/18723	0.265657	0.470536	0.413782	PTF1A	1
BP	GO:0002695	negative regulation of leukocyte activation	2/101	187/18723	0.267474	0.473174	0.416102	INHA/FGL1	2
BP	GO:0062012	regulation of small molecule metabolic process	3/101	334/18723	0.269198	0.474654	0.417404	PLIN5/GUCA1C/GNMT	3
BP	GO:0042743	hydrogen peroxide metabolic process	1/101	58/18723	0.26963	0.474654	0.417404	HP	1
BP	GO:0086065	cell communication involved in cardiac conduction	1/101	58/18723	0.26963	0.474654	0.417404	IRX3	1
BP	GO:2000649	regulation of sodium ion transmembrane transporter activity	1/101	58/18723	0.26963	0.474654	0.417404	WNK2	1
BP	GO:0006767	water-soluble vitamin metabolic process	1/101	59/18723	0.273582	0.479852	0.421975	CTRC	1
BP	GO:0046324	regulation of glucose import	1/101	59/18723	0.273582	0.479852	0.421975	PLA2G1B	1
BP	GO:0050732	negative regulation of peptidyl-tyrosine phosphorylation	1/101	59/18723	0.273582	0.479852	0.421975	SPINK1	1
BP	GO:0009620	response to fungus	1/101	60/18723	0.277513	0.484974	0.42648	LTF	1
BP	GO:0031663	lipopolysaccharide-mediated signaling pathway	1/101	60/18723	0.277513	0.484974	0.42648	LTF	1
BP	GO:0055008	cardiac muscle tissue morphogenesis	1/101	60/18723	0.277513	0.484974	0.42648	TNNI3	1
BP	GO:0007565	female pregnancy	2/101	193/18723	0.279472	0.487805	0.428969	SLC38A3/AMBP	2
BP	GO:0040014	regulation of multicellular organism growth	1/101	61/18723	0.281423	0.490023	0.43092	GAMT	1
BP	GO:0043954	cellular component maintenance	1/101	61/18723	0.281423	0.490023	0.43092	CLDN3	1
BP	GO:0030073	insulin secretion	2/101	195/18723	0.283469	0.492302	0.432923	BRSK2/CELA2A	2
BP	GO:0007588	excretion	1/101	62/18723	0.285312	0.492302	0.432923	SPX	1
BP	GO:0009311	oligosaccharide metabolic process	1/101	62/18723	0.285312	0.492302	0.432923	AMY1B	1
BP	GO:0032731	positive regulation of interleukin-1 beta production	1/101	62/18723	0.285312	0.492302	0.432923	ORM1	1
BP	GO:0046173	polyol biosynthetic process	1/101	62/18723	0.285312	0.492302	0.432923	ISYNA1	1
BP	GO:0048663	neuron fate commitment	1/101	62/18723	0.285312	0.492302	0.432923	PTF1A	1
BP	GO:0060393	regulation of pathway-restricted SMAD protein phosphorylation	1/101	62/18723	0.285312	0.492302	0.432923	INHA	1
BP	GO:0022408	negative regulation of cell-cell adhesion	2/101	196/18723	0.285467	0.492302	0.432923	FGL1/FGG	2
BP	GO:0010952	positive regulation of peptidase activity	2/101	197/18723	0.287464	0.495153	0.435431	P2RX1/CLDN3	2
BP	GO:0022617	extracellular matrix disassembly	1/101	63/18723	0.28918	0.496328	0.436464	HPN	1
BP	GO:0070059	intrinsic apoptotic signaling pathway in response to endoplasmic reticulum stress	1/101	63/18723	0.28918	0.496328	0.436464	BRSK2	1
BP	GO:0099601	regulation of neurotransmitter receptor activity	1/101	63/18723	0.28918	0.496328	0.436464	LYNX1	1
BP	GO:0001885	endothelial cell development	1/101	64/18723	0.293028	0.498905	0.43873	CLDN3	1
BP	GO:0006749	glutathione metabolic process	1/101	64/18723	0.293028	0.498905	0.43873	GSTA2	1
BP	GO:0017156	calcium-ion regulated exocytosis	1/101	64/18723	0.293028	0.498905	0.43873	SYT8	1
BP	GO:0045670	regulation of osteoclast differentiation	1/101	64/18723	0.293028	0.498905	0.43873	LTF	1
BP	GO:0046888	negative regulation of hormone secretion	1/101	64/18723	0.293028	0.498905	0.43873	INHA	1
BP	GO:0061178	regulation of insulin secretion involved in cellular response to glucose stimulus	1/101	64/18723	0.293028	0.498905	0.43873	BRSK2	1
BP	GO:0045216	cell-cell junction organization	2/101	200/18723	0.293453	0.498905	0.43873	IRX3/CLDN3	2
BP	GO:0071902	positive regulation of protein serine/threonine kinase activity	2/101	200/18723	0.293453	0.498905	0.43873	LTF/PLA2G1B	2
BP	GO:0032507	maintenance of protein location in cell	1/101	65/18723	0.296854	0.50037	0.440018	PDIA2	1
BP	GO:0045453	bone resorption	1/101	65/18723	0.296854	0.50037	0.440018	TF	1
BP	GO:0046513	ceramide biosynthetic process	1/101	65/18723	0.296854	0.50037	0.440018	P2RX1	1
BP	GO:0060389	pathway-restricted SMAD protein phosphorylation	1/101	65/18723	0.296854	0.50037	0.440018	INHA	1
BP	GO:0070613	regulation of protein processing	1/101	65/18723	0.296854	0.50037	0.440018	HPN	1
BP	GO:0051480	regulation of cytosolic calcium ion concentration	3/101	353/18723	0.297082	0.50037	0.440018	P2RX1/KISS1/PLA2G1B	3
BP	GO:0009913	epidermal cell differentiation	2/101	202/18723	0.297442	0.50037	0.440018	REG3G/REG3A	2
BP	GO:0016051	carbohydrate biosynthetic process	2/101	202/18723	0.297442	0.50037	0.440018	GNMT/ISYNA1	2
BP	GO:0019722	calcium-mediated signaling	2/101	202/18723	0.297442	0.50037	0.440018	BHLHA15/TNNI3	2
BP	GO:0006643	membrane lipid metabolic process	2/101	203/18723	0.299436	0.502264	0.441684	P2RX1/CEL	2
BP	GO:0014015	positive regulation of gliogenesis	1/101	66/18723	0.300661	0.502264	0.441684	NKX6-2	1
BP	GO:0032715	negative regulation of interleukin-6 production	1/101	66/18723	0.300661	0.502264	0.441684	ORM1	1
BP	GO:0042446	hormone biosynthetic process	1/101	66/18723	0.300661	0.502264	0.441684	LHB	1
BP	GO:0050766	positive regulation of phagocytosis	1/101	66/18723	0.300661	0.502264	0.441684	APOA2	1
BP	GO:2000272	negative regulation of signaling receptor activity	1/101	66/18723	0.300661	0.502264	0.441684	LYNX1	1
BP	GO:1901888	regulation of cell junction assembly	2/101	204/18723	0.301428	0.502509	0.441899	IRX3/CLDN3	2
BP	GO:2001233	regulation of apoptotic signaling pathway	3/101	356/18723	0.301505	0.502509	0.441899	FGG/FGA/FGB	3
BP	GO:1904062	regulation of cation transmembrane transport	3/101	357/18723	0.302981	0.504384	0.443548	P2RX1/PM20D1/WNK2	3
BP	GO:0006879	cellular iron ion homeostasis	1/101	67/18723	0.304447	0.504491	0.443643	TF	1
BP	GO:0010517	regulation of phospholipase activity	1/101	67/18723	0.304447	0.504491	0.443643	PLA2G1B	1
BP	GO:0032890	regulation of organic acid transport	1/101	67/18723	0.304447	0.504491	0.443643	SLC38A3	1
BP	GO:1903317	regulation of protein maturation	1/101	67/18723	0.304447	0.504491	0.443643	HPN	1
BP	GO:0042698	ovulation cycle	1/101	68/18723	0.308212	0.507229	0.44605	KISS1	1
BP	GO:0046686	response to cadmium ion	1/101	68/18723	0.308212	0.507229	0.44605	MT1H	1
BP	GO:0051148	negative regulation of muscle cell differentiation	1/101	68/18723	0.308212	0.507229	0.44605	BHLHA15	1
BP	GO:0051926	negative regulation of calcium ion transport	1/101	68/18723	0.308212	0.507229	0.44605	SPINK1	1
BP	GO:1901607	alpha-amino acid biosynthetic process	1/101	68/18723	0.308212	0.507229	0.44605	CBS	1
BP	GO:1902305	regulation of sodium ion transmembrane transport	1/101	68/18723	0.308212	0.507229	0.44605	WNK2	1
BP	GO:0031589	cell-substrate adhesion	3/101	363/18723	0.31184	0.510476	0.448905	FGG/FGA/FGB	3
BP	GO:0019226	transmission of nerve impulse	1/101	69/18723	0.311958	0.510476	0.448905	P2RX1	1
BP	GO:0033344	cholesterol efflux	1/101	69/18723	0.311958	0.510476	0.448905	APOA2	1
BP	GO:0045665	negative regulation of neuron differentiation	1/101	69/18723	0.311958	0.510476	0.448905	IRX3	1
BP	GO:0045669	positive regulation of osteoblast differentiation	1/101	69/18723	0.311958	0.510476	0.448905	LTF	1
BP	GO:0045637	regulation of myeloid cell differentiation	2/101	210/18723	0.313363	0.512194	0.450416	INHA/LTF	2
BP	GO:0042180	cellular ketone metabolic process	2/101	211/18723	0.315349	0.513654	0.4517	PLIN5/LHB	2
BP	GO:0003407	neural retina development	1/101	70/18723	0.315683	0.513654	0.4517	PTF1A	1
BP	GO:0060415	muscle tissue morphogenesis	1/101	70/18723	0.315683	0.513654	0.4517	TNNI3	1
BP	GO:0070830	bicellular tight junction assembly	1/101	70/18723	0.315683	0.513654	0.4517	CLDN3	1
BP	GO:0006457	protein folding	2/101	212/18723	0.317333	0.514594	0.452527	ERP27/PDIA2	2
BP	GO:0009749	response to glucose	2/101	212/18723	0.317333	0.514594	0.452527	BRSK2/APOA2	2
BP	GO:0030258	lipid modification	2/101	212/18723	0.317333	0.514594	0.452527	PLIN5/APOA2	2
BP	GO:0003208	cardiac ventricle morphogenesis	1/101	71/18723	0.319388	0.515604	0.453415	TNNI3	1
BP	GO:0008344	adult locomotory behavior	1/101	71/18723	0.319388	0.515604	0.453415	SNCG	1
BP	GO:0061515	myeloid cell development	1/101	71/18723	0.319388	0.515604	0.453415	LTF	1
BP	GO:0072078	nephron tubule morphogenesis	1/101	71/18723	0.319388	0.515604	0.453415	IRX3	1
BP	GO:0072330	monocarboxylic acid biosynthetic process	2/101	214/18723	0.321297	0.51782	0.455363	GAMT/PLA2G1B	2
BP	GO:0001736	establishment of planar polarity	1/101	72/18723	0.323074	0.51782	0.455363	BRSK2	1
BP	GO:0005977	glycogen metabolic process	1/101	72/18723	0.323074	0.51782	0.455363	GNMT	1
BP	GO:0007164	establishment of tissue polarity	1/101	72/18723	0.323074	0.51782	0.455363	BRSK2	1
BP	GO:0035567	non-canonical Wnt signaling pathway	1/101	72/18723	0.323074	0.51782	0.455363	SFRP5	1
BP	GO:0043903	regulation of biological process involved in symbiotic interaction	1/101	72/18723	0.323074	0.51782	0.455363	LTF	1
BP	GO:0007601	visual perception	2/101	215/18723	0.323278	0.51782	0.455363	GUCA1C/SFRP5	2
BP	GO:0045862	positive regulation of proteolysis	3/101	372/18723	0.325144	0.519321	0.456684	P2RX1/HPN/CLDN3	3
BP	GO:0006073	cellular glucan metabolic process	1/101	73/18723	0.32674	0.519321	0.456684	GNMT	1
BP	GO:0032732	positive regulation of interleukin-1 production	1/101	73/18723	0.32674	0.519321	0.456684	ORM1	1
BP	GO:0035773	insulin secretion involved in cellular response to glucose stimulus	1/101	73/18723	0.32674	0.519321	0.456684	BRSK2	1
BP	GO:0044042	glucan metabolic process	1/101	73/18723	0.32674	0.519321	0.456684	GNMT	1
BP	GO:0072088	nephron epithelium morphogenesis	1/101	73/18723	0.32674	0.519321	0.456684	IRX3	1
BP	GO:1904427	positive regulation of calcium ion transmembrane transport	1/101	73/18723	0.32674	0.519321	0.456684	P2RX1	1
BP	GO:0007163	establishment or maintenance of cell polarity	2/101	218/18723	0.32921	0.520071	0.457344	BRSK2/SFRP5	2
BP	GO:0006635	fatty acid beta-oxidation	1/101	74/18723	0.330386	0.520071	0.457344	PLIN5	1
BP	GO:0006801	superoxide metabolic process	1/101	74/18723	0.330386	0.520071	0.457344	CRP	1
BP	GO:0030968	endoplasmic reticulum unfolded protein response	1/101	74/18723	0.330386	0.520071	0.457344	BHLHA15	1
BP	GO:0046323	glucose import	1/101	74/18723	0.330386	0.520071	0.457344	PLA2G1B	1
BP	GO:0070972	protein localization to endoplasmic reticulum	1/101	74/18723	0.330386	0.520071	0.457344	PDIA2	1
BP	GO:0120192	tight junction assembly	1/101	74/18723	0.330386	0.520071	0.457344	CLDN3	1
BP	GO:0009746	response to hexose	2/101	219/18723	0.331184	0.520071	0.457344	BRSK2/APOA2	2
BP	GO:0034764	positive regulation of transmembrane transport	2/101	219/18723	0.331184	0.520071	0.457344	P2RX1/WNK2	2
BP	GO:0050953	sensory perception of light stimulus	2/101	219/18723	0.331184	0.520071	0.457344	GUCA1C/SFRP5	2
BP	GO:0071805	potassium ion transmembrane transport	2/101	219/18723	0.331184	0.520071	0.457344	HPN/WNK2	2
BP	GO:0097529	myeloid leukocyte migration	2/101	220/18723	0.333157	0.522234	0.459245	PLA2G1B/GP2	2
BP	GO:0006094	gluconeogenesis	1/101	75/18723	0.334012	0.522234	0.459245	GNMT	1
BP	GO:0034121	regulation of toll-like receptor signaling pathway	1/101	75/18723	0.334012	0.522234	0.459245	LTF	1
BP	GO:0061333	renal tubule morphogenesis	1/101	75/18723	0.334012	0.522234	0.459245	IRX3	1
BP	GO:0008652	cellular amino acid biosynthetic process	1/101	76/18723	0.337619	0.523892	0.460703	CBS	1
BP	GO:0031100	animal organ regeneration	1/101	76/18723	0.337619	0.523892	0.460703	APOA2	1
BP	GO:0032720	negative regulation of tumor necrosis factor production	1/101	76/18723	0.337619	0.523892	0.460703	ORM1	1
BP	GO:0045685	regulation of glial cell differentiation	1/101	76/18723	0.337619	0.523892	0.460703	NKX6-2	1
BP	GO:0072028	nephron morphogenesis	1/101	76/18723	0.337619	0.523892	0.460703	IRX3	1
BP	GO:0140029	exocytic process	1/101	76/18723	0.337619	0.523892	0.460703	P2RX1	1
BP	GO:2000379	positive regulation of reactive oxygen species metabolic process	1/101	76/18723	0.337619	0.523892	0.460703	CRP	1
BP	GO:0030099	myeloid cell differentiation	3/101	381/18723	0.338453	0.524056	0.460847	INHA/TF/LTF	3
BP	GO:0050678	regulation of epithelial cell proliferation	3/101	381/18723	0.338453	0.524056	0.460847	HPN/REG3G/REG3A	3
BP	GO:0010827	regulation of glucose transmembrane transport	1/101	77/18723	0.341207	0.524817	0.461516	PLA2G1B	1
BP	GO:0048644	muscle organ morphogenesis	1/101	77/18723	0.341207	0.524817	0.461516	TNNI3	1
BP	GO:0055117	regulation of cardiac muscle contraction	1/101	77/18723	0.341207	0.524817	0.461516	TNNI3	1
BP	GO:0006644	phospholipid metabolic process	3/101	383/18723	0.341409	0.524817	0.461516	ISYNA1/APOA2/PLA2G1B	3
BP	GO:0034284	response to monosaccharide	2/101	225/18723	0.342997	0.524817	0.461516	BRSK2/APOA2	2
BP	GO:0042326	negative regulation of phosphorylation	3/101	385/18723	0.344365	0.524817	0.461516	INHA/KIRREL2/SPINK1	3
BP	GO:0006919	activation of cysteine-type endopeptidase activity involved in apoptotic process	1/101	78/18723	0.344775	0.524817	0.461516	P2RX1	1
BP	GO:0019319	hexose biosynthetic process	1/101	78/18723	0.344775	0.524817	0.461516	GNMT	1
BP	GO:0030500	regulation of bone mineralization	1/101	78/18723	0.344775	0.524817	0.461516	LTF	1
BP	GO:0032371	regulation of sterol transport	1/101	78/18723	0.344775	0.524817	0.461516	APOA2	1
BP	GO:0032374	regulation of cholesterol transport	1/101	78/18723	0.344775	0.524817	0.461516	APOA2	1
BP	GO:0034637	cellular carbohydrate biosynthetic process	1/101	78/18723	0.344775	0.524817	0.461516	ISYNA1	1
BP	GO:0043297	apical junction assembly	1/101	78/18723	0.344775	0.524817	0.461516	CLDN3	1
BP	GO:0070373	negative regulation of ERK1 and ERK2 cascade	1/101	78/18723	0.344775	0.524817	0.461516	WNK2	1
BP	GO:0090559	regulation of membrane permeability	1/101	78/18723	0.344775	0.524817	0.461516	CLDN3	1
BP	GO:1901616	organic hydroxy compound catabolic process	1/101	78/18723	0.344775	0.524817	0.461516	CEL	1
BP	GO:0001570	vasculogenesis	1/101	80/18723	0.351855	0.5339	0.469504	TNNI3	1
BP	GO:0048145	regulation of fibroblast proliferation	1/101	80/18723	0.351855	0.5339	0.469504	PLA2G1B	1
BP	GO:0120193	tight junction organization	1/101	80/18723	0.351855	0.5339	0.469504	CLDN3	1
BP	GO:0045055	regulated exocytosis	2/101	230/18723	0.352792	0.534758	0.470259	P2RX1/SYT8	2
BP	GO:0046486	glycerolipid metabolic process	3/101	392/18723	0.354702	0.536965	0.4722	PLIN5/APOA2/PLA2G1B	3
BP	GO:0001523	retinoid metabolic process	1/101	81/18723	0.355366	0.536965	0.4722	PNLIP	1
BP	GO:0048144	fibroblast proliferation	1/101	81/18723	0.355366	0.536965	0.4722	PLA2G1B	1
BP	GO:0001910	regulation of leukocyte mediated cytotoxicity	1/101	82/18723	0.358859	0.540541	0.475344	DNASE1	1
BP	GO:0046364	monosaccharide biosynthetic process	1/101	82/18723	0.358859	0.540541	0.475344	GNMT	1
BP	GO:0046889	positive regulation of lipid biosynthetic process	1/101	82/18723	0.358859	0.540541	0.475344	PLIN5	1
BP	GO:2000116	regulation of cysteine-type endopeptidase activity	2/101	235/18723	0.362538	0.545511	0.479715	P2RX1/LTF	2
BP	GO:0048738	cardiac muscle tissue development	2/101	236/18723	0.364481	0.547541	0.4815	IRX3/TNNI3	2
BP	GO:0006112	energy reserve metabolic process	1/101	84/18723	0.365788	0.547541	0.4815	GNMT	1
BP	GO:0032945	negative regulation of mononuclear cell proliferation	1/101	84/18723	0.365788	0.547541	0.4815	CRP	1
BP	GO:0042440	pigment metabolic process	1/101	84/18723	0.365788	0.547541	0.4815	AMBP	1
BP	GO:1900542	regulation of purine nucleotide metabolic process	1/101	84/18723	0.365788	0.547541	0.4815	GUCA1C	1
BP	GO:0001656	metanephros development	1/101	85/18723	0.369225	0.549828	0.483511	IRX3	1
BP	GO:0030433	ubiquitin-dependent ERAD pathway	1/101	85/18723	0.369225	0.549828	0.483511	FBXO2	1
BP	GO:0045069	regulation of viral genome replication	1/101	85/18723	0.369225	0.549828	0.483511	LTF	1
BP	GO:0071277	cellular response to calcium ion	1/101	85/18723	0.369225	0.549828	0.483511	SYT8	1
BP	GO:0097006	regulation of plasma lipoprotein particle levels	1/101	85/18723	0.369225	0.549828	0.483511	APOA2	1
BP	GO:0006140	regulation of nucleotide metabolic process	1/101	86/18723	0.372643	0.552063	0.485477	GUCA1C	1
BP	GO:0006493	protein O-linked glycosylation	1/101	86/18723	0.372643	0.552063	0.485477	LARGE2	1
BP	GO:0034103	regulation of tissue remodeling	1/101	86/18723	0.372643	0.552063	0.485477	TF	1
BP	GO:1903510	mucopolysaccharide metabolic process	1/101	86/18723	0.372643	0.552063	0.485477	ITIH4	1
BP	GO:2000117	negative regulation of cysteine-type endopeptidase activity	1/101	86/18723	0.372643	0.552063	0.485477	LTF	1
BP	GO:0006813	potassium ion transport	2/101	241/18723	0.374161	0.553743	0.486954	HPN/WNK2	2
BP	GO:0016101	diterpenoid metabolic process	1/101	87/18723	0.376043	0.554817	0.487898	PNLIP	1
BP	GO:0044070	regulation of anion transport	1/101	87/18723	0.376043	0.554817	0.487898	SLC38A3	1
BP	GO:0051262	protein tetramerization	1/101	87/18723	0.376043	0.554817	0.487898	GNMT	1
BP	GO:0050829	defense response to Gram-negative bacterium	1/101	88/18723	0.379424	0.559233	0.491782	LTF	1
BP	GO:0006814	sodium ion transport	2/101	245/18723	0.381864	0.561679	0.493933	SLC38A3/WNK2	2
BP	GO:0098656	anion transmembrane transport	2/101	245/18723	0.381864	0.561679	0.493933	SLC38A3/SLC38A5	2
BP	GO:0002028	regulation of sodium ion transport	1/101	90/18723	0.386133	0.566224	0.497929	WNK2	1
BP	GO:0046849	bone remodeling	1/101	90/18723	0.386133	0.566224	0.497929	TF	1
BP	GO:0070664	negative regulation of leukocyte proliferation	1/101	90/18723	0.386133	0.566224	0.497929	CRP	1
BP	GO:0016032	viral process	3/101	415/18723	0.388508	0.569126	0.500482	HPN/LTF/CRP	3
BP	GO:0002275	myeloid cell activation involved in immune response	1/101	91/18723	0.389461	0.569364	0.50069	DNASE1	1
BP	GO:0072080	nephron tubule development	1/101	91/18723	0.389461	0.569364	0.50069	IRX3	1
BP	GO:0035249	synaptic transmission, glutamatergic	1/101	92/18723	0.39277	0.573039	0.503922	P2RX1	1
BP	GO:0048525	negative regulation of viral process	1/101	92/18723	0.39277	0.573039	0.503922	LTF	1
BP	GO:0045017	glycerolipid biosynthetic process	2/101	252/18723	0.395248	0.573484	0.504314	PLIN5/APOA2	2
BP	GO:0034329	cell junction assembly	3/101	420/18723	0.395809	0.573484	0.504314	IRX3/CEL/CLDN3	3
BP	GO:0007589	body fluid secretion	1/101	93/18723	0.396062	0.573484	0.504314	CEL	1
BP	GO:0019217	regulation of fatty acid metabolic process	1/101	93/18723	0.396062	0.573484	0.504314	PLIN5	1
BP	GO:0051591	response to cAMP	1/101	93/18723	0.396062	0.573484	0.504314	AQP8	1
BP	GO:0060349	bone morphogenesis	1/101	93/18723	0.396062	0.573484	0.504314	LTF	1
BP	GO:0060993	kidney morphogenesis	1/101	93/18723	0.396062	0.573484	0.504314	IRX3	1
BP	GO:0008654	phospholipid biosynthetic process	2/101	253/18723	0.397149	0.573484	0.504314	ISYNA1/APOA2	2
BP	GO:0009743	response to carbohydrate	2/101	253/18723	0.397149	0.573484	0.504314	BRSK2/APOA2	2
BP	GO:0060828	regulation of canonical Wnt signaling pathway	2/101	253/18723	0.397149	0.573484	0.504314	WNK2/SFRP5	2
BP	GO:0001738	morphogenesis of a polarized epithelium	1/101	94/18723	0.399336	0.573484	0.504314	BRSK2	1
BP	GO:0019080	viral gene expression	1/101	94/18723	0.399336	0.573484	0.504314	HPN	1
BP	GO:0045185	maintenance of protein location	1/101	94/18723	0.399336	0.573484	0.504314	PDIA2	1
BP	GO:0061326	renal tubule development	1/101	94/18723	0.399336	0.573484	0.504314	IRX3	1
BP	GO:0048608	reproductive structure development	3/101	424/18723	0.401635	0.573484	0.504314	LHB/INHA/COL9A3	3
BP	GO:0002532	production of molecular mediator involved in inflammatory response	1/101	95/18723	0.402593	0.573484	0.504314	P2RX1	1
BP	GO:0006942	regulation of striated muscle contraction	1/101	95/18723	0.402593	0.573484	0.504314	TNNI3	1
BP	GO:0045666	positive regulation of neuron differentiation	1/101	95/18723	0.402593	0.573484	0.504314	IRX3	1
BP	GO:0048709	oligodendrocyte differentiation	1/101	95/18723	0.402593	0.573484	0.504314	NKX6-2	1
BP	GO:0050764	regulation of phagocytosis	1/101	95/18723	0.402593	0.573484	0.504314	APOA2	1
BP	GO:1901379	regulation of potassium ion transmembrane transport	1/101	95/18723	0.402593	0.573484	0.504314	WNK2	1
BP	GO:0090092	regulation of transmembrane receptor protein serine/threonine kinase signaling pathway	2/101	256/18723	0.402838	0.573484	0.504314	INHA/SFRP5	2
BP	GO:0090596	sensory organ morphogenesis	2/101	256/18723	0.402838	0.573484	0.504314	PTF1A/HPN	2
BP	GO:0002718	regulation of cytokine production involved in immune response	1/101	96/18723	0.405832	0.573484	0.504314	APOA2	1
BP	GO:0015914	phospholipid transport	1/101	96/18723	0.405832	0.573484	0.504314	APOA2	1
BP	GO:0030510	regulation of BMP signaling pathway	1/101	96/18723	0.405832	0.573484	0.504314	SFRP5	1
BP	GO:0034620	cellular response to unfolded protein	1/101	96/18723	0.405832	0.573484	0.504314	BHLHA15	1
BP	GO:0035282	segmentation	1/101	96/18723	0.405832	0.573484	0.504314	IRX3	1
BP	GO:0042472	inner ear morphogenesis	1/101	96/18723	0.405832	0.573484	0.504314	HPN	1
BP	GO:0042632	cholesterol homeostasis	1/101	96/18723	0.405832	0.573484	0.504314	APOA2	1
BP	GO:0044264	cellular polysaccharide metabolic process	1/101	96/18723	0.405832	0.573484	0.504314	GNMT	1
BP	GO:0061458	reproductive system development	3/101	427/18723	0.405995	0.573484	0.504314	LHB/INHA/COL9A3	3
BP	GO:0042593	glucose homeostasis	2/101	258/18723	0.406616	0.573484	0.504314	BHLHA15/BRSK2	2
BP	GO:0045165	cell fate commitment	2/101	258/18723	0.406616	0.573484	0.504314	PTF1A/NKX6-2	2
BP	GO:0033500	carbohydrate homeostasis	2/101	259/18723	0.408501	0.57411	0.504865	BHLHA15/BRSK2	2
BP	GO:0006721	terpenoid metabolic process	1/101	97/18723	0.409054	0.57411	0.504865	PNLIP	1
BP	GO:0043255	regulation of carbohydrate biosynthetic process	1/101	97/18723	0.409054	0.57411	0.504865	GNMT	1
BP	GO:0055092	sterol homeostasis	1/101	97/18723	0.409054	0.57411	0.504865	APOA2	1
BP	GO:0070167	regulation of biomineral tissue development	1/101	97/18723	0.409054	0.57411	0.504865	LTF	1
BP	GO:0051091	positive regulation of DNA-binding transcription factor activity	2/101	260/18723	0.410383	0.575416	0.506013	LTF/PLA2G1B	2
BP	GO:0002367	cytokine production involved in immune response	1/101	98/18723	0.412258	0.576921	0.507336	APOA2	1
BP	GO:0061337	cardiac conduction	1/101	98/18723	0.412258	0.576921	0.507336	IRX3	1
BP	GO:0031330	negative regulation of cellular catabolic process	2/101	262/18723	0.414139	0.577453	0.507804	PLIN5/HP	2
BP	GO:0007631	feeding behavior	1/101	99/18723	0.415445	0.577453	0.507804	PPY	1
BP	GO:0010717	regulation of epithelial to mesenchymal transition	1/101	99/18723	0.415445	0.577453	0.507804	HPN	1
BP	GO:0021549	cerebellum development	1/101	99/18723	0.415445	0.577453	0.507804	PTF1A	1
BP	GO:0031341	regulation of cell killing	1/101	99/18723	0.415445	0.577453	0.507804	DNASE1	1
BP	GO:0051153	regulation of striated muscle cell differentiation	1/101	99/18723	0.415445	0.577453	0.507804	BHLHA15	1
BP	GO:0110149	regulation of biomineralization	1/101	99/18723	0.415445	0.577453	0.507804	LTF	1
BP	GO:0043588	skin development	2/101	263/18723	0.416013	0.577684	0.508007	REG3G/REG3A	2
BP	GO:0032868	response to insulin	2/101	264/18723	0.417883	0.578509	0.508733	CELA2A/PLA2G1B	2
BP	GO:0006910	phagocytosis, recognition	1/101	100/18723	0.418615	0.578509	0.508733	CRP	1
BP	GO:0019218	regulation of steroid metabolic process	1/101	100/18723	0.418615	0.578509	0.508733	APOA2	1
BP	GO:0045807	positive regulation of endocytosis	1/101	100/18723	0.418615	0.578509	0.508733	TF	1
BP	GO:0060079	excitatory postsynaptic potential	1/101	100/18723	0.418615	0.578509	0.508733	P2RX1	1
BP	GO:0048732	gland development	3/101	436/18723	0.419019	0.578511	0.508734	PTF1A/FGL1/HPN	3
BP	GO:0030522	intracellular receptor signaling pathway	2/101	265/18723	0.419751	0.578967	0.509135	PLIN5/PTF1A	2
BP	GO:0045785	positive regulation of cell adhesion	3/101	437/18723	0.42046	0.579391	0.509508	FGG/FGA/FGB	3
BP	GO:0002443	leukocyte mediated immunity	3/101	440/18723	0.424779	0.582566	0.5123	DNASE1/PLA2G1B/CRP	3
BP	GO:0051090	regulation of DNA-binding transcription factor activity	3/101	440/18723	0.424779	0.582566	0.5123	LTF/PLA2G1B/SFRP5	3
BP	GO:0034308	primary alcohol metabolic process	1/101	102/18723	0.424905	0.582566	0.5123	PNLIP	1
BP	GO:0062014	negative regulation of small molecule metabolic process	1/101	102/18723	0.424905	0.582566	0.5123	PLIN5	1
BP	GO:0045936	negative regulation of phosphate metabolic process	3/101	441/18723	0.426216	0.582566	0.5123	INHA/KIRREL2/SPINK1	3
BP	GO:0010563	negative regulation of phosphorus metabolic process	3/101	442/18723	0.427652	0.582566	0.5123	INHA/KIRREL2/SPINK1	3
BP	GO:0002027	regulation of heart rate	1/101	103/18723	0.428024	0.582566	0.5123	SPX	1
BP	GO:0014013	regulation of gliogenesis	1/101	103/18723	0.428024	0.582566	0.5123	NKX6-2	1
BP	GO:0019233	sensory perception of pain	1/101	103/18723	0.428024	0.582566	0.5123	SPX	1
BP	GO:0019395	fatty acid oxidation	1/101	103/18723	0.428024	0.582566	0.5123	PLIN5	1
BP	GO:0030148	sphingolipid biosynthetic process	1/101	103/18723	0.428024	0.582566	0.5123	P2RX1	1
BP	GO:0030593	neutrophil chemotaxis	1/101	103/18723	0.428024	0.582566	0.5123	PLA2G1B	1
BP	GO:0032760	positive regulation of tumor necrosis factor production	1/101	103/18723	0.428024	0.582566	0.5123	ORM1	1
BP	GO:0007200	phospholipase C-activating G protein-coupled receptor signaling pathway	1/101	104/18723	0.431126	0.586234	0.515526	KISS1	1
BP	GO:0062207	regulation of pattern recognition receptor signaling pathway	1/101	105/18723	0.434212	0.58982	0.51868	LTF	1
BP	GO:0098742	cell-cell adhesion via plasma-membrane adhesion molecules	2/101	273/18723	0.434583	0.58982	0.51868	CLDN3/REG3A	2
BP	GO:0001824	blastocyst development	1/101	106/18723	0.437282	0.590699	0.519453	ARHGDIG	1
BP	GO:0006766	vitamin metabolic process	1/101	106/18723	0.437282	0.590699	0.519453	CTRC	1
BP	GO:0007218	neuropeptide signaling pathway	1/101	106/18723	0.437282	0.590699	0.519453	PPY	1
BP	GO:0090263	positive regulation of canonical Wnt signaling pathway	1/101	106/18723	0.437282	0.590699	0.519453	WNK2	1
BP	GO:0099565	chemical synaptic transmission, postsynaptic	1/101	106/18723	0.437282	0.590699	0.519453	P2RX1	1
BP	GO:0005976	polysaccharide metabolic process	1/101	107/18723	0.440335	0.592848	0.521342	GNMT	1
BP	GO:0051341	regulation of oxidoreductase activity	1/101	107/18723	0.440335	0.592848	0.521342	HP	1
BP	GO:1903557	positive regulation of tumor necrosis factor superfamily cytokine production	1/101	107/18723	0.440335	0.592848	0.521342	ORM1	1
BP	GO:0044270	cellular nitrogen compound catabolic process	3/101	451/18723	0.440519	0.592848	0.521342	DNASE1/PM20D1/AMBP	3
BP	GO:0002832	negative regulation of response to biotic stimulus	1/101	108/18723	0.443371	0.594241	0.522567	LTF	1
BP	GO:0006958	complement activation, classical pathway	1/101	108/18723	0.443371	0.594241	0.522567	CRP	1
BP	GO:0022037	metencephalon development	1/101	108/18723	0.443371	0.594241	0.522567	PTF1A	1
BP	GO:0034440	lipid oxidation	1/101	108/18723	0.443371	0.594241	0.522567	PLIN5	1
BP	GO:0022898	regulation of transmembrane transporter activity	2/101	278/18723	0.443751	0.594241	0.522567	PM20D1/WNK2	2
BP	GO:1902105	regulation of leukocyte differentiation	2/101	279/18723	0.445575	0.594241	0.522567	INHA/LTF	2
BP	GO:0006821	chloride transport	1/101	109/18723	0.446391	0.594241	0.522567	TTYH1	1
BP	GO:0032410	negative regulation of transporter activity	1/101	109/18723	0.446391	0.594241	0.522567	APOA2	1
BP	GO:0032414	positive regulation of ion transmembrane transporter activity	1/101	109/18723	0.446391	0.594241	0.522567	WNK2	1
BP	GO:0043266	regulation of potassium ion transport	1/101	109/18723	0.446391	0.594241	0.522567	WNK2	1
BP	GO:0072009	nephron epithelium development	1/101	109/18723	0.446391	0.594241	0.522567	IRX3	1
BP	GO:0002698	negative regulation of immune effector process	1/101	110/18723	0.449395	0.594241	0.522567	APOA2	1
BP	GO:0003014	renal system process	1/101	110/18723	0.449395	0.594241	0.522567	SPX	1
BP	GO:0018958	phenol-containing compound metabolic process	1/101	110/18723	0.449395	0.594241	0.522567	HPN	1
BP	GO:0032611	interleukin-1 beta production	1/101	110/18723	0.449395	0.594241	0.522567	ORM1	1
BP	GO:0032651	regulation of interleukin-1 beta production	1/101	110/18723	0.449395	0.594241	0.522567	ORM1	1
BP	GO:0048259	regulation of receptor-mediated endocytosis	1/101	110/18723	0.449395	0.594241	0.522567	TF	1
BP	GO:1904659	glucose transmembrane transport	1/101	110/18723	0.449395	0.594241	0.522567	PLA2G1B	1
BP	GO:1905954	positive regulation of lipid localization	1/101	110/18723	0.449395	0.594241	0.522567	PLIN5	1
BP	GO:0006805	xenobiotic metabolic process	1/101	111/18723	0.452383	0.596603	0.524644	GSTA2	1
BP	GO:0015718	monocarboxylic acid transport	1/101	111/18723	0.452383	0.596603	0.524644	PLA2G1B	1
BP	GO:0044262	cellular carbohydrate metabolic process	2/101	283/18723	0.452838	0.596603	0.524644	GNMT/ISYNA1	2
BP	GO:0051146	striated muscle cell differentiation	2/101	283/18723	0.452838	0.596603	0.524644	BHLHA15/IRX3	2
BP	GO:0032609	interferon-gamma production	1/101	112/18723	0.455354	0.598276	0.526115	INHA	1
BP	GO:0032649	regulation of interferon-gamma production	1/101	112/18723	0.455354	0.598276	0.526115	INHA	1
BP	GO:0043406	positive regulation of MAP kinase activity	1/101	112/18723	0.455354	0.598276	0.526115	PLA2G1B	1
BP	GO:0008645	hexose transmembrane transport	1/101	114/18723	0.46125	0.604368	0.531472	PLA2G1B	1
BP	GO:0019751	polyol metabolic process	1/101	114/18723	0.46125	0.604368	0.531472	ISYNA1	1
BP	GO:0090100	positive regulation of transmembrane receptor protein serine/threonine kinase signaling pathway	1/101	114/18723	0.46125	0.604368	0.531472	INHA	1
BP	GO:0001819	positive regulation of cytokine production	3/101	467/18723	0.463122	0.606269	0.533145	APOA2/ORM1/PLA2G1B	3
BP	GO:0030278	regulation of ossification	1/101	115/18723	0.464174	0.606543	0.533386	LTF	1
BP	GO:0042471	ear morphogenesis	1/101	115/18723	0.464174	0.606543	0.533386	HPN	1
BP	GO:0006720	isoprenoid metabolic process	1/101	116/18723	0.467082	0.608136	0.534786	PNLIP	1
BP	GO:0015749	monosaccharide transmembrane transport	1/101	116/18723	0.467082	0.608136	0.534786	PLA2G1B	1
BP	GO:0021782	glial cell development	1/101	116/18723	0.467082	0.608136	0.534786	NKX6-2	1
BP	GO:0035967	cellular response to topologically incorrect protein	1/101	116/18723	0.467082	0.608136	0.534786	BHLHA15	1
BP	GO:0014902	myotube differentiation	1/101	117/18723	0.469975	0.61135	0.537612	BHLHA15	1
BP	GO:0030203	glycosaminoglycan metabolic process	1/101	118/18723	0.472852	0.61343	0.539442	ITIH4	1
BP	GO:0034219	carbohydrate transmembrane transport	1/101	118/18723	0.472852	0.61343	0.539442	PLA2G1B	1
BP	GO:0045446	endothelial cell differentiation	1/101	118/18723	0.472852	0.61343	0.539442	CLDN3	1
BP	GO:0010906	regulation of glucose metabolic process	1/101	119/18723	0.475714	0.616033	0.54173	GNMT	1
BP	GO:0030282	bone mineralization	1/101	119/18723	0.475714	0.616033	0.54173	LTF	1
BP	GO:0030218	erythrocyte differentiation	1/101	120/18723	0.47856	0.618051	0.543505	INHA	1
BP	GO:0032411	positive regulation of transporter activity	1/101	120/18723	0.47856	0.618051	0.543505	WNK2	1
BP	GO:0048593	camera-type eye morphogenesis	1/101	120/18723	0.47856	0.618051	0.543505	PTF1A	1
BP	GO:0031647	regulation of protein stability	2/101	298/18723	0.479592	0.618828	0.544189	TF/APOA2	2
BP	GO:0001838	embryonic epithelial tube formation	1/101	121/18723	0.481391	0.619485	0.544766	IRX3	1
BP	GO:0002455	humoral immune response mediated by circulating immunoglobulin	1/101	121/18723	0.481391	0.619485	0.544766	CRP	1
BP	GO:0003206	cardiac chamber morphogenesis	1/101	121/18723	0.481391	0.619485	0.544766	TNNI3	1
BP	GO:0050868	negative regulation of T cell activation	1/101	122/18723	0.484207	0.622552	0.547463	FGL1	1
BP	GO:0030198	extracellular matrix organization	2/101	301/18723	0.484848	0.622819	0.547699	HPN/COL9A3	2
BP	GO:0043062	extracellular structure organization	2/101	302/18723	0.486592	0.62448	0.549159	HPN/COL9A3	2
BP	GO:0003231	cardiac ventricle development	1/101	123/18723	0.487008	0.62448	0.549159	TNNI3	1
BP	GO:0060070	canonical Wnt signaling pathway	2/101	303/18723	0.488334	0.625623	0.550164	WNK2/SFRP5	2
BP	GO:0001909	leukocyte mediated cytotoxicity	1/101	124/18723	0.489793	0.626734	0.551141	DNASE1	1
BP	GO:0045229	external encapsulating structure organization	2/101	304/18723	0.490071	0.626734	0.551141	HPN/COL9A3	2
BP	GO:0055007	cardiac muscle cell differentiation	1/101	125/18723	0.492564	0.628805	0.552962	IRX3	1
BP	GO:0071621	granulocyte chemotaxis	1/101	125/18723	0.492564	0.628805	0.552962	PLA2G1B	1
BP	GO:0006650	glycerophospholipid metabolic process	2/101	306/18723	0.493536	0.629487	0.553562	APOA2/PLA2G1B	2
BP	GO:0034765	regulation of ion transmembrane transport	3/101	491/18723	0.496281	0.632429	0.556149	P2RX1/PM20D1/WNK2	3
BP	GO:0006909	phagocytosis	2/101	308/18723	0.496985	0.632766	0.556446	APOA2/CRP	2
BP	GO:0035270	endocrine system development	1/101	127/18723	0.498061	0.633016	0.556666	NKX6-2	1
BP	GO:0048565	digestive tract development	1/101	127/18723	0.498061	0.633016	0.556666	SFRP5	1
BP	GO:0032612	interleukin-1 production	1/101	128/18723	0.500787	0.633685	0.557253	ORM1	1
BP	GO:0032652	regulation of interleukin-1 production	1/101	128/18723	0.500787	0.633685	0.557253	ORM1	1
BP	GO:0033865	nucleoside bisphosphate metabolic process	1/101	128/18723	0.500787	0.633685	0.557253	TPST2	1
BP	GO:0033875	ribonucleoside bisphosphate metabolic process	1/101	128/18723	0.500787	0.633685	0.557253	TPST2	1
BP	GO:0034032	purine nucleoside bisphosphate metabolic process	1/101	128/18723	0.500787	0.633685	0.557253	TPST2	1
BP	GO:1901361	organic cyclic compound catabolic process	3/101	495/18723	0.501711	0.634204	0.557711	DNASE1/AMBP/CEL	3
BP	GO:0006022	aminoglycan metabolic process	1/101	129/18723	0.503498	0.634204	0.557711	ITIH4	1
BP	GO:0007498	mesoderm development	1/101	129/18723	0.503498	0.634204	0.557711	IRX3	1
BP	GO:0034101	erythrocyte homeostasis	1/101	129/18723	0.503498	0.634204	0.557711	INHA	1
BP	GO:0043280	positive regulation of cysteine-type endopeptidase activity involved in apoptotic process	1/101	129/18723	0.503498	0.634204	0.557711	P2RX1	1
BP	GO:0070588	calcium ion transmembrane transport	2/101	312/18723	0.50384	0.634204	0.557711	P2RX1/BHLHA15	2
BP	GO:0006888	endoplasmic reticulum to Golgi vesicle-mediated transport	1/101	130/18723	0.506195	0.635502	0.558852	TMED6	1
BP	GO:0006956	complement activation	1/101	130/18723	0.506195	0.635502	0.558852	CRP	1
BP	GO:0030534	adult behavior	1/101	130/18723	0.506195	0.635502	0.558852	SNCG	1
BP	GO:0019079	viral genome replication	1/101	131/18723	0.508878	0.638313	0.561324	LTF	1
BP	GO:0035264	multicellular organism growth	1/101	132/18723	0.511546	0.639988	0.562796	GAMT	1
BP	GO:0045667	regulation of osteoblast differentiation	1/101	132/18723	0.511546	0.639988	0.562796	LTF	1
BP	GO:0072175	epithelial tube formation	1/101	132/18723	0.511546	0.639988	0.562796	IRX3	1
BP	GO:0006997	nucleus organization	1/101	133/18723	0.514199	0.641635	0.564245	SPAG4	1
BP	GO:0010565	regulation of cellular ketone metabolic process	1/101	133/18723	0.514199	0.641635	0.564245	PLIN5	1
BP	GO:0046328	regulation of JNK cascade	1/101	133/18723	0.514199	0.641635	0.564245	AMBP	1
BP	GO:1901214	regulation of neuron death	2/101	319/18723	0.515693	0.642942	0.565394	SNCG/PM20D1	2
BP	GO:0001508	action potential	1/101	134/18723	0.516839	0.643256	0.565671	P2RX1	1
BP	GO:0042552	myelination	1/101	134/18723	0.516839	0.643256	0.565671	NKX6-2	1
BP	GO:0009581	detection of external stimulus	1/101	135/18723	0.519464	0.645408	0.567563	HPN	1
BP	GO:0042157	lipoprotein metabolic process	1/101	135/18723	0.519464	0.645408	0.567563	APOA2	1
BP	GO:0003158	endothelium development	1/101	136/18723	0.522075	0.646302	0.568349	CLDN3	1
BP	GO:0007272	ensheathment of neurons	1/101	136/18723	0.522075	0.646302	0.568349	NKX6-2	1
BP	GO:0008366	axon ensheathment	1/101	136/18723	0.522075	0.646302	0.568349	NKX6-2	1
BP	GO:0072073	kidney epithelium development	1/101	136/18723	0.522075	0.646302	0.568349	IRX3	1
BP	GO:0008544	epidermis development	2/101	324/18723	0.524046	0.646302	0.568349	REG3G/REG3A	2
BP	GO:0000086	G2/M transition of mitotic cell cycle	1/101	137/18723	0.524672	0.646302	0.568349	BRSK2	1
BP	GO:0007266	Rho protein signal transduction	1/101	137/18723	0.524672	0.646302	0.568349	ARHGDIG	1
BP	GO:0045471	response to ethanol	1/101	137/18723	0.524672	0.646302	0.568349	CLDN3	1
BP	GO:0060078	regulation of postsynaptic membrane potential	1/101	137/18723	0.524672	0.646302	0.568349	P2RX1	1
BP	GO:0090090	negative regulation of canonical Wnt signaling pathway	1/101	137/18723	0.524672	0.646302	0.568349	SFRP5	1
BP	GO:0009582	detection of abiotic stimulus	1/101	138/18723	0.527255	0.648929	0.570659	HPN	1
BP	GO:0030111	regulation of Wnt signaling pathway	2/101	328/18723	0.530659	0.652448	0.573754	WNK2/SFRP5	2
BP	GO:0015748	organophosphate ester transport	1/101	140/18723	0.532379	0.652448	0.573754	APOA2	1
BP	GO:0030177	positive regulation of Wnt signaling pathway	1/101	140/18723	0.532379	0.652448	0.573754	WNK2	1
BP	GO:0046165	alcohol biosynthetic process	1/101	140/18723	0.532379	0.652448	0.573754	ISYNA1	1
BP	GO:0050768	negative regulation of neurogenesis	1/101	140/18723	0.532379	0.652448	0.573754	NKX6-2	1
BP	GO:0030183	B cell differentiation	1/101	141/18723	0.534921	0.654449	0.575513	INHA	1
BP	GO:1903038	negative regulation of leukocyte cell-cell adhesion	1/101	141/18723	0.534921	0.654449	0.575513	FGL1	1
BP	GO:0046467	membrane lipid biosynthetic process	1/101	142/18723	0.537449	0.65587	0.576763	P2RX1	1
BP	GO:0072006	nephron development	1/101	142/18723	0.537449	0.65587	0.576763	IRX3	1
BP	GO:0097553	calcium ion transmembrane import into cytosol	1/101	142/18723	0.537449	0.65587	0.576763	P2RX1	1
BP	GO:0030010	establishment of cell polarity	1/101	143/18723	0.539963	0.65838	0.57897	BRSK2	1
BP	GO:0031644	regulation of nervous system process	1/101	144/18723	0.542464	0.66087	0.581159	SPX	1
BP	GO:0051961	negative regulation of nervous system development	1/101	145/18723	0.544951	0.662778	0.582838	NKX6-2	1
BP	GO:0061351	neural precursor cell proliferation	1/101	145/18723	0.544951	0.662778	0.582838	SLC39A5	1
BP	GO:0007189	adenylate cyclase-activating G protein-coupled receptor signaling pathway	1/101	146/18723	0.547425	0.664104	0.584004	GPHA2	1
BP	GO:0010675	regulation of cellular carbohydrate metabolic process	1/101	146/18723	0.547425	0.664104	0.584004	GNMT	1
BP	GO:0042542	response to hydrogen peroxide	1/101	146/18723	0.547425	0.664104	0.584004	HP	1
BP	GO:0002697	regulation of immune effector process	2/101	339/18723	0.548526	0.664461	0.584317	DNASE1/APOA2	2
BP	GO:0016331	morphogenesis of embryonic epithelium	1/101	147/18723	0.549886	0.664461	0.584317	IRX3	1
BP	GO:0060041	retina development in camera-type eye	1/101	147/18723	0.549886	0.664461	0.584317	PTF1A	1
BP	GO:1903531	negative regulation of secretion by cell	1/101	147/18723	0.549886	0.664461	0.584317	INHA	1
BP	GO:0035148	tube formation	1/101	148/18723	0.552333	0.664461	0.584317	IRX3	1
BP	GO:0044272	sulfur compound biosynthetic process	1/101	148/18723	0.552333	0.664461	0.584317	CBS	1
BP	GO:0044839	cell cycle G2/M phase transition	1/101	148/18723	0.552333	0.664461	0.584317	BRSK2	1
BP	GO:0051384	response to glucocorticoid	1/101	148/18723	0.552333	0.664461	0.584317	APOA2	1
BP	GO:1903900	regulation of viral life cycle	1/101	148/18723	0.552333	0.664461	0.584317	LTF	1
BP	GO:2001056	positive regulation of cysteine-type endopeptidase activity	1/101	148/18723	0.552333	0.664461	0.584317	P2RX1	1
BP	GO:0001933	negative regulation of protein phosphorylation	2/101	342/18723	0.553317	0.665089	0.58487	KIRREL2/SPINK1	2
BP	GO:0032368	regulation of lipid transport	1/101	149/18723	0.554767	0.666276	0.585913	APOA2	1
BP	GO:0030902	hindbrain development	1/101	151/18723	0.559596	0.669841	0.589049	PTF1A	1
BP	GO:0048592	eye morphogenesis	1/101	151/18723	0.559596	0.669841	0.589049	PTF1A	1
BP	GO:0055067	monovalent inorganic cation homeostasis	1/101	151/18723	0.559596	0.669841	0.589049	SPX	1
BP	GO:0071333	cellular response to glucose stimulus	1/101	151/18723	0.559596	0.669841	0.589049	BRSK2	1
BP	GO:0008643	carbohydrate transport	1/101	152/18723	0.561991	0.672149	0.591078	PLA2G1B	1
BP	GO:0007338	single fertilization	1/101	153/18723	0.564373	0.673879	0.592599	SPINK1	1
BP	GO:0071331	cellular response to hexose stimulus	1/101	153/18723	0.564373	0.673879	0.592599	BRSK2	1
BP	GO:0007605	sensory perception of sound	1/101	154/18723	0.566743	0.673914	0.59263	HPN	1
BP	GO:0008360	regulation of cell shape	1/101	154/18723	0.566743	0.673914	0.59263	HPN	1
BP	GO:0016052	carbohydrate catabolic process	1/101	154/18723	0.566743	0.673914	0.59263	AMY2A	1
BP	GO:0050770	regulation of axonogenesis	1/101	154/18723	0.566743	0.673914	0.59263	BRSK2	1
BP	GO:0071326	cellular response to monosaccharide stimulus	1/101	154/18723	0.566743	0.673914	0.59263	BRSK2	1
BP	GO:0046434	organophosphate catabolic process	1/101	155/18723	0.569099	0.6756	0.594113	APOA2	1
BP	GO:0051147	regulation of muscle cell differentiation	1/101	155/18723	0.569099	0.6756	0.594113	BHLHA15	1
BP	GO:0035051	cardiocyte differentiation	1/101	156/18723	0.571443	0.677824	0.596069	IRX3	1
BP	GO:0001837	epithelial to mesenchymal transition	1/101	157/18723	0.573774	0.678354	0.596535	HPN	1
BP	GO:0002262	myeloid cell homeostasis	1/101	157/18723	0.573774	0.678354	0.596535	INHA	1
BP	GO:1902600	proton transmembrane transport	1/101	157/18723	0.573774	0.678354	0.596535	PM20D1	1
BP	GO:1990845	adaptive thermogenesis	1/101	157/18723	0.573774	0.678354	0.596535	PM20D1	1
BP	GO:1903169	regulation of calcium ion transmembrane transport	1/101	159/18723	0.578399	0.683261	0.60085	P2RX1	1
BP	GO:0071900	regulation of protein serine/threonine kinase activity	2/101	359/18723	0.579794	0.684347	0.601805	LTF/PLA2G1B	2
BP	GO:0070997	neuron death	2/101	361/18723	0.582834	0.686975	0.604116	SNCG/PM20D1	2
BP	GO:0003205	cardiac chamber development	1/101	161/18723	0.582974	0.686975	0.604116	TNNI3	1
BP	GO:0032259	methylation	2/101	364/18723	0.587363	0.690613	0.607315	GNMT/GAMT	2
BP	GO:0006633	fatty acid biosynthetic process	1/101	163/18723	0.5875	0.690613	0.607315	PLA2G1B	1
BP	GO:0071322	cellular response to carbohydrate stimulus	1/101	163/18723	0.5875	0.690613	0.607315	BRSK2	1
BP	GO:0002700	regulation of production of molecular mediator of immune response	1/101	164/18723	0.589745	0.690995	0.607651	APOA2	1
BP	GO:0050680	negative regulation of epithelial cell proliferation	1/101	164/18723	0.589745	0.690995	0.607651	HPN	1
BP	GO:0050792	regulation of viral process	1/101	164/18723	0.589745	0.690995	0.607651	LTF	1
BP	GO:0050806	positive regulation of synaptic transmission	1/101	164/18723	0.589745	0.690995	0.607651	KISS1	1
BP	GO:1903706	regulation of hemopoiesis	2/101	367/18723	0.591856	0.691361	0.607973	INHA/LTF	2
BP	GO:0007286	spermatid development	1/101	165/18723	0.591978	0.691361	0.607973	SPINK1	1
BP	GO:0032635	interleukin-6 production	1/101	165/18723	0.591978	0.691361	0.607973	ORM1	1
BP	GO:0032675	regulation of interleukin-6 production	1/101	165/18723	0.591978	0.691361	0.607973	ORM1	1
BP	GO:0030307	positive regulation of cell growth	1/101	166/18723	0.594198	0.693392	0.609759	HPN	1
BP	GO:0050900	leukocyte migration	2/101	369/18723	0.594832	0.693569	0.609915	PLA2G1B/GP2	2
BP	GO:0007254	JNK cascade	1/101	167/18723	0.596407	0.693721	0.610048	AMBP	1
BP	GO:0031960	response to corticosteroid	1/101	167/18723	0.596407	0.693721	0.610048	APOA2	1
BP	GO:0055088	lipid homeostasis	1/101	167/18723	0.596407	0.693721	0.610048	APOA2	1
BP	GO:0001654	eye development	2/101	371/18723	0.597791	0.694593	0.610815	PTF1A/SLC39A5	2
BP	GO:0099173	postsynapse organization	1/101	168/18723	0.598604	0.694593	0.610815	CEL	1
BP	GO:2000241	regulation of reproductive process	1/101	168/18723	0.598604	0.694593	0.610815	SPINK1	1
BP	GO:0031214	biomineral tissue development	1/101	169/18723	0.600789	0.696567	0.612551	LTF	1
BP	GO:0030098	lymphocyte differentiation	2/101	374/18723	0.6022	0.697642	0.613496	INHA/LY6D	2
BP	GO:0030178	negative regulation of Wnt signaling pathway	1/101	170/18723	0.602962	0.697962	0.613778	SFRP5	1
BP	GO:0150063	visual system development	2/101	375/18723	0.603662	0.698212	0.613998	PTF1A/SLC39A5	2
BP	GO:0046890	regulation of lipid biosynthetic process	1/101	171/18723	0.605123	0.698779	0.614497	PLIN5	1
BP	GO:0110148	biomineralization	1/101	171/18723	0.605123	0.698779	0.614497	LTF	1
BP	GO:0001678	cellular glucose homeostasis	1/101	172/18723	0.607273	0.699579	0.6152	BRSK2	1
BP	GO:0048515	spermatid differentiation	1/101	172/18723	0.607273	0.699579	0.6152	SPINK1	1
BP	GO:1901136	carbohydrate derivative catabolic process	1/101	172/18723	0.607273	0.699579	0.6152	FBXO2	1
BP	GO:0018212	peptidyl-tyrosine modification	2/101	378/18723	0.608023	0.699883	0.615467	TPST2/SPINK1	2
BP	GO:0006694	steroid biosynthetic process	1/101	173/18723	0.609411	0.700361	0.615888	LHB	1
BP	GO:0010469	regulation of signaling receptor activity	1/101	173/18723	0.609411	0.700361	0.615888	LYNX1	1
BP	GO:0045619	regulation of lymphocyte differentiation	1/101	174/18723	0.611538	0.702244	0.617544	INHA	1
BP	GO:0048880	sensory system development	2/101	381/18723	0.612349	0.702615	0.61787	PTF1A/SLC39A5	2
BP	GO:0048771	tissue remodeling	1/101	175/18723	0.613653	0.702992	0.618201	TF	1
BP	GO:0050954	sensory perception of mechanical stimulus	1/101	175/18723	0.613653	0.702992	0.618201	HPN	1
BP	GO:0014706	striated muscle tissue development	2/101	384/18723	0.616638	0.704994	0.619962	IRX3/TNNI3	2
BP	GO:0042692	muscle cell differentiation	2/101	384/18723	0.616638	0.704994	0.619962	BHLHA15/IRX3	2
BP	GO:0043405	regulation of MAP kinase activity	1/101	177/18723	0.617849	0.704994	0.619962	PLA2G1B	1
BP	GO:0051648	vesicle localization	1/101	177/18723	0.617849	0.704994	0.619962	BRSK2	1
BP	GO:0071466	cellular response to xenobiotic stimulus	1/101	177/18723	0.617849	0.704994	0.619962	GSTA2	1
BP	GO:0045860	positive regulation of protein kinase activity	2/101	386/18723	0.619478	0.705692	0.620575	LTF/PLA2G1B	2
BP	GO:0006109	regulation of carbohydrate metabolic process	1/101	178/18723	0.61993	0.705692	0.620575	GNMT	1
BP	GO:0035725	sodium ion transmembrane transport	1/101	178/18723	0.61993	0.705692	0.620575	WNK2	1
BP	GO:0009100	glycoprotein metabolic process	2/101	387/18723	0.620892	0.705816	0.620685	LARGE2/FBXO2	2
BP	GO:0007416	synapse assembly	1/101	179/18723	0.622	0.705816	0.620685	CEL	1
BP	GO:0007626	locomotory behavior	1/101	179/18723	0.622	0.705816	0.620685	SNCG	1
BP	GO:0010950	positive regulation of endopeptidase activity	1/101	179/18723	0.622	0.705816	0.620685	P2RX1	1
BP	GO:0015698	inorganic anion transport	1/101	180/18723	0.624059	0.707595	0.622249	TTYH1	1
BP	GO:0051260	protein homooligomerization	1/101	182/18723	0.628143	0.711665	0.625829	GNMT	1
BP	GO:0006163	purine nucleotide metabolic process	2/101	396/18723	0.633436	0.716821	0.630363	GUCA1C/TPST2	2
BP	GO:0043433	negative regulation of DNA-binding transcription factor activity	1/101	185/18723	0.634188	0.716821	0.630363	SFRP5	1
BP	GO:0051896	regulation of protein kinase B signaling	1/101	185/18723	0.634188	0.716821	0.630363	SFRP5	1
BP	GO:0043123	positive regulation of I-kappaB kinase/NF-kappaB signaling	1/101	186/18723	0.636181	0.71851	0.631848	LTF	1
BP	GO:0048839	inner ear development	1/101	188/18723	0.640135	0.722409	0.635276	HPN	1
BP	GO:0060537	muscle tissue development	2/101	403/18723	0.642971	0.725042	0.637591	IRX3/TNNI3	2
BP	GO:0009566	fertilization	1/101	190/18723	0.644046	0.725686	0.638158	SPINK1	1
BP	GO:0006164	purine nucleotide biosynthetic process	1/101	191/18723	0.645986	0.726734	0.63908	GUCA1C	1
BP	GO:0050821	protein stabilization	1/101	191/18723	0.645986	0.726734	0.63908	APOA2	1
BP	GO:0032872	regulation of stress-activated MAPK cascade	1/101	192/18723	0.647915	0.728336	0.640488	AMBP	1
BP	GO:0050777	negative regulation of immune response	1/101	194/18723	0.651743	0.732067	0.643769	AMBP	1
BP	GO:0070302	regulation of stress-activated protein kinase signaling cascade	1/101	195/18723	0.653641	0.733627	0.645141	AMBP	1
BP	GO:0006006	glucose metabolic process	1/101	196/18723	0.655529	0.734601	0.645998	GNMT	1
BP	GO:0045664	regulation of neuron differentiation	1/101	196/18723	0.655529	0.734601	0.645998	IRX3	1
BP	GO:0031099	regeneration	1/101	198/18723	0.659275	0.73765	0.648679	APOA2	1
BP	GO:0050864	regulation of B cell activation	1/101	198/18723	0.659275	0.73765	0.648679	INHA	1
BP	GO:0072522	purine-containing compound biosynthetic process	1/101	200/18723	0.66298	0.74122	0.651819	GUCA1C	1
BP	GO:0032869	cellular response to insulin stimulus	1/101	203/18723	0.668463	0.746771	0.6567	PLA2G1B	1
BP	GO:0060348	bone development	1/101	205/18723	0.67207	0.750026	0.659563	LTF	1
BP	GO:0050808	synapse organization	2/101	426/18723	0.67294	0.750026	0.659563	SNCG/CEL	2
BP	GO:1903131	mononuclear cell differentiation	2/101	426/18723	0.67294	0.750026	0.659563	INHA/LY6D	2
BP	GO:0016064	immunoglobulin mediated immune response	1/101	207/18723	0.675637	0.75245	0.661694	CRP	1
BP	GO:1901215	negative regulation of neuron death	1/101	208/18723	0.677407	0.753837	0.662914	PM20D1	1
BP	GO:0043281	regulation of cysteine-type endopeptidase activity involved in apoptotic process	1/101	209/18723	0.679166	0.754629	0.66361	P2RX1	1
BP	GO:0071222	cellular response to lipopolysaccharide	1/101	209/18723	0.679166	0.754629	0.66361	LTF	1
BP	GO:0019724	B cell mediated immunity	1/101	210/18723	0.680917	0.755408	0.664295	CRP	1
BP	GO:0031396	regulation of protein ubiquitination	1/101	210/18723	0.680917	0.755408	0.664295	FBXO2	1
BP	GO:0030100	regulation of endocytosis	1/101	211/18723	0.682657	0.755593	0.664458	TF	1
BP	GO:0043491	protein kinase B signaling	1/101	211/18723	0.682657	0.755593	0.664458	SFRP5	1
BP	GO:0046474	glycerophospholipid biosynthetic process	1/101	211/18723	0.682657	0.755593	0.664458	APOA2	1
BP	GO:0043583	ear development	1/101	213/18723	0.686111	0.758832	0.667306	HPN	1
BP	GO:0009612	response to mechanical stimulus	1/101	216/18723	0.691221	0.763898	0.671761	HPN	1
BP	GO:0007015	actin filament organization	2/101	442/18723	0.692579	0.764811	0.672564	TF/PLA2G1B	2
BP	GO:0016055	Wnt signaling pathway	2/101	444/18723	0.694965	0.766858	0.674364	WNK2/SFRP5	2
BP	GO:0046700	heterocycle catabolic process	2/101	445/18723	0.696152	0.76758	0.674999	DNASE1/AMBP	2
BP	GO:0198738	cell-cell signaling by wnt	2/101	446/18723	0.697336	0.767751	0.67515	WNK2/SFRP5	2
BP	GO:0002064	epithelial cell development	1/101	220/18723	0.697907	0.767751	0.67515	CLDN3	1
BP	GO:0048705	skeletal system morphogenesis	1/101	220/18723	0.697907	0.767751	0.67515	LTF	1
BP	GO:0071219	cellular response to molecule of bacterial origin	1/101	221/18723	0.699556	0.768978	0.676229	LTF	1
BP	GO:0000302	response to reactive oxygen species	1/101	222/18723	0.701196	0.770193	0.677297	HP	1
BP	GO:0002274	myeloid leukocyte activation	1/101	223/18723	0.702828	0.771396	0.678355	DNASE1	1
BP	GO:0008037	cell recognition	1/101	225/18723	0.706064	0.773174	0.679918	CRP	1
BP	GO:0010001	glial cell differentiation	1/101	225/18723	0.706064	0.773174	0.679918	NKX6-2	1
BP	GO:0050769	positive regulation of neurogenesis	1/101	225/18723	0.706064	0.773174	0.679918	NKX6-2	1
BP	GO:0002703	regulation of leukocyte mediated immunity	1/101	226/18723	0.707669	0.773174	0.679918	DNASE1	1
BP	GO:0006486	protein glycosylation	1/101	226/18723	0.707669	0.773174	0.679918	LARGE2	1
BP	GO:0043413	macromolecule glycosylation	1/101	226/18723	0.707669	0.773174	0.679918	LARGE2	1
BP	GO:0032944	regulation of mononuclear cell proliferation	1/101	227/18723	0.709265	0.773744	0.680419	CRP	1
BP	GO:0046777	protein autophosphorylation	1/101	227/18723	0.709265	0.773744	0.680419	WNK2	1
BP	GO:0001649	osteoblast differentiation	1/101	229/18723	0.712431	0.776022	0.682423	LTF	1
BP	GO:0033157	regulation of intracellular protein transport	1/101	229/18723	0.712431	0.776022	0.682423	BRSK2	1
BP	GO:0030595	leukocyte chemotaxis	1/101	230/18723	0.714002	0.777145	0.68341	PLA2G1B	1
BP	GO:0009410	response to xenobiotic stimulus	2/101	462/18723	0.715766	0.778477	0.684581	GSTA2/APOA2	2
BP	GO:0007188	adenylate cyclase-modulating G protein-coupled receptor signaling pathway	1/101	233/18723	0.718663	0.781037	0.686833	GPHA2	1
BP	GO:0019439	aromatic compound catabolic process	2/101	467/18723	0.721332	0.782756	0.688345	DNASE1/AMBP	2
BP	GO:0033674	positive regulation of kinase activity	2/101	467/18723	0.721332	0.782756	0.688345	LTF/PLA2G1B	2
BP	GO:0002764	immune response-regulating signaling pathway	2/101	468/18723	0.722434	0.783362	0.688877	LTF/REG3G	2
BP	GO:0048762	mesenchymal cell differentiation	1/101	236/18723	0.723248	0.783655	0.689135	HPN	1
BP	GO:0019318	hexose metabolic process	1/101	237/18723	0.72476	0.784113	0.689538	GNMT	1
BP	GO:1901617	organic hydroxy compound biosynthetic process	1/101	237/18723	0.72476	0.784113	0.689538	ISYNA1	1
BP	GO:0051259	protein complex oligomerization	1/101	238/18723	0.726264	0.78515	0.69045	GNMT	1
BP	GO:0051403	stress-activated MAPK cascade	1/101	239/18723	0.72776	0.786177	0.691353	AMBP	1
BP	GO:0070085	glycosylation	1/101	240/18723	0.729247	0.787193	0.692247	LARGE2	1
BP	GO:1903320	regulation of protein modification by small protein conjugation or removal	1/101	242/18723	0.732198	0.789787	0.694527	FBXO2	1
BP	GO:0006898	receptor-mediated endocytosis	1/101	244/18723	0.735117	0.792342	0.696774	TF	1
BP	GO:0070663	regulation of leukocyte proliferation	1/101	245/18723	0.736565	0.793309	0.697625	CRP	1
BP	GO:0003007	heart morphogenesis	1/101	246/18723	0.738005	0.793672	0.697944	TNNI3	1
BP	GO:0071216	cellular response to biotic stimulus	1/101	246/18723	0.738005	0.793672	0.697944	LTF	1
BP	GO:0031098	stress-activated protein kinase signaling cascade	1/101	247/18723	0.739437	0.794619	0.698777	AMBP	1
BP	GO:0043122	regulation of I-kappaB kinase/NF-kappaB signaling	1/101	249/18723	0.742278	0.796483	0.700416	LTF	1
BP	GO:0045926	negative regulation of growth	1/101	249/18723	0.742278	0.796483	0.700416	MT1H	1
BP	GO:0009117	nucleotide metabolic process	2/101	489/18723	0.744752	0.798542	0.702227	GUCA1C/TPST2	2
BP	GO:0010498	proteasomal protein catabolic process	2/101	490/18723	0.745775	0.799045	0.702669	FBXO2/BRSK2	2
BP	GO:0009896	positive regulation of catabolic process	2/101	492/18723	0.747813	0.800097	0.703594	PLIN5/APOA2	2
BP	GO:0097305	response to alcohol	1/101	253/18723	0.747869	0.800097	0.703594	CLDN3	1
BP	GO:0009165	nucleotide biosynthetic process	1/101	254/18723	0.749247	0.800977	0.704368	GUCA1C	1
BP	GO:1901293	nucleoside phosphate biosynthetic process	1/101	256/18723	0.751982	0.803305	0.706415	GUCA1C	1
BP	GO:0006753	nucleoside phosphate metabolic process	2/101	497/18723	0.752846	0.803562	0.706641	GUCA1C/TPST2	2
BP	GO:0005996	monosaccharide metabolic process	1/101	257/18723	0.753339	0.803562	0.706641	GNMT	1
BP	GO:0045927	positive regulation of growth	1/101	259/18723	0.75603	0.805835	0.70864	HPN	1
BP	GO:0090305	nucleic acid phosphodiester bond hydrolysis	1/101	261/18723	0.758692	0.808074	0.710609	DNASE1	1
BP	GO:0050730	regulation of peptidyl-tyrosine phosphorylation	1/101	264/18723	0.762631	0.811669	0.71377	SPINK1	1
BP	GO:0032412	regulation of ion transmembrane transporter activity	1/101	267/18723	0.766506	0.815191	0.716868	WNK2	1
BP	GO:0048872	homeostasis of number of cells	1/101	272/18723	0.772826	0.8207	0.721712	INHA	1
BP	GO:0051962	positive regulation of nervous system development	1/101	272/18723	0.772826	0.8207	0.721712	NKX6-2	1
BP	GO:0002366	leukocyte activation involved in immune response	1/101	275/18723	0.776536	0.824033	0.724643	DNASE1	1
BP	GO:0007281	germ cell development	1/101	278/18723	0.780187	0.827297	0.727513	SPINK1	1
BP	GO:0002263	cell activation involved in immune response	1/101	279/18723	0.781391	0.827355	0.727564	DNASE1	1
BP	GO:0043542	endothelial cell migration	1/101	279/18723	0.781391	0.827355	0.727564	PRSS3	1
BP	GO:0007249	I-kappaB kinase/NF-kappaB signaling	1/101	281/18723	0.783778	0.829273	0.729251	LTF	1
BP	GO:0048562	embryonic organ morphogenesis	1/101	285/18723	0.788477	0.833632	0.733084	HPN	1
BP	GO:0097193	intrinsic apoptotic signaling pathway	1/101	288/18723	0.791934	0.836673	0.735758	BRSK2	1
BP	GO:0071375	cellular response to peptide hormone stimulus	1/101	290/18723	0.794207	0.838421	0.737295	PLA2G1B	1
BP	GO:0032943	mononuclear cell proliferation	1/101	291/18723	0.795335	0.838421	0.737295	CRP	1
BP	GO:0060485	mesenchyme development	1/101	291/18723	0.795335	0.838421	0.737295	HPN	1
BP	GO:0001822	kidney development	1/101	293/18723	0.797572	0.840164	0.738828	IRX3	1
BP	GO:0048193	Golgi vesicle transport	1/101	296/18723	0.800882	0.843034	0.741352	TMED6	1
BP	GO:0048511	rhythmic process	1/101	298/18723	0.803059	0.844708	0.742824	KISS1	1
BP	GO:0042063	gliogenesis	1/101	301/18723	0.80628	0.847477	0.745259	NKX6-2	1
BP	GO:0072001	renal system development	1/101	302/18723	0.807342	0.847974	0.745697	IRX3	1
BP	GO:0090287	regulation of cellular response to growth factor stimulus	1/101	304/18723	0.809449	0.849567	0.747098	SFRP5	1
BP	GO:0001666	response to hypoxia	1/101	307/18723	0.812567	0.852218	0.749429	CLDN3	1
BP	GO:0002440	production of molecular mediator of immune response	1/101	308/18723	0.813595	0.852676	0.749831	APOA2	1
BP	GO:0060326	cell chemotaxis	1/101	310/18723	0.815634	0.854191	0.751164	PLA2G1B	1
BP	GO:0018105	peptidyl-serine phosphorylation	1/101	315/18723	0.820636	0.858805	0.755221	BRSK2	1
BP	GO:0009101	glycoprotein biosynthetic process	1/101	317/18723	0.822599	0.859379	0.755726	LARGE2	1
BP	GO:0019058	viral life cycle	1/101	317/18723	0.822599	0.859379	0.755726	LTF	1
BP	GO:0015980	energy derivation by oxidation of organic compounds	1/101	318/18723	0.823572	0.859379	0.755726	GNMT	1
BP	GO:0070661	leukocyte proliferation	1/101	318/18723	0.823572	0.859379	0.755726	CRP	1
BP	GO:0036293	response to decreased oxygen levels	1/101	322/18723	0.827413	0.862138	0.758152	CLDN3	1
BP	GO:0043010	camera-type eye development	1/101	322/18723	0.827413	0.862138	0.758152	PTF1A	1
BP	GO:0060562	epithelial tube morphogenesis	1/101	325/18723	0.83024	0.864458	0.760192	IRX3	1
BP	GO:0002831	regulation of response to biotic stimulus	1/101	327/18723	0.832099	0.865142	0.760794	LTF	1
BP	GO:0007517	muscle organ development	1/101	327/18723	0.832099	0.865142	0.760794	TNNI3	1
BP	GO:0050863	regulation of T cell activation	1/101	329/18723	0.833937	0.865819	0.761389	FGL1	1
BP	GO:0048638	regulation of developmental growth	1/101	330/18723	0.834849	0.865819	0.761389	GAMT	1
BP	GO:0003002	regionalization	1/101	331/18723	0.835756	0.865819	0.761389	IRX3	1
BP	GO:0071214	cellular response to abiotic stimulus	1/101	331/18723	0.835756	0.865819	0.761389	SLC38A3	1
BP	GO:0104004	cellular response to environmental stimulus	1/101	331/18723	0.835756	0.865819	0.761389	SLC38A3	1
BP	GO:0042113	B cell activation	1/101	334/18723	0.838447	0.867983	0.763292	INHA	1
BP	GO:1903037	regulation of leukocyte cell-cell adhesion	1/101	336/18723	0.840217	0.868505	0.763751	FGL1	1
BP	GO:0007265	Ras protein signal transduction	1/101	337/18723	0.841095	0.868505	0.763751	ARHGDIG	1
BP	GO:0032386	regulation of intracellular transport	1/101	337/18723	0.841095	0.868505	0.763751	BRSK2	1
BP	GO:0001655	urogenital system development	1/101	338/18723	0.841967	0.868505	0.763751	IRX3	1
BP	GO:0018209	peptidyl-serine modification	1/101	338/18723	0.841967	0.868505	0.763751	BRSK2	1
BP	GO:0048545	response to steroid hormone	1/101	339/18723	0.842836	0.868778	0.763991	APOA2	1
BP	GO:0032496	response to lipopolysaccharide	1/101	343/18723	0.846261	0.871685	0.766548	LTF	1
BP	GO:0030336	negative regulation of cell migration	1/101	344/18723	0.847106	0.871932	0.766765	CLDN3	1
BP	GO:0070482	response to oxygen levels	1/101	347/18723	0.849613	0.873888	0.768485	CLDN3	1
BP	GO:0002449	lymphocyte mediated immunity	1/101	350/18723	0.852079	0.875799	0.770165	CRP	1
BP	GO:0002460	adaptive immune response based on somatic recombination of immune receptors built from immunoglobulin superfamily domains	1/101	356/18723	0.856892	0.880118	0.773963	CRP	1
BP	GO:0010631	epithelial cell migration	1/101	357/18723	0.857679	0.880298	0.774122	PRSS3	1
BP	GO:1901653	cellular response to peptide	1/101	359/18723	0.85924	0.880645	0.774427	PLA2G1B	1
BP	GO:2000146	negative regulation of cell motility	1/101	359/18723	0.85924	0.880645	0.774427	CLDN3	1
BP	GO:0090132	epithelium migration	1/101	360/18723	0.860014	0.880811	0.774573	PRSS3	1
BP	GO:0002237	response to molecule of bacterial origin	1/101	363/18723	0.862312	0.882537	0.77609	LTF	1
BP	GO:0050767	regulation of neurogenesis	1/101	364/18723	0.863069	0.882684	0.77622	NKX6-2	1
BP	GO:0090130	tissue migration	1/101	365/18723	0.863823	0.882828	0.776346	PRSS3	1
BP	GO:0001701	in utero embryonic development	1/101	367/18723	0.865317	0.883102	0.776587	ARHGDIG	1
BP	GO:0051271	negative regulation of cellular component movement	1/101	367/18723	0.865317	0.883102	0.776587	CLDN3	1
BP	GO:0009150	purine ribonucleotide metabolic process	1/101	368/18723	0.866058	0.883232	0.776702	TPST2	1
BP	GO:0007159	leukocyte cell-cell adhesion	1/101	371/18723	0.868257	0.884848	0.778123	FGL1	1
BP	GO:0002253	activation of immune response	1/101	375/18723	0.871134	0.886525	0.779597	CRP	1
BP	GO:0018108	peptidyl-tyrosine phosphorylation	1/101	375/18723	0.871134	0.886525	0.779597	SPINK1	1
BP	GO:0022412	cellular process involved in reproduction in multicellular organism	1/101	384/18723	0.87738	0.891679	0.78413	SPINK1	1
BP	GO:0009259	ribonucleotide metabolic process	1/101	385/18723	0.878056	0.891679	0.78413	TPST2	1
BP	GO:0045786	negative regulation of cell cycle	1/101	385/18723	0.878056	0.891679	0.78413	INHA	1
BP	GO:0050727	regulation of inflammatory response	1/101	386/18723	0.878727	0.891732	0.784176	DNASE1	1
BP	GO:0040013	negative regulation of locomotion	1/101	391/18723	0.882031	0.894454	0.78657	CLDN3	1
BP	GO:0019693	ribose phosphate metabolic process	1/101	396/18723	0.885245	0.897082	0.788881	TPST2	1
BP	GO:0034655	nucleobase-containing compound catabolic process	1/101	407/18723	0.892015	0.903274	0.794327	DNASE1	1
BP	GO:0001503	ossification	1/101	408/18723	0.892611	0.903274	0.794327	LTF	1
BP	GO:0043161	proteasome-mediated ubiquitin-dependent protein catabolic process	1/101	412/18723	0.89496	0.905016	0.795858	FBXO2	1
BP	GO:0001558	regulation of cell growth	1/101	414/18723	0.896116	0.905549	0.796327	HPN	1
BP	GO:0007409	axonogenesis	1/101	418/18723	0.898389	0.907209	0.797787	BRSK2	1
BP	GO:0044772	mitotic cell cycle phase transition	1/101	424/18723	0.901708	0.909922	0.800173	BRSK2	1
BP	GO:0031331	positive regulation of cellular catabolic process	1/101	427/18723	0.903326	0.91028	0.800487	PLIN5	1
BP	GO:0048568	embryonic organ development	1/101	427/18723	0.903326	0.91028	0.800487	HPN	1
BP	GO:0042391	regulation of membrane potential	1/101	434/18723	0.907001	0.913344	0.803182	P2RX1	1
BP	GO:0007389	pattern specification process	1/101	436/18723	0.908026	0.913736	0.803527	IRX3	1
BP	GO:0022411	cellular component disassembly	1/101	443/18723	0.911524	0.915976	0.805497	HPN	1
BP	GO:0051960	regulation of nervous system development	1/101	443/18723	0.911524	0.915976	0.805497	NKX6-2	1
BP	GO:0010975	regulation of neuron projection development	1/101	445/18723	0.912499	0.916163	0.805661	BRSK2	1
BP	GO:0006979	response to oxidative stress	1/101	446/18723	0.912982	0.916163	0.805661	HP	1
BP	GO:0061564	axon development	1/101	467/18723	0.922546	0.925116	0.813534	BRSK2	1
BP	GO:0001667	ameboidal-type cell migration	1/101	475/18723	0.925909	0.927842	0.815932	PRSS3	1
BP	GO:0016049	cell growth	1/101	482/18723	0.928733	0.930025	0.817851	HPN	1
BP	GO:0042110	T cell activation	1/101	487/18723	0.930685	0.931331	0.819	FGL1	1
BP	GO:0006091	generation of precursor metabolites and energy	1/101	490/18723	0.93183	0.93183	0.819438	GNMT	1
CC	GO:0072562	blood microparticle	11/102	146/19550	2.74469e-10	4.19937e-08	3.58254e-08	ITIH4/ALB/TF/HP/FGG/FGA/APOA2/ORM1/AMBP/FGB/SERPINA3	11
CC	GO:0031093	platelet alpha granule lumen	6/102	67/19550	1.34121e-06	0.000102602	8.75315e-05	ALB/FGG/FGA/ORM1/FGB/SERPINA3	6
CC	GO:0034774	secretory granule lumen	10/102	322/19550	7.13234e-06	0.000208115	0.000177546	ITIH4/ALB/TF/HP/FGG/FGA/ORM1/LTF/FGB/SERPINA3	10
CC	GO:0060205	cytoplasmic vesicle lumen	10/102	325/19550	7.73533e-06	0.000208115	0.000177546	ITIH4/ALB/TF/HP/FGG/FGA/ORM1/LTF/FGB/SERPINA3	10
CC	GO:0031091	platelet alpha granule	6/102	91/19550	8.09838e-06	0.000208115	0.000177546	ALB/FGG/FGA/ORM1/FGB/SERPINA3	6
CC	GO:0031983	vesicle lumen	10/102	327/19550	8.16139e-06	0.000208115	0.000177546	ITIH4/ALB/TF/HP/FGG/FGA/ORM1/LTF/FGB/SERPINA3	10
CC	GO:1904724	tertiary granule lumen	4/102	55/19550	0.000194175	0.00424411	0.00362071	HP/ORM1/LTF/PRSS3	4
CC	GO:0005788	endoplasmic reticulum lumen	8/102	313/19550	0.000235066	0.00449564	0.00383529	ALB/ERP27/TF/COL9A3/PDIA2/FGG/FGA/APOA2	8
CC	GO:0062023	collagen-containing extracellular matrix	9/102	425/19550	0.000383452	0.00651869	0.00556118	ITIH4/FGL1/COL9A3/FGG/FGA/ORM1/AMBP/FGB/SERPINA3	9
CC	GO:0042589	zymogen granule membrane	2/102	11/19550	0.00143774	0.0219975	0.0187663	CUZD1/GP2	2
CC	GO:0042588	zymogen granule	2/102	15/19550	0.00270768	0.0376614	0.0321294	CUZD1/GP2	2
CC	GO:0005639	integral component of nuclear inner membrane	2/102	18/19550	0.00390547	0.0455968	0.0388993	SPAG4/P2RX1	2
CC	GO:0031229	intrinsic component of nuclear inner membrane	2/102	18/19550	0.00390547	0.0455968	0.0388993	SPAG4/P2RX1	2
CC	GO:0035580	specific granule lumen	3/102	62/19550	0.00417226	0.0455968	0.0388993	HP/ORM1/LTF	3
CC	GO:0031362	anchored component of external side of plasma membrane	2/102	20/19550	0.00481712	0.0491346	0.0419174	CA4/GP2	2
CC	GO:0005865	striated muscle thin filament	2/102	22/19550	0.00581701	0.0555893	0.047424	TNNI2/TNNI3	2
CC	GO:0071682	endocytic vesicle lumen	2/102	23/19550	0.00634945	0.0555893	0.047424	HP/LTF	2
CC	GO:0009897	external side of plasma membrane	7/102	421/19550	0.00654172	0.0555893	0.047424	TF/P2RX1/FGG/FGA/CA4/FGB/GP2	7
CC	GO:0031233	intrinsic component of external side of plasma membrane	2/102	24/19550	0.00690325	0.0555893	0.047424	CA4/GP2	2
CC	GO:0045177	apical part of cell	7/102	435/19550	0.00776853	0.0588246	0.050184	TF/SLC38A3/AQP8/HPN/KISS1/CA4/GP2	7
CC	GO:0036379	myofilament	2/102	26/19550	0.00807396	0.0588246	0.050184	TNNI2/TNNI3	2
CC	GO:0031045	dense core granule	2/102	27/19550	0.00869042	0.0604379	0.0515604	SPX/SYT8	2
CC	GO:0042581	specific granule	4/102	160/19550	0.00987453	0.0656871	0.0560385	P2RX1/HP/ORM1/LTF	4
CC	GO:0070820	tertiary granule	4/102	164/19550	0.0107396	0.0684648	0.0584082	HP/ORM1/LTF/PRSS3	4
CC	GO:0031225	anchored component of membrane	4/102	170/19550	0.0121267	0.0737191	0.0628907	LY6D/CA4/LYNX1/GP2	4
CC	GO:0016324	apical plasma membrane	6/102	367/19550	0.0125274	0.0737191	0.0628907	TF/SLC38A3/HPN/KISS1/CA4/GP2	6
CC	GO:0030667	secretory granule membrane	5/102	311/19550	0.0235242	0.133304	0.113723	P2RX1/CUZD1/CA4/SYCN/GP2	5
CC	GO:0005637	nuclear inner membrane	2/102	61/19550	0.0404179	0.220855	0.188414	SPAG4/P2RX1	2
CC	GO:0046658	anchored component of plasma membrane	2/102	63/19550	0.0428478	0.226059	0.192854	CA4/GP2	2
CC	GO:0031838	haptoglobin-hemoglobin complex	1/102	11/19550	0.0559313	0.251691	0.214721	HP	1
CC	GO:0034992	microtubule organizing center attachment site	1/102	11/19550	0.0559313	0.251691	0.214721	SPAG4	1
CC	GO:0034993	meiotic nuclear membrane microtubule tethering complex	1/102	11/19550	0.0559313	0.251691	0.214721	SPAG4	1
CC	GO:0106083	nuclear membrane protein complex	1/102	11/19550	0.0559313	0.251691	0.214721	SPAG4	1
CC	GO:0106094	nuclear membrane microtubule tethering complex	1/102	11/19550	0.0559313	0.251691	0.214721	SPAG4	1
CC	GO:0042627	chylomicron	1/102	13/19550	0.0657625	0.279491	0.238437	APOA2	1
CC	GO:0099059	integral component of presynaptic active zone membrane	1/102	13/19550	0.0657625	0.279491	0.238437	P2RX1	1
CC	GO:0031089	platelet dense granule lumen	1/102	14/19550	0.07064	0.292106	0.249199	ITIH4	1
CC	GO:0001750	photoreceptor outer segment	2/102	92/19550	0.083426	0.333939	0.284888	GUCA1C/INHA	2
CC	GO:0098945	intrinsic component of presynaptic active zone membrane	1/102	17/19550	0.0851218	0.333939	0.284888	P2RX1	1
CC	GO:0034361	very-low-density lipoprotein particle	1/102	20/19550	0.0993801	0.370345	0.315946	APOA2	1
CC	GO:0034385	triglyceride-rich plasma lipoprotein particle	1/102	20/19550	0.0993801	0.370345	0.315946	APOA2	1
CC	GO:0016327	apicolateral plasma membrane	1/102	21/19550	0.104084	0.370345	0.315946	CLDN3	1
CC	GO:0042827	platelet dense granule	1/102	21/19550	0.104084	0.370345	0.315946	ITIH4	1
CC	GO:0097381	photoreceptor disc membrane	1/102	23/19550	0.113418	0.394387	0.336456	GUCA1C	1
CC	GO:0099055	integral component of postsynaptic membrane	2/102	117/19550	0.124615	0.416393	0.355231	P2RX1/CEL	2
CC	GO:0097733	photoreceptor cell cilium	2/102	120/19550	0.129842	0.416393	0.355231	GUCA1C/INHA	2
CC	GO:0031528	microvillus membrane	1/102	27/19550	0.131799	0.416393	0.355231	SYTL1	1
CC	GO:0034364	high-density lipoprotein particle	1/102	27/19550	0.131799	0.416393	0.355231	APOA2	1
CC	GO:0098936	intrinsic component of postsynaptic membrane	2/102	122/19550	0.133355	0.416393	0.355231	P2RX1/CEL	2
CC	GO:0048787	presynaptic active zone membrane	1/102	28/19550	0.136335	0.417187	0.355907	P2RX1	1
CC	GO:0097731	9+0 non-motile cilium	2/102	131/19550	0.149419	0.436565	0.372439	GUCA1C/INHA	2
CC	GO:0009925	basal plasma membrane	3/102	257/19550	0.150952	0.436565	0.372439	TF/SLC38A3/SLC39A5	3
CC	GO:0005793	endoplasmic reticulum-Golgi intermediate compartment	2/102	132/19550	0.151228	0.436565	0.372439	TMED6/CA4	2
CC	GO:0005790	smooth endoplasmic reticulum	1/102	33/19550	0.158666	0.449553	0.38352	TTYH1	1
CC	GO:0030133	transport vesicle	4/102	412/19550	0.168616	0.461117	0.393385	SPX/SYTL1/CA4/SYT8	4
CC	GO:0034358	plasma lipoprotein particle	1/102	36/19550	0.171789	0.461117	0.393385	APOA2	1
CC	GO:1990777	lipoprotein particle	1/102	36/19550	0.171789	0.461117	0.393385	APOA2	1
CC	GO:0045178	basal part of cell	3/102	276/19550	0.174892	0.461352	0.393586	TF/SLC38A3/SLC39A5	3
CC	GO:0099699	integral component of synaptic membrane	2/102	150/19550	0.184455	0.471008	0.401823	P2RX1/CEL	2
CC	GO:0032994	protein-lipid complex	1/102	39/19550	0.184709	0.471008	0.401823	APOA2	1
CC	GO:0031965	nuclear membrane	3/102	297/19550	0.202492	0.507891	0.433288	SPAG4/P2RX1/HPN	3
CC	GO:0099240	intrinsic component of synaptic membrane	2/102	163/19550	0.209058	0.515902	0.440122	P2RX1/CEL	2
CC	GO:0097730	non-motile cilium	2/102	165/19550	0.212875	0.516983	0.441045	GUCA1C/INHA	2
CC	GO:0005635	nuclear envelope	4/102	468/19550	0.228272	0.534104	0.455651	SPAG4/DNASE1/P2RX1/HPN	4
CC	GO:0019897	extrinsic component of plasma membrane	2/102	174/19550	0.23013	0.534104	0.455651	SYTL1/TF	2
CC	GO:0034707	chloride channel complex	1/102	50/19550	0.230398	0.534104	0.455651	TTYH1	1
CC	GO:0030139	endocytic vesicle	3/102	336/19550	0.256074	0.584766	0.498872	TF/HP/LTF	3
CC	GO:0031526	brush border membrane	1/102	58/19550	0.262025	0.589482	0.502894	CA4	1
CC	GO:0055037	recycling endosome	2/102	195/19550	0.270674	0.589482	0.502894	TF/LTF	2
CC	GO:0016328	lateral plasma membrane	1/102	61/19550	0.27355	0.589482	0.502894	CLDN3	1
CC	GO:0019005	SCF ubiquitin ligase complex	1/102	61/19550	0.27355	0.589482	0.502894	FBXO2	1
CC	GO:0001917	photoreceptor inner segment	1/102	64/19550	0.284897	0.605407	0.516481	INHA	1
CC	GO:0099056	integral component of presynaptic membrane	1/102	66/19550	0.292364	0.611783	0.52192	P2RX1	1
CC	GO:0030017	sarcomere	2/102	211/19550	0.301573	0.611783	0.52192	TNNI2/TNNI3	2
CC	GO:0030658	transport vesicle membrane	2/102	212/19550	0.303499	0.611783	0.52192	CA4/SYT8	2
CC	GO:0005905	clathrin-coated pit	1/102	70/19550	0.307068	0.611783	0.52192	TF	1
CC	GO:0030669	clathrin-coated endocytic vesicle membrane	1/102	72/19550	0.314305	0.611783	0.52192	TF	1
CC	GO:0048786	presynaptic active zone	1/102	73/19550	0.317896	0.611783	0.52192	P2RX1	1
CC	GO:0098889	intrinsic component of presynaptic membrane	1/102	75/19550	0.325022	0.611783	0.52192	P2RX1	1
CC	GO:0099060	integral component of postsynaptic specialization membrane	1/102	75/19550	0.325022	0.611783	0.52192	CEL	1
CC	GO:0070382	exocytic vesicle	2/102	224/19550	0.32653	0.611783	0.52192	SYTL1/SYT8	2
CC	GO:0098948	intrinsic component of postsynaptic specialization membrane	1/102	78/19550	0.335573	0.611783	0.52192	CEL	1
CC	GO:0005769	early endosome	3/102	394/19550	0.338553	0.611783	0.52192	TF/APOA2/LTF	3
CC	GO:0016323	basolateral plasma membrane	2/102	231/19550	0.339879	0.611783	0.52192	SLC38A3/SLC39A5	2
CC	GO:0030016	myofibril	2/102	231/19550	0.339879	0.611783	0.52192	TNNI2/TNNI3	2
CC	GO:0005791	rough endoplasmic reticulum	1/102	82/19550	0.349386	0.621583	0.530281	CA4	1
CC	GO:0043292	contractile fiber	2/102	239/19550	0.355037	0.624376	0.532663	TNNI2/TNNI3	2
CC	GO:0005581	collagen trimer	1/102	87/19550	0.366255	0.63102	0.538331	COL9A3	1
CC	GO:0005902	microvillus	1/102	91/19550	0.379437	0.63102	0.538331	SYTL1	1
CC	GO:0035578	azurophil granule lumen	1/102	91/19550	0.379437	0.63102	0.538331	SERPINA3	1
CC	GO:0035579	specific granule membrane	1/102	91/19550	0.379437	0.63102	0.538331	P2RX1	1
CC	GO:0045334	clathrin-coated endocytic vesicle	1/102	91/19550	0.379437	0.63102	0.538331	TF	1
CC	GO:0030134	COPII-coated ER to Golgi transport vesicle	1/102	94/19550	0.389145	0.637016	0.543447	TMED6	1
CC	GO:0005604	basement membrane	1/102	96/19550	0.395533	0.637016	0.543447	COL9A3	1
CC	GO:0005811	lipid droplet	1/102	96/19550	0.395533	0.637016	0.543447	PLIN5	1
CC	GO:0005796	Golgi lumen	1/102	104/19550	0.420431	0.64687	0.551853	LHB	1
CC	GO:0045211	postsynaptic membrane	2/102	277/19550	0.425143	0.64687	0.551853	P2RX1/CEL	2
CC	GO:0005903	brush border	1/102	106/19550	0.426496	0.64687	0.551853	CA4	1
CC	GO:0005770	late endosome	2/102	282/19550	0.434088	0.64687	0.551853	TF/SLC30A2	2
CC	GO:0030672	synaptic vesicle membrane	1/102	109/19550	0.435474	0.64687	0.551853	SYT8	1
CC	GO:0042470	melanosome	1/102	109/19550	0.435474	0.64687	0.551853	SYTL1	1
CC	GO:0048770	pigment granule	1/102	109/19550	0.435474	0.64687	0.551853	SYTL1	1
CC	GO:0099501	exocytic vesicle membrane	1/102	109/19550	0.435474	0.64687	0.551853	SYT8	1
CC	GO:0150034	distal axon	2/102	294/19550	0.455251	0.657171	0.560642	SNCG/BRSK2	2
CC	GO:0030665	clathrin-coated vesicle membrane	1/102	116/19550	0.455887	0.657171	0.560642	TF	1
CC	GO:0099634	postsynaptic specialization membrane	1/102	117/19550	0.458743	0.657171	0.560642	CEL	1
CC	GO:0030135	coated vesicle	2/102	299/19550	0.463937	0.657171	0.560642	TF/TMED6	2
CC	GO:0001669	acrosomal vesicle	1/102	121/19550	0.470018	0.657171	0.560642	SYT8	1
CC	GO:0005923	bicellular tight junction	1/102	122/19550	0.472801	0.657171	0.560642	CLDN3	1
CC	GO:0043679	axon terminus	1/102	122/19550	0.472801	0.657171	0.560642	SNCG	1
CC	GO:0005911	cell-cell junction	3/102	494/19550	0.478113	0.657171	0.560642	HPN/KIRREL2/CLDN3	3
CC	GO:0019898	extrinsic component of membrane	2/102	309/19550	0.481067	0.657171	0.560642	SYTL1/TF	2
CC	GO:0070160	tight junction	1/102	129/19550	0.491876	0.665992	0.568166	CLDN3	1
CC	GO:0045335	phagocytic vesicle	1/102	137/19550	0.512841	0.68525	0.584596	LTF	1
CC	GO:0044306	neuron projection terminus	1/102	141/19550	0.523	0.68525	0.584596	SNCG	1
CC	GO:0045121	membrane raft	2/102	335/19550	0.524015	0.68525	0.584596	P2RX1/GP2	2
CC	GO:0098857	membrane microdomain	2/102	335/19550	0.524015	0.68525	0.584596	P2RX1/GP2	2
CC	GO:0043296	apical junction complex	1/102	145/19550	0.532949	0.688377	0.587263	CLDN3	1
CC	GO:0042734	presynaptic membrane	1/102	146/19550	0.535404	0.688377	0.587263	P2RX1	1
CC	GO:0031253	cell projection membrane	2/102	346/19550	0.541466	0.690369	0.588963	SYTL1/CA4	2
CC	GO:0005766	primary lysosome	1/102	155/19550	0.556932	0.698447	0.595855	SERPINA3	1
CC	GO:0042582	azurophil granule	1/102	155/19550	0.556932	0.698447	0.595855	SERPINA3	1
CC	GO:0098862	cluster of actin-based cell projections	1/102	161/19550	0.570732	0.709935	0.605655	CA4	1
CC	GO:0031461	cullin-RING ubiquitin ligase complex	1/102	172/19550	0.594936	0.72595	0.619318	FBXO2	1
CC	GO:0097060	synaptic membrane	2/102	384/19550	0.598326	0.72595	0.619318	P2RX1/CEL	2
CC	GO:0005775	vacuolar lumen	1/102	174/19550	0.599189	0.72595	0.619318	SERPINA3	1
CC	GO:0031301	integral component of organelle membrane	2/102	387/19550	0.602586	0.72595	0.619318	SPAG4/P2RX1	2
CC	GO:0030662	coated vesicle membrane	1/102	181/19550	0.613729	0.729457	0.622309	TF	1
CC	GO:0043197	dendritic spine	1/102	183/19550	0.617787	0.729457	0.622309	FBXO2	1
CC	GO:0044309	neuron spine	1/102	184/19550	0.6198	0.729457	0.622309	FBXO2	1
CC	GO:0030666	endocytic vesicle membrane	1/102	193/19550	0.637451	0.734557	0.62666	TF	1
CC	GO:0005667	transcription regulator complex	2/102	413/19550	0.638098	0.734557	0.62666	PTF1A/RBPJL	2
CC	GO:0030136	clathrin-coated vesicle	1/102	196/19550	0.643153	0.734557	0.62666	TF	1
CC	GO:0031300	intrinsic component of organelle membrane	2/102	417/19550	0.643338	0.734557	0.62666	SPAG4/P2RX1	2
CC	GO:0008021	synaptic vesicle	1/102	206/19550	0.661524	0.749727	0.639602	SYT8	1
CC	GO:0031514	motile cilium	1/102	214/19550	0.675544	0.759986	0.648354	SPAG4	1
CC	GO:0098858	actin-based cell projection	1/102	221/19550	0.687338	0.767611	0.654859	SYTL1	1
CC	GO:0005802	trans-Golgi network	1/102	259/19550	0.744334	0.82524	0.704023	CA4	1
CC	GO:0034702	ion channel complex	1/102	282/19550	0.773699	0.851625	0.726533	TTYH1	1
CC	GO:0000151	ubiquitin ligase complex	1/102	301/19550	0.795418	0.865083	0.738014	FBXO2	1
CC	GO:0098802	plasma membrane signaling receptor complex	1/102	306/19550	0.800781	0.865083	0.738014	TF	1
CC	GO:0005938	cell cortex	1/102	308/19550	0.802888	0.865083	0.738014	FGB	1
CC	GO:0098978	glutamatergic synapse	1/102	338/19550	0.83196	0.890139	0.759389	P2RX1	1
CC	GO:0099572	postsynaptic specialization	1/102	356/19550	0.847321	0.893514	0.762269	CEL	1
CC	GO:1902495	transmembrane transporter complex	1/102	366/19550	0.855245	0.893514	0.762269	TTYH1	1
CC	GO:1990351	transporter complex	1/102	381/19550	0.866373	0.893514	0.762269	TTYH1	1
CC	GO:0098791	Golgi apparatus subcompartment	1/102	384/19550	0.868495	0.893514	0.762269	CA4	1
CC	GO:0005819	spindle	1/102	391/19550	0.873318	0.893514	0.762269	SNCG	1
CC	GO:0005765	lysosomal membrane	1/102	395/19550	0.875994	0.893514	0.762269	SLC30A2	1
CC	GO:0098852	lytic vacuole membrane	1/102	395/19550	0.875994	0.893514	0.762269	SLC30A2	1
CC	GO:0016607	nuclear speck	1/102	412/19550	0.886758	0.898503	0.766525	GCAT	1
CC	GO:0005774	vacuolar membrane	1/102	444/19550	0.904571	0.910522	0.776779	SLC30A2	1
CC	GO:0005743	mitochondrial inner membrane	1/102	495/19550	0.927396	0.927396	0.791174	GCAT	1
MF	GO:0004252	serine-type endopeptidase activity	12/98	174/18368	1.42935e-10	3.50191e-08	2.78347e-08	HPN/CTRL/HP/F11/KLK1/LTF/CELA2B/CELA3B/CELA2A/CTRC/PRSS3/CELA3A	12
MF	GO:0008236	serine-type peptidase activity	12/98	191/18368	4.20855e-10	4.36353e-08	3.46832e-08	HPN/CTRL/HP/F11/KLK1/LTF/CELA2B/CELA3B/CELA2A/CTRC/PRSS3/CELA3A	12
MF	GO:0017171	serine hydrolase activity	12/98	195/18368	5.34309e-10	4.36353e-08	3.46832e-08	HPN/CTRL/HP/F11/KLK1/LTF/CELA2B/CELA3B/CELA2A/CTRC/PRSS3/CELA3A	12
MF	GO:0004175	endopeptidase activity	12/98	430/18368	3.06522e-06	0.000187745	0.000149228	HPN/CTRL/HP/F11/KLK1/LTF/CELA2B/CELA3B/CELA2A/CTRC/PRSS3/CELA3A	12
MF	GO:0008200	ion channel inhibitor activity	4/98	33/18368	2.76844e-05	0.00127595	0.00101418	TNNI3/WNK2/AMBP/LYNX1	4
MF	GO:0016248	channel inhibitor activity	4/98	34/18368	3.12476e-05	0.00127595	0.00101418	TNNI3/WNK2/AMBP/LYNX1	4
MF	GO:0070492	oligosaccharide binding	3/98	16/18368	7.84196e-05	0.00274469	0.0021816	REG3G/REG1B/REG3A	3
MF	GO:0042834	peptidoglycan binding	3/98	18/18368	0.000113386	0.00347245	0.00276006	REG3G/REG1B/REG3A	3
MF	GO:0004867	serine-type endopeptidase inhibitor activity	5/98	98/18368	0.000178971	0.00487199	0.00387247	ITIH4/SERPINI2/AMBP/SERPINA3/SPINK1	5
MF	GO:0008238	exopeptidase activity	5/98	103/18368	0.000225914	0.00553488	0.00439937	HPN/F11/CPA2/CPB1/CPA1	5
MF	GO:0004806	triglyceride lipase activity	3/98	26/18368	0.000350262	0.00780128	0.0062008	PNLIPRP1/CEL/PNLIP	3
MF	GO:0004866	endopeptidase inhibitor activity	6/98	180/18368	0.000406853	0.00813474	0.00646585	ITIH4/SERPINI2/LTF/AMBP/SERPINA3/SPINK1	6
MF	GO:0004181	metallocarboxypeptidase activity	3/98	29/18368	0.000486575	0.00813474	0.00646585	CPA2/CPB1/CPA1	3
MF	GO:0005179	hormone activity	5/98	122/18368	0.00049398	0.00813474	0.00646585	SPX/LHB/INHA/GPHA2/PPY	5
MF	GO:0030414	peptidase inhibitor activity	6/98	187/18368	0.000498045	0.00813474	0.00646585	ITIH4/SERPINI2/LTF/AMBP/SERPINA3/SPINK1	6
MF	GO:0061135	endopeptidase regulator activity	6/98	194/18368	0.000604436	0.00886085	0.00704299	ITIH4/SERPINI2/LTF/AMBP/SERPINA3/SPINK1	6
MF	GO:0140678	molecular function inhibitor activity	5/98	128/18368	0.000614834	0.00886085	0.00704299	TNNI3/WNK2/APOA2/AMBP/LYNX1	5
MF	GO:0046915	transition metal ion transmembrane transporter activity	3/98	37/18368	0.00100319	0.0134809	0.0107152	TTYH1/SLC30A2/SLC39A5	3
MF	GO:0016798	hydrolase activity, acting on glycosyl bonds	5/98	144/18368	0.00104546	0.0134809	0.0107152	MACROD1/AMY2B/AMY1B/PGGHG/AMY2A	5
MF	GO:0015173	aromatic amino acid transmembrane transporter activity	2/98	10/18368	0.0012331	0.0143862	0.0114348	SLC38A3/SLC38A5	2
MF	GO:0070008	serine-type exopeptidase activity	2/98	10/18368	0.0012331	0.0143862	0.0114348	HPN/F11	2
MF	GO:0005539	glycosaminoglycan binding	6/98	230/18368	0.00145777	0.014604	0.0116079	F11/LTF/CEL/REG3G/REG1B/REG3A	6
MF	GO:0061134	peptidase regulator activity	6/98	230/18368	0.00145777	0.014604	0.0116079	ITIH4/SERPINI2/LTF/AMBP/SERPINA3/SPINK1	6
MF	GO:0019855	calcium channel inhibitor activity	2/98	11/18368	0.00150189	0.014604	0.0116079	TNNI3/AMBP	2
MF	GO:1901474	azole transmembrane transporter activity	2/98	11/18368	0.00150189	0.014604	0.0116079	SLC38A3/SLC38A5	2
MF	GO:0004180	carboxypeptidase activity	3/98	43/18368	0.00155692	0.014604	0.0116079	CPA2/CPB1/CPA1	3
MF	GO:0004553	hydrolase activity, hydrolyzing O-glycosyl compounds	4/98	94/18368	0.00160942	0.014604	0.0116079	AMY2B/AMY1B/PGGHG/AMY2A	4
MF	GO:0022858	alanine transmembrane transporter activity	2/98	12/18368	0.00179601	0.0157151	0.012491	SLC38A3/SLC38A5	2
MF	GO:0031404	chloride ion binding	2/98	13/18368	0.00211519	0.0178697	0.0142036	AMY1B/AMY2A	2
MF	GO:0005201	extracellular matrix structural constituent	5/98	172/18368	0.00228759	0.0186819	0.0148492	COL9A3/FGG/FGA/FGB/GP2	5
MF	GO:0042043	neurexin family protein binding	2/98	15/18368	0.00282765	0.0218643	0.0173787	SYTL1/CEL	2
MF	GO:0008047	enzyme activator activity	4/98	110/18368	0.00285575	0.0218643	0.0173787	GUCA1C/CLPSL1/APOA2/CLPS	4
MF	GO:0030170	pyridoxal phosphate binding	3/98	55/18368	0.00316042	0.0234637	0.01865	GCAT/ALB/CBS	3
MF	GO:0070279	vitamin B6 binding	3/98	56/18368	0.00332651	0.0239704	0.0190527	GCAT/ALB/CBS	3
MF	GO:0015174	basic amino acid transmembrane transporter activity	2/98	17/18368	0.00363714	0.02546	0.0202367	SLC38A3/SLC38A5	2
MF	GO:1904047	S-adenosyl-L-methionine binding	2/98	18/18368	0.00407761	0.0277504	0.0220572	GNMT/CBS	2
MF	GO:0016298	lipase activity	4/98	129/18368	0.00504362	0.033397	0.0265454	PNLIPRP1/CEL/PLA2G1B/PNLIP	4
MF	GO:0005385	zinc ion transmembrane transporter activity	2/98	21/18368	0.0055388	0.0357107	0.0283844	SLC30A2/SLC39A5	2
MF	GO:0099106	ion channel regulator activity	4/98	139/18368	0.00655271	0.0411645	0.0327194	TNNI3/WNK2/AMBP/LYNX1	4
MF	GO:0008235	metalloexopeptidase activity	3/98	72/18368	0.00673115	0.0412283	0.0327701	CPA2/CPB1/CPA1	3
MF	GO:0016247	channel regulator activity	4/98	145/18368	0.00758814	0.0453438	0.0360412	TNNI3/WNK2/AMBP/LYNX1	4
MF	GO:0052689	carboxylic ester hydrolase activity	4/98	147/18368	0.00795587	0.0464021	0.0368825	PNLIPRP1/CEL/PLA2G1B/PNLIP	4
MF	GO:0019842	vitamin binding	4/98	148/18368	0.00814405	0.0464021	0.0368825	GCAT/ALB/GNMT/CBS	4
MF	GO:0140677	molecular function activator activity	4/98	150/18368	0.00852914	0.0474918	0.0377486	GUCA1C/CLPSL1/APOA2/CLPS	4
MF	GO:0070325	lipoprotein particle receptor binding	2/98	28/18368	0.00973128	0.0529814	0.042112	APOA2/CRP	2
MF	GO:0005184	neuropeptide hormone activity	2/98	30/18368	0.0111216	0.0592347	0.0470823	SPX/PPY	2
MF	GO:0071813	lipoprotein particle binding	2/98	31/18368	0.0118477	0.0604724	0.0480661	APOA2/CRP	2
MF	GO:0071814	protein-lipid complex binding	2/98	31/18368	0.0118477	0.0604724	0.0480661	APOA2/CRP	2
MF	GO:0072341	modified amino acid binding	3/98	93/18368	0.0135175	0.0675432	0.0536863	GNMT/CBS/SYT8	3
MF	GO:1901681	sulfur compound binding	5/98	265/18368	0.0137843	0.0675432	0.0536863	GNMT/CBS/F11/LTF/CEL	5
MF	GO:0042887	amide transmembrane transporter activity	2/98	35/18368	0.0149523	0.0718295	0.0570932	SLC38A3/SLC38A5	2
MF	GO:0071855	neuropeptide receptor binding	2/98	37/18368	0.0166216	0.0783133	0.0622469	KISS1/PPY	2
MF	GO:0015175	neutral amino acid transmembrane transporter activity	2/98	38/18368	0.0174847	0.0808257	0.0642439	SLC38A3/SLC38A5	2
MF	GO:0019825	oxygen binding	2/98	39/18368	0.0183666	0.0833298	0.0662342	ALB/CBS	2
MF	GO:0005246	calcium channel regulator activity	2/98	43/18368	0.0220764	0.0983403	0.0781652	TNNI3/AMBP	2
MF	GO:0005507	copper ion binding	2/98	61/18368	0.042068	0.180819	0.143723	ALB/SNCG	2
MF	GO:0015179	L-amino acid transmembrane transporter activity	2/98	61/18368	0.042068	0.180819	0.143723	SLC38A3/SLC38A5	2
MF	GO:0016836	hydro-lyase activity	2/98	64/18368	0.0458727	0.191385	0.152121	CBS/CA4	2
MF	GO:0048018	receptor ligand activity	6/98	487/18368	0.0460886	0.191385	0.152121	SPX/LHB/INHA/GPHA2/NRG4/PPY	6
MF	GO:0030546	signaling receptor activator activity	6/98	495/18368	0.0491822	0.200827	0.159626	SPX/LHB/INHA/GPHA2/NRG4/PPY	6
MF	GO:0015643	toxic substance binding	1/98	10/18368	0.0521032	0.202993	0.161348	ALB	1
MF	GO:0019869	chloride channel inhibitor activity	1/98	10/18368	0.0521032	0.202993	0.161348	WNK2	1
MF	GO:0008199	ferric iron binding	1/98	11/18368	0.0571633	0.202993	0.161348	TF	1
MF	GO:0022889	serine transmembrane transporter activity	1/98	11/18368	0.0571633	0.202993	0.161348	SLC38A5	1
MF	GO:0032052	bile acid binding	1/98	11/18368	0.0571633	0.202993	0.161348	PLA2G1B	1
MF	GO:0035252	UDP-xylosyltransferase activity	1/98	11/18368	0.0571633	0.202993	0.161348	LARGE2	1
MF	GO:0042285	xylosyltransferase activity	1/98	11/18368	0.0571633	0.202993	0.161348	LARGE2	1
MF	GO:1990459	transferrin receptor binding	1/98	11/18368	0.0571633	0.202993	0.161348	TF	1
MF	GO:0030246	carbohydrate binding	4/98	271/18368	0.05717	0.202993	0.161348	FBXO2/REG3G/REG1B/REG3A	4
MF	GO:0033293	monocarboxylic acid binding	2/98	73/18368	0.0579981	0.202993	0.161348	ALB/PLA2G1B	2
MF	GO:0008201	heparin binding	3/98	166/18368	0.0592143	0.204331	0.162411	F11/LTF/CEL	3
MF	GO:0005527	macrolide binding	1/98	12/18368	0.0621967	0.208416	0.165658	ALB	1
MF	GO:0033130	acetylcholine receptor binding	1/98	12/18368	0.0621967	0.208416	0.165658	LYNX1	1
MF	GO:0016835	carbon-oxygen lyase activity	2/98	79/18368	0.0666283	0.208416	0.165658	CBS/CA4	2
MF	GO:0005542	folic acid binding	1/98	13/18368	0.0672035	0.208416	0.165658	GNMT	1
MF	GO:0008035	high-density lipoprotein particle binding	1/98	13/18368	0.0672035	0.208416	0.165658	APOA2	1
MF	GO:0015250	water channel activity	1/98	13/18368	0.0672035	0.208416	0.165658	AQP8	1
MF	GO:0016594	glycine binding	1/98	13/18368	0.0672035	0.208416	0.165658	GNMT	1
MF	GO:0060590	ATPase regulator activity	1/98	13/18368	0.0672035	0.208416	0.165658	BRSK2	1
MF	GO:0031406	carboxylic acid binding	3/98	176/18368	0.0680593	0.208432	0.165671	ALB/GNMT/PLA2G1B	3
MF	GO:0004089	carbonate dehydratase activity	1/98	14/18368	0.0721839	0.214919	0.170827	CA4	1
MF	GO:0015926	glucosidase activity	1/98	14/18368	0.0721839	0.214919	0.170827	PGGHG	1
MF	GO:0015171	amino acid transmembrane transporter activity	2/98	84/18368	0.0741243	0.214919	0.170827	SLC38A3/SLC38A5	2
MF	GO:0001846	opsonin binding	1/98	15/18368	0.0771379	0.214919	0.170827	CRP	1
MF	GO:0010851	cyclase regulator activity	1/98	15/18368	0.0771379	0.214919	0.170827	GUCA1C	1
MF	GO:0030548	acetylcholine receptor regulator activity	1/98	15/18368	0.0771379	0.214919	0.170827	LYNX1	1
MF	GO:0099602	neurotransmitter receptor regulator activity	1/98	15/18368	0.0771379	0.214919	0.170827	LYNX1	1
MF	GO:0016209	antioxidant activity	2/98	86/18368	0.0771955	0.214919	0.170827	ALB/HP	2
MF	GO:0008237	metallopeptidase activity	3/98	190/18368	0.0813863	0.216195	0.171841	CPA2/CPB1/CPA1	3
MF	GO:0005092	GDP-dissociation inhibitor activity	1/98	16/18368	0.0820657	0.216195	0.171841	ARHGDIG	1
MF	GO:0005372	water transmembrane transporter activity	1/98	16/18368	0.0820657	0.216195	0.171841	AQP8	1
MF	GO:0016888	endodeoxyribonuclease activity, producing 5'-phosphomonoesters	1/98	16/18368	0.0820657	0.216195	0.171841	DNASE1	1
MF	GO:0047498	calcium-dependent phospholipase A2 activity	1/98	16/18368	0.0820657	0.216195	0.171841	PLA2G1B	1
MF	GO:0017081	chloride channel regulator activity	1/98	17/18368	0.0869675	0.223102	0.177331	WNK2	1
MF	GO:0030169	low-density lipoprotein particle binding	1/98	17/18368	0.0869675	0.223102	0.177331	CRP	1
MF	GO:0016829	lyase activity	3/98	196/18368	0.0874195	0.223102	0.177331	PM20D1/CBS/CA4	3
MF	GO:0005229	intracellular calcium activated chloride channel activity	1/98	18/18368	0.0918434	0.227289	0.180659	TTYH1	1
MF	GO:0055102	lipase inhibitor activity	1/98	18/18368	0.0918434	0.227289	0.180659	APOA2	1
MF	GO:0061778	intracellular chloride channel activity	1/98	18/18368	0.0918434	0.227289	0.180659	TTYH1	1
MF	GO:0005496	steroid binding	2/98	100/18368	0.0997425	0.241475	0.191935	PDIA2/APOA2	2
MF	GO:0003756	protein disulfide isomerase activity	1/98	20/18368	0.101518	0.241475	0.191935	PDIA2	1
MF	GO:0016408	C-acyltransferase activity	1/98	20/18368	0.101518	0.241475	0.191935	GCAT	1
MF	GO:0016864	intramolecular oxidoreductase activity, transposing S-S bonds	1/98	20/18368	0.101518	0.241475	0.191935	PDIA2	1
MF	GO:0001614	purinergic nucleotide receptor activity	1/98	21/18368	0.106317	0.243436	0.193494	P2RX1	1
MF	GO:0001848	complement binding	1/98	21/18368	0.106317	0.243436	0.193494	CRP	1
MF	GO:0016502	nucleotide receptor activity	1/98	21/18368	0.106317	0.243436	0.193494	P2RX1	1
MF	GO:0051428	peptide hormone receptor binding	1/98	21/18368	0.106317	0.243436	0.193494	GPHA2	1
MF	GO:0050321	tau-protein kinase activity	1/98	22/18368	0.11109	0.246787	0.196157	BRSK2	1
MF	GO:0120020	cholesterol transfer activity	1/98	22/18368	0.11109	0.246787	0.196157	APOA2	1
MF	GO:0051087	chaperone binding	2/98	107/18368	0.111627	0.246787	0.196157	ALB/FGB	2
MF	GO:0015267	channel activity	5/98	480/18368	0.113919	0.246787	0.196157	TTYH1/AQP12A/P2RX1/AQP12B/AQP8	5
MF	GO:0022803	passive transmembrane transporter activity	5/98	481/18368	0.114655	0.246787	0.196157	TTYH1/AQP12A/P2RX1/AQP12B/AQP8	5
MF	GO:0019865	immunoglobulin binding	1/98	23/18368	0.115839	0.246787	0.196157	AMBP	1
MF	GO:0050750	low-density lipoprotein particle receptor binding	1/98	23/18368	0.115839	0.246787	0.196157	CRP	1
MF	GO:0120015	sterol transfer activity	1/98	23/18368	0.115839	0.246787	0.196157	APOA2	1
MF	GO:0043495	protein-membrane adaptor activity	1/98	24/18368	0.120562	0.254635	0.202395	SPAG4	1
MF	GO:0004364	glutathione transferase activity	1/98	26/18368	0.129934	0.269778	0.214431	GSTA2	1
MF	GO:0008198	ferrous iron binding	1/98	26/18368	0.129934	0.269778	0.214431	TF	1
MF	GO:0005231	excitatory extracellular ligand-gated ion channel activity	1/98	29/18368	0.143806	0.296072	0.235331	P2RX1	1
MF	GO:0017147	Wnt-protein binding	1/98	30/18368	0.148382	0.302946	0.240795	SFRP5	1
MF	GO:0031210	phosphatidylcholine binding	1/98	31/18368	0.152933	0.309657	0.246129	APOA2	1
MF	GO:0001530	lipopolysaccharide binding	1/98	33/18368	0.161963	0.320007	0.254356	LTF	1
MF	GO:0004623	phospholipase A2 activity	1/98	33/18368	0.161963	0.320007	0.254356	PLA2G1B	1
MF	GO:0051427	hormone receptor binding	1/98	33/18368	0.161963	0.320007	0.254356	GPHA2	1
MF	GO:0015020	glucuronosyltransferase activity	1/98	34/18368	0.166442	0.326227	0.259299	LARGE2	1
MF	GO:0020037	heme binding	2/98	139/18368	0.169789	0.330146	0.262415	CBS/AMBP	2
MF	GO:0015248	sterol transporter activity	1/98	36/18368	0.17533	0.338234	0.268844	APOA2	1
MF	GO:0015035	protein-disulfide reductase activity	1/98	37/18368	0.179738	0.34403	0.27345	PDIA2	1
MF	GO:0004520	endodeoxyribonuclease activity	1/98	38/18368	0.184123	0.347002	0.275813	DNASE1	1
MF	GO:0019213	deacetylase activity	1/98	38/18368	0.184123	0.347002	0.275813	MACROD1	1
MF	GO:0005504	fatty acid binding	1/98	39/18368	0.188486	0.347958	0.276572	ALB	1
MF	GO:0050997	quaternary ammonium group binding	1/98	39/18368	0.188486	0.347958	0.276572	APOA2	1
MF	GO:0046906	tetrapyrrole binding	2/98	149/18368	0.188891	0.347958	0.276572	CBS/AMBP	2
MF	GO:0005506	iron ion binding	2/98	151/18368	0.192748	0.349941	0.278148	TF/LTF	2
MF	GO:0004177	aminopeptidase activity	1/98	40/18368	0.192824	0.349941	0.278148	F11	1
MF	GO:0030020	extracellular matrix structural constituent conferring tensile strength	1/98	41/18368	0.19714	0.355143	0.282283	COL9A3	1
MF	GO:0015036	disulfide oxidoreductase activity	1/98	42/18368	0.201434	0.359394	0.285662	PDIA2	1
MF	GO:0008757	S-adenosylmethionine-dependent methyltransferase activity	2/98	156/18368	0.202434	0.359394	0.285662	GNMT/GAMT	2
MF	GO:0030547	signaling receptor inhibitor activity	1/98	43/18368	0.205704	0.361068	0.286993	LYNX1	1
MF	GO:0016853	isomerase activity	2/98	158/18368	0.206325	0.361068	0.286993	ISYNA1/PDIA2	2
MF	GO:0001664	G protein-coupled receptor binding	3/98	295/18368	0.208725	0.361885	0.287643	GPHA2/KISS1/PPY	3
MF	GO:0022839	ion gated channel activity	1/98	44/18368	0.209952	0.361885	0.287643	TTYH1	1
MF	GO:0008083	growth factor activity	2/98	162/18368	0.21413	0.361885	0.287643	INHA/NRG4	2
MF	GO:0016893	endonuclease activity, active with either ribo- or deoxyribonucleic acids and producing 5'-phosphomonoesters	1/98	45/18368	0.214177	0.361885	0.287643	DNASE1	1
MF	GO:0048156	tau protein binding	1/98	45/18368	0.214177	0.361885	0.287643	BRSK2	1
MF	GO:0046943	carboxylic acid transmembrane transporter activity	2/98	163/18368	0.216086	0.36261	0.288219	SLC38A3/SLC38A5	2
MF	GO:0005342	organic acid transmembrane transporter activity	2/98	164/18368	0.218044	0.363406	0.288851	SLC38A3/SLC38A5	2
MF	GO:0001216	DNA-binding transcription activator activity	4/98	456/18368	0.226325	0.370308	0.294337	PTF1A/RBPJL/BHLHA15/IRX3	4
MF	GO:0070888	E-box binding	1/98	48/18368	0.226719	0.370308	0.294337	PTF1A	1
MF	GO:0120013	lipid transfer activity	1/98	48/18368	0.226719	0.370308	0.294337	APOA2	1
MF	GO:0016763	pentosyltransferase activity	1/98	49/18368	0.230856	0.371899	0.295602	LARGE2	1
MF	GO:0043539	protein serine/threonine kinase activator activity	1/98	49/18368	0.230856	0.371899	0.295602	LTF	1
MF	GO:0015485	cholesterol binding	1/98	50/18368	0.23497	0.371899	0.295602	APOA2	1
MF	GO:0016799	hydrolase activity, hydrolyzing N-glycosyl compounds	1/98	50/18368	0.23497	0.371899	0.295602	MACROD1	1
MF	GO:0008509	anion transmembrane transporter activity	3/98	314/18368	0.235283	0.371899	0.295602	TTYH1/SLC38A3/SLC38A5	3
MF	GO:0016860	intramolecular oxidoreductase activity	1/98	51/18368	0.239063	0.375452	0.298426	PDIA2	1
MF	GO:0008146	sulfotransferase activity	1/98	52/18368	0.243135	0.377012	0.299666	TPST2	1
MF	GO:0016597	amino acid binding	1/98	52/18368	0.243135	0.377012	0.299666	GNMT	1
MF	GO:0005544	calcium-dependent phospholipid binding	1/98	54/18368	0.251212	0.384669	0.305752	SYT8	1
MF	GO:0015459	potassium channel regulator activity	1/98	54/18368	0.251212	0.384669	0.305752	WNK2	1
MF	GO:0004869	cysteine-type endopeptidase inhibitor activity	1/98	56/18368	0.259205	0.392338	0.311848	LTF	1
MF	GO:0008514	organic anion transmembrane transporter activity	2/98	185/18368	0.259423	0.392338	0.311848	SLC38A3/SLC38A5	2
MF	GO:0004536	deoxyribonuclease activity	1/98	57/18368	0.263169	0.393149	0.312492	DNASE1	1
MF	GO:0016667	oxidoreductase activity, acting on a sulfur group of donors	1/98	57/18368	0.263169	0.393149	0.312492	PDIA2	1
MF	GO:0016765	transferase activity, transferring alkyl or aryl (other than methyl) groups	1/98	58/18368	0.267113	0.396622	0.315253	GSTA2	1
MF	GO:0001786	phosphatidylserine binding	1/98	60/18368	0.274937	0.403351	0.320601	SYT8	1
MF	GO:0032934	sterol binding	1/98	60/18368	0.274937	0.403351	0.320601	APOA2	1
MF	GO:0030145	manganese ion binding	1/98	65/18368	0.294138	0.428952	0.34095	LARGE2	1
MF	GO:0016782	transferase activity, transferring sulphur-containing groups	1/98	68/18368	0.305417	0.442764	0.351928	TPST2	1
MF	GO:0004857	enzyme inhibitor activity	1/98	70/18368	0.312836	0.450852	0.358357	APOA2	1
MF	GO:0016811	hydrolase activity, acting on carbon-nitrogen (but not peptide) bonds, in linear amides	1/98	71/18368	0.316516	0.451055	0.358518	PM20D1	1
MF	GO:0008168	methyltransferase activity	2/98	214/18368	0.316659	0.451055	0.358518	GNMT/GAMT	2
MF	GO:0030276	clathrin binding	1/98	72/18368	0.320177	0.453237	0.360253	SYT8	1
MF	GO:0005230	extracellular ligand-gated ion channel activity	1/98	73/18368	0.323819	0.453237	0.360253	P2RX1	1
MF	GO:0140104	molecular carrier activity	1/98	73/18368	0.323819	0.453237	0.360253	TF	1
MF	GO:0005254	chloride channel activity	1/98	74/18368	0.327441	0.453237	0.360253	TTYH1	1
MF	GO:0019905	syntaxin binding	1/98	74/18368	0.327441	0.453237	0.360253	SYT8	1
MF	GO:0016741	transferase activity, transferring one-carbon groups	2/98	225/18368	0.338165	0.462889	0.367924	GNMT/GAMT	2
MF	GO:0140272	exogenous protein binding	1/98	77/18368	0.338192	0.462889	0.367924	ALB	1
MF	GO:0001540	amyloid-beta binding	1/98	84/18368	0.362622	0.493568	0.39231	FBXO2	1
MF	GO:0005253	anion channel activity	1/98	87/18368	0.372816	0.502611	0.399497	TTYH1	1
MF	GO:0048306	calcium-dependent protein binding	1/98	88/18368	0.376178	0.502611	0.399497	TNNI3	1
MF	GO:0015297	antiporter activity	1/98	89/18368	0.379523	0.502611	0.399497	SLC38A3	1
MF	GO:0043178	alcohol binding	1/98	89/18368	0.379523	0.502611	0.399497	APOA2	1
MF	GO:0051117	ATPase binding	1/98	89/18368	0.379523	0.502611	0.399497	BRSK2	1
MF	GO:0016407	acetyltransferase activity	1/98	91/18368	0.386158	0.508649	0.404297	GCAT	1
MF	GO:0046873	metal ion transmembrane transporter activity	3/98	430/18368	0.403538	0.528635	0.420182	TTYH1/SLC30A2/SLC39A5	3
MF	GO:0008170	N-methyltransferase activity	1/98	97/18368	0.405646	0.528635	0.420182	GNMT	1
MF	GO:0030295	protein kinase activator activity	1/98	101/18368	0.418297	0.540671	0.429749	LTF	1
MF	GO:0003779	actin binding	3/98	441/18368	0.419296	0.540671	0.429749	DNASE1/TNNI2/TNNI3	3
MF	GO:0004620	phospholipase activity	1/98	104/18368	0.427609	0.548504	0.435975	PLA2G1B	1
MF	GO:0001228	DNA-binding transcription activator activity, RNA polymerase II-specific	3/98	450/18368	0.432091	0.551367	0.438251	PTF1A/RBPJL/BHLHA15	3
MF	GO:0019209	kinase activator activity	1/98	107/18368	0.436774	0.554455	0.440705	LTF	1
MF	GO:0000149	SNARE binding	1/98	110/18368	0.445794	0.562988	0.447487	SYT8	1
MF	GO:0099094	ligand-gated cation channel activity	1/98	113/18368	0.454671	0.571253	0.454057	P2RX1	1
MF	GO:0016810	hydrolase activity, acting on carbon-nitrogen (but not peptide) bonds	1/98	125/18368	0.488793	0.610991	0.485642	PM20D1	1
MF	GO:0001227	DNA-binding transcription repressor activity, RNA polymerase II-specific	2/98	310/18368	0.494628	0.612176	0.486584	IRX3/NKX6-2	2
MF	GO:0004519	endonuclease activity	1/98	129/18368	0.49969	0.612176	0.486584	DNASE1	1
MF	GO:0031072	heat shock protein binding	1/98	129/18368	0.49969	0.612176	0.486584	APOA2	1
MF	GO:0001217	DNA-binding transcription repressor activity	2/98	313/18368	0.499735	0.612176	0.486584	IRX3/NKX6-2	2
MF	GO:0043177	organic acid binding	1/98	135/18368	0.515606	0.628475	0.49954	GNMT	1
MF	GO:0046982	protein heterodimerization activity	2/98	328/18368	0.524778	0.636489	0.505909	GPHA2/APOA2	2
MF	GO:0008194	UDP-glycosyltransferase activity	1/98	143/18368	0.536051	0.640503	0.5091	LARGE2	1
MF	GO:0015276	ligand-gated ion channel activity	1/98	143/18368	0.536051	0.640503	0.5091	P2RX1	1
MF	GO:0022834	ligand-gated channel activity	1/98	143/18368	0.536051	0.640503	0.5091	P2RX1	1
MF	GO:0015293	symporter activity	1/98	144/18368	0.538546	0.640503	0.5091	SLC38A3	1
MF	GO:0022836	gated channel activity	2/98	340/18368	0.544207	0.64411	0.511967	TTYH1/P2RX1	2
MF	GO:0015103	inorganic anion transmembrane transporter activity	1/98	152/18368	0.558032	0.657297	0.522449	TTYH1	1
MF	GO:0005319	lipid transporter activity	1/98	154/18368	0.562774	0.659712	0.524368	APOA2	1
MF	GO:0106310	protein serine kinase activity	2/98	360/18368	0.575363	0.671257	0.533545	BRSK2/WNK2	2
MF	GO:0003823	antigen binding	1/98	171/18368	0.601107	0.697967	0.554775	GP2	1
MF	GO:0004674	protein serine/threonine kinase activity	2/98	386/18368	0.613538	0.709042	0.563578	BRSK2/WNK2	2
MF	GO:0033218	amide binding	2/98	400/18368	0.632999	0.728098	0.578724	GNMT/FBXO2	2
MF	GO:0016758	hexosyltransferase activity	1/98	197/18368	0.653392	0.748042	0.594577	LARGE2	1
MF	GO:0019887	protein kinase regulator activity	1/98	204/18368	0.666269	0.759237	0.603475	LTF	1
MF	GO:0005216	ion channel activity	2/98	432/18368	0.674633	0.764275	0.60748	TTYH1/P2RX1	2
MF	GO:0004518	nuclease activity	1/98	210/18368	0.676929	0.764275	0.60748	DNASE1	1
MF	GO:0051015	actin filament binding	1/98	217/18368	0.688941	0.774268	0.615423	TNNI3	1
MF	GO:0000287	magnesium ion binding	1/98	221/18368	0.695605	0.776482	0.617182	BRSK2	1
MF	GO:0016747	acyltransferase activity, transferring groups other than amino-acyl groups	1/98	222/18368	0.697249	0.776482	0.617182	GCAT	1
MF	GO:0140097	catalytic activity, acting on DNA	1/98	229/18368	0.708512	0.785133	0.624058	DNASE1	1
MF	GO:0005543	phospholipid binding	2/98	466/18368	0.714635	0.785133	0.624058	APOA2/SYT8	2
MF	GO:0019207	kinase regulator activity	1/98	233/18368	0.714761	0.785133	0.624058	LTF	1
MF	GO:0005125	cytokine activity	1/98	235/18368	0.717836	0.785133	0.624058	INHA	1
MF	GO:0015291	secondary active transmembrane transporter activity	1/98	240/18368	0.725379	0.789858	0.627814	SLC38A3	1
MF	GO:0016746	acyltransferase activity	1/98	250/18368	0.739873	0.802075	0.637524	GCAT	1
MF	GO:0031267	small GTPase binding	1/98	259/18368	0.752268	0.81192	0.64535	SYTL1	1
MF	GO:0003713	transcription coactivator activity	1/98	262/18368	0.756269	0.812657	0.645936	CITED4	1
MF	GO:0016757	glycosyltransferase activity	1/98	270/18368	0.766627	0.82019	0.651923	LARGE2	1
MF	GO:0051020	GTPase binding	1/98	291/18368	0.791789	0.843213	0.670223	SYTL1	1
MF	GO:0030674	protein-macromolecule adaptor activity	1/98	296/18368	0.797372	0.843213	0.670223	SPAG4	1
MF	GO:0031625	ubiquitin protein ligase binding	1/98	297/18368	0.798471	0.843213	0.670223	CBS	1
MF	GO:0061630	ubiquitin protein ligase activity	1/98	304/18368	0.805999	0.84751	0.673638	FBXO2	1
MF	GO:0044389	ubiquitin-like protein ligase binding	1/98	316/18368	0.818263	0.853082	0.678068	CBS	1
MF	GO:0061659	ubiquitin-like protein ligase activity	1/98	316/18368	0.818263	0.853082	0.678068	FBXO2	1
MF	GO:0042277	peptide binding	1/98	321/18368	0.823143	0.854534	0.679221	FBXO2	1
MF	GO:0005261	cation channel activity	1/98	335/18368	0.836128	0.864352	0.687025	P2RX1	1
MF	GO:0060090	molecular adaptor activity	1/98	369/18368	0.863866	0.889274	0.706834	SPAG4	1
MF	GO:0022804	active transmembrane transporter activity	1/98	406/18368	0.888789	0.911102	0.724184	SLC38A3	1
MF	GO:0004842	ubiquitin-protein transferase activity	1/98	433/18368	0.904071	0.922906	0.733567	FBXO2	1
MF	GO:0019787	ubiquitin-like protein transferase activity	1/98	458/18368	0.916359	0.929451	0.738769	FBXO2	1
MF	GO:0005096	GTPase activator activity	1/98	462/18368	0.918175	0.929451	0.738769	ARHGDIG	1
MF	GO:0030695	GTPase regulator activity	1/98	488/18368	0.929063	0.929451	0.738769	ARHGDIG	1
MF	GO:0060589	nucleoside-triphosphatase regulator activity	1/98	488/18368	0.929063	0.929451	0.738769	ARHGDIG	1
MF	GO:0003712	transcription coregulator activity	1/98	489/18368	0.929451	0.929451	0.738769	CITED4	1

## Sheet: pyruvate
Supplementary Table 8：GO functional annotation for molecular characteristics of pyruvate metabolic subtype.
ONTOLOGY	ID	Description	GeneRatio	BgRatio	pvalue	p.adjust	qvalue	geneID	Count
BP	GO:0050804	modulation of chemical synaptic transmission	39/322	439/18723	3.49693e-17	5.88266e-14	4.98286e-14	MPP2/JPH3/CYP46A1/SYN1/DLG4/BRSK1/CHRNB2/UNC13A/RAB3A/MAPK8IP2/FGF14/CELF4/SYP/CALB1/CACNA1A/SYT4/PPFIA3/CNIH2/CACNB2/RIMS2/CAMK2B/ELAVL4/MAPT/STXBP1/SNAP25/GPER1/GRIK5/ADCY1/HAP1/CPLX1/CPLX2/SYT7/BAIAP3/VGF/NEURL1/SERPINE2/SLC8A2/RGS4/RAB26	39
BP	GO:0099177	regulation of trans-synaptic signaling	39/322	440/18723	3.77941e-17	5.88266e-14	4.98286e-14	MPP2/JPH3/CYP46A1/SYN1/DLG4/BRSK1/CHRNB2/UNC13A/RAB3A/MAPK8IP2/FGF14/CELF4/SYP/CALB1/CACNA1A/SYT4/PPFIA3/CNIH2/CACNB2/RIMS2/CAMK2B/ELAVL4/MAPT/STXBP1/SNAP25/GPER1/GRIK5/ADCY1/HAP1/CPLX1/CPLX2/SYT7/BAIAP3/VGF/NEURL1/SERPINE2/SLC8A2/RGS4/RAB26	39
BP	GO:0099003	vesicle-mediated transport in synapse	27/322	200/18723	1.03921e-16	1.07835e-13	9.13411e-14	SYN1/DNAJC6/SV2A/BRSK1/UNC13A/CDK5R1/RAB3A/FGF14/SNPH/SYP/CALY/SNAP91/PPFIA3/SYT5/MAPK10/CACNB2/RIMS2/STXBP1/AMPH/SNAP25/GRIK5/ADCY1/CPLX1/SNCB/CPLX2/SYT7/DDC	27
BP	GO:0006836	neurotransmitter transport	27/322	208/18723	2.85221e-16	2.21973e-13	1.88021e-13	SYN1/SV2A/BRSK1/UNC13A/RAB3A/SNPH/SYP/SYT4/PPFIA3/SYNGR3/SYT5/CACNB2/RIMS2/SLC29A4/LIN7B/STXBP1/SNAP25/GPER1/GRIK5/ADCY1/SLC6A17/CPLX1/CPLX2/SYT7/BAIAP3/DDC/PTPRN2	27
BP	GO:0007269	neurotransmitter secretion	23/322	145/18723	5.64681e-16	2.92975e-13	2.48162e-13	SYN1/SV2A/BRSK1/UNC13A/RAB3A/SNPH/SYP/SYT4/PPFIA3/SYT5/CACNB2/RIMS2/LIN7B/STXBP1/SNAP25/GPER1/GRIK5/ADCY1/CPLX1/CPLX2/SYT7/BAIAP3/PTPRN2	23
BP	GO:0099643	signal release from synapse	23/322	145/18723	5.64681e-16	2.92975e-13	2.48162e-13	SYN1/SV2A/BRSK1/UNC13A/RAB3A/SNPH/SYP/SYT4/PPFIA3/SYT5/CACNB2/RIMS2/LIN7B/STXBP1/SNAP25/GPER1/GRIK5/ADCY1/CPLX1/CPLX2/SYT7/BAIAP3/PTPRN2	23
BP	GO:0099504	synaptic vesicle cycle	25/322	181/18723	8.51847e-16	3.78828e-13	3.20884e-13	SYN1/DNAJC6/SV2A/BRSK1/UNC13A/CDK5R1/RAB3A/FGF14/SNPH/SYP/SNAP91/PPFIA3/SYT5/CACNB2/RIMS2/STXBP1/AMPH/SNAP25/GRIK5/ADCY1/CPLX1/SNCB/CPLX2/SYT7/DDC	25
BP	GO:0023061	signal release	37/322	463/18723	7.04179e-15	2.74014e-12	2.32101e-12	SYN1/SV2A/BRSK1/CHRNB2/UNC13A/RAB3A/SNPH/SYP/SYT4/PPFIA3/SYT5/CACNB2/RIMS2/LIN7B/STXBP1/SNAP25/RFX6/GPER1/GRIK5/ADCY1/KCNA5/ISL1/CPLX1/CARTPT/CPLX2/PTPRN/SYT7/GCK/FFAR2/BAIAP3/VGF/SCG5/PTPRN2/CHGA/ABCC8/NEUROD1/UCN3	37
BP	GO:0045055	regulated exocytosis	26/322	230/18723	2.99371e-14	1.03549e-11	8.77104e-12	CDK5R2/SYN1/SV2A/UNC13A/RAB3A/SNPH/SYP/SYT4/PPFIA3/SYNGR3/SYT5/CACNB2/RIMS2/CACNA1H/STXBP1/IL13RA2/SNAP25/GRIK5/ADCY1/CPLX1/CPLX2/SYT7/BAIAP3/SCAMP5/CHGA/RAB26	26
BP	GO:0001505	regulation of neurotransmitter levels	25/322	213/18723	3.99158e-14	1.24258e-11	1.05252e-11	SYN1/SV2A/BRSK1/UNC13A/RAB3A/SNPH/SYP/SYT4/PPFIA3/SYNGR3/SYT5/CACNB2/RIMS2/SLC29A4/LIN7B/STXBP1/SNAP25/GPER1/GRIK5/ADCY1/CPLX1/CPLX2/SYT7/BAIAP3/PTPRN2	25
BP	GO:0016079	synaptic vesicle exocytosis	17/322	105/18723	2.76184e-12	7.816e-10	6.62048e-10	SYN1/SV2A/UNC13A/RAB3A/SNPH/SYP/PPFIA3/SYT5/CACNB2/RIMS2/STXBP1/SNAP25/GRIK5/ADCY1/CPLX1/CPLX2/SYT7	17
BP	GO:0006887	exocytosis	29/322	352/18723	3.22915e-12	8.37695e-10	7.09563e-10	CDK5R2/SYN1/SV2A/UNC13A/RAB3A/SNPH/SYP/SYT4/PPFIA3/SYNGR3/SYT5/CACNB2/RIMS2/CACNA1H/LIN7B/STXBP1/IL13RA2/SNAP25/GRIK5/ADCY1/HAP1/CPLX1/RAB3C/CPLX2/SYT7/BAIAP3/SCAMP5/CHGA/RAB26	29
BP	GO:0048167	regulation of synaptic plasticity	22/322	198/18723	4.29555e-12	1.02862e-09	8.71284e-10	MPP2/JPH3/CYP46A1/DLG4/BRSK1/RAB3A/FGF14/SYP/CALB1/PPFIA3/RIMS2/CAMK2B/MAPT/STXBP1/SNAP25/ADCY1/CPLX2/SYT7/VGF/NEURL1/SERPINE2/SLC8A2	22
BP	GO:0050808	synapse organization	31/322	426/18723	1.40808e-11	3.13096e-09	2.65206e-09	ADGRB3/SYN1/RAB39B/SEZ6/LRRC24/DLG4/LRRC4B/CHRNB2/UNC13A/CDK5R1/RAB3A/INA/PPFIA3/CACNB2/LHFPL4/C1QL1/NEFL/SDK1/CAMK2B/MAPT/NFASC/DNER/GPC6/SNCB/KIF1A/LRRTM1/PAK3/NEURL1/NRCAM/SLC8A2/L1CAM	31
BP	GO:0042391	regulation of membrane potential	31/322	434/18723	2.26346e-11	4.69744e-09	3.97893e-09	SCN3B/MPP2/HCN2/KCNH6/ATP1A3/SEZ6/DLG4/CHRNB2/MAPK8IP2/FGF14/KCNH3/CELF4/CNIH2/CACNB2/RIMS2/CACNA1H/MAPT/GPER1/GRIK5/KCNMA1/KCNA5/KCNJ3/KCNJ8/ANK2/KCNK3/KCNMB2/KCNH2/SLC8A2/RGS4/ZACN/UCN3	31
BP	GO:0017157	regulation of exocytosis	19/322	202/18723	2.22116e-09	4.32155e-07	3.66053e-07	CDK5R2/SYN1/RAB3A/SYP/SYT4/SYT5/CACNB2/RIMS2/CACNA1H/STXBP1/IL13RA2/ADCY1/HAP1/CPLX1/RAB3C/CPLX2/SYT7/SCAMP5/RAB26	19
BP	GO:0035637	multicellular organismal signaling	17/322	160/18723	2.46864e-09	4.52051e-07	3.82906e-07	SCN3B/KCNH6/ATP1A3/SPTBN4/CACNB2/CACNA1H/NFASC/GPER1/KCNA5/ISL1/KCNJ3/CARTPT/ANK2/KCNMB2/KCNH2/ATP2A3/SLC8A2	17
BP	GO:0021700	developmental maturation	22/322	280/18723	3.54332e-09	6.12798e-07	5.19066e-07	CDK5R2/ADGRB3/ACTL6B/SEZ6/DLG4/UNC13A/CDK5R1/RAB3A/SPTBN4/SYP/SYT4/RAC3/C1QL1/NEFL/CAMK2B/STXBP1/FEV/PTPRN/BAIAP3/NEURL1/NRCAM/REC8	22
BP	GO:0030073	insulin secretion	18/322	195/18723	7.97574e-09	1.30676e-06	1.10688e-06	RIMS2/SNAP25/RFX6/GPER1/KCNA5/ISL1/CPLX1/CARTPT/PTPRN/SYT7/GCK/BAIAP3/VGF/PTPRN2/CHGA/ABCC8/NEUROD1/UCN3	18
BP	GO:0017156	calcium-ion regulated exocytosis	11/322	64/18723	1.08418e-08	1.68753e-06	1.42941e-06	CDK5R2/UNC13A/RAB3A/SYT4/SYT5/RIMS2/CACNA1H/STXBP1/SYT7/BAIAP3/SCAMP5	11
BP	GO:0007409	axonogenesis	26/322	418/18723	1.78143e-08	2.64076e-06	2.23684e-06	KIF5A/KIF5C/EFNB3/BRSK1/CHRNB2/CDK5R1/RAB3A/NCAM1/MT3/SPTBN4/APBB1/NEFL/UCHL1/MAPT/STXBP1/MAP6/NFASC/CRMP1/ADCY1/ARX/FSTL4/ISL1/PAK3/NRCAM/L1CAM/PAX6	26
BP	GO:0030072	peptide hormone secretion	19/322	236/18723	2.86528e-08	4.05438e-06	3.43423e-06	RIMS2/SNAP25/RFX6/GPER1/KCNA5/ISL1/CPLX1/CARTPT/PTPRN/SYT7/GCK/FFAR2/BAIAP3/VGF/PTPRN2/CHGA/ABCC8/NEUROD1/UCN3	19
BP	GO:0006813	potassium ion transport	19/322	241/18723	4.01182e-08	5.42992e-06	4.59937e-06	HCN2/KCNH6/ATP1A3/SLC12A5/KCNH3/DPP6/SNAP25/KCNMA1/KCNA5/KCNJ3/KCNJ8/ANK2/KCNK3/WNK4/GCK/KCNMB2/KCNH2/RGS4/ABCC8	19
BP	GO:0002790	peptide secretion	19/322	242/18723	4.28658e-08	5.56005e-06	4.70959e-06	RIMS2/SNAP25/RFX6/GPER1/KCNA5/ISL1/CPLX1/CARTPT/PTPRN/SYT7/GCK/FFAR2/BAIAP3/VGF/PTPRN2/CHGA/ABCC8/NEUROD1/UCN3	19
BP	GO:0071805	potassium ion transmembrane transport	18/322	219/18723	4.86422e-08	6.05693e-06	5.13047e-06	HCN2/KCNH6/ATP1A3/SLC12A5/KCNH3/DPP6/SNAP25/KCNMA1/KCNA5/KCNJ3/KCNJ8/ANK2/KCNK3/WNK4/KCNMB2/KCNH2/RGS4/ABCC8	18
BP	GO:0140029	exocytic process	11/322	76/18723	6.95036e-08	8.23137e-06	6.97231e-06	SV2A/UNC13A/RAB3A/SNPH/PPFIA3/STXBP1/SNAP25/GRIK5/CPLX1/RAB3C/CPLX2	11
BP	GO:0009306	protein secretion	23/322	359/18723	7.13932e-08	8.23137e-06	6.97231e-06	RAB3A/APBB1/RIMS2/SCG2/SNAP25/RFX6/GPER1/KCNA5/ISL1/CPLX1/CARTPT/RAB3C/PTPRN/SYT7/GCK/CD200/BAIAP3/VGF/PTPRN2/CHGA/ABCC8/NEUROD1/UCN3	23
BP	GO:0035592	establishment of protein localization to extracellular region	23/322	360/18723	7.50904e-08	8.34844e-06	7.07148e-06	RAB3A/APBB1/RIMS2/SCG2/SNAP25/RFX6/GPER1/KCNA5/ISL1/CPLX1/CARTPT/RAB3C/PTPRN/SYT7/GCK/CD200/BAIAP3/VGF/PTPRN2/CHGA/ABCC8/NEUROD1/UCN3	23
BP	GO:1990778	protein localization to cell periphery	22/322	333/18723	8.09313e-08	8.68756e-06	7.35873e-06	SCN3B/EFR3B/DLG4/RAB3A/SPTBN4/CLIP3/MAPK10/CACNB2/DPP6/FYB2/LIN7B/STXBP1/SNAP25/NFASC/GPER1/MRAP/EPB41L3/CPLX1/GPC6/RAB3C/ANK2/RAB26	22
BP	GO:0008016	regulation of heart contraction	17/322	206/18723	1.08705e-07	1.12177e-05	9.50188e-06	SCN3B/KCNH6/ATP1A3/GCH1/SPTBN4/CACNB2/CACNA1H/KCNA5/GNAO1/ISL1/KCNJ3/ANK2/KCNH2/ATP2A3/SLC8A2/RGS4/CHGA	17
BP	GO:0071692	protein localization to extracellular region	23/322	368/18723	1.11709e-07	1.12177e-05	9.50188e-06	RAB3A/APBB1/RIMS2/SCG2/SNAP25/RFX6/GPER1/KCNA5/ISL1/CPLX1/CARTPT/RAB3C/PTPRN/SYT7/GCK/CD200/BAIAP3/VGF/PTPRN2/CHGA/ABCC8/NEUROD1/UCN3	23
BP	GO:0061337	cardiac conduction	12/322	98/18723	1.18174e-07	1.14961e-05	9.73769e-06	SCN3B/KCNH6/ATP1A3/SPTBN4/CACNB2/KCNA5/ISL1/KCNJ3/ANK2/KCNH2/ATP2A3/SLC8A2	12
BP	GO:0098930	axonal transport	10/322	64/18723	1.31072e-07	1.23645e-05	1.04732e-05	KIF5A/KIF5C/CALY/AP3B2/CNIH2/NEFL/UCHL1/MAPT/HAP1/KIF1A	10
BP	GO:0061564	axon development	26/322	467/18723	1.6184e-07	1.48179e-05	1.25514e-05	KIF5A/KIF5C/EFNB3/BRSK1/CHRNB2/CDK5R1/RAB3A/NCAM1/MT3/SPTBN4/APBB1/NEFL/UCHL1/MAPT/STXBP1/MAP6/NFASC/CRMP1/ADCY1/ARX/FSTL4/ISL1/PAK3/NRCAM/L1CAM/PAX6	26
BP	GO:0015833	peptide transport	19/322	264/18723	1.6931e-07	1.50589e-05	1.27555e-05	RIMS2/SNAP25/RFX6/GPER1/KCNA5/ISL1/CPLX1/CARTPT/PTPRN/SYT7/GCK/FFAR2/BAIAP3/VGF/PTPRN2/CHGA/ABCC8/NEUROD1/UCN3	19
BP	GO:0006904	vesicle docking involved in exocytosis	8/322	37/18723	1.7549e-07	1.5175e-05	1.28539e-05	UNC13A/RAB3A/SNPH/PPFIA3/STXBP1/SNAP25/RAB3C/CPLX2	8
BP	GO:0048499	synaptic vesicle membrane organization	7/322	26/18723	2.07119e-07	1.67987e-05	1.42292e-05	RAB3A/SYP/STXBP1/SNAP25/GRIK5/CPLX1/CPLX2	7
BP	GO:0060047	heart contraction	18/322	241/18723	2.07158e-07	1.67987e-05	1.42292e-05	SCN3B/KCNH6/ATP1A3/GCH1/SPTBN4/CACNB2/CACNA1H/KCNA5/GNAO1/ISL1/KCNJ3/KCNJ8/ANK2/KCNH2/ATP2A3/SLC8A2/RGS4/CHGA	18
BP	GO:0046879	hormone secretion	20/322	295/18723	2.10456e-07	1.67987e-05	1.42292e-05	RIMS2/SNAP25/RFX6/GPER1/KCNA5/ISL1/CPLX1/CARTPT/PTPRN/SYT7/GCK/FFAR2/BAIAP3/VGF/SCG5/PTPRN2/CHGA/ABCC8/NEUROD1/UCN3	20
BP	GO:0046928	regulation of neurotransmitter secretion	11/322	86/18723	2.54826e-07	1.98318e-05	1.67984e-05	SYN1/RAB3A/SYP/SYT4/CACNB2/STXBP1/GPER1/ADCY1/CPLX1/CPLX2/BAIAP3	11
BP	GO:0086091	regulation of heart rate by cardiac conduction	8/322	39/18723	2.71408e-07	2.06072e-05	1.74551e-05	SCN3B/KCNH6/CACNB2/KCNA5/ISL1/KCNJ3/ANK2/KCNH2	8
BP	GO:0009914	hormone transport	20/322	306/18723	3.77994e-07	2.72536e-05	2.30849e-05	RIMS2/SNAP25/RFX6/GPER1/KCNA5/ISL1/CPLX1/CARTPT/PTPRN/SYT7/GCK/FFAR2/BAIAP3/VGF/SCG5/PTPRN2/CHGA/ABCC8/NEUROD1/UCN3	20
BP	GO:0003015	heart process	18/322	251/18723	3.78703e-07	2.72536e-05	2.30849e-05	SCN3B/KCNH6/ATP1A3/GCH1/SPTBN4/CACNB2/CACNA1H/KCNA5/GNAO1/ISL1/KCNJ3/KCNJ8/ANK2/KCNH2/ATP2A3/SLC8A2/RGS4/CHGA	18
BP	GO:0045956	positive regulation of calcium ion-dependent exocytosis	6/322	18/18723	3.8521e-07	2.72536e-05	2.30849e-05	CDK5R2/SYT4/CACNA1H/STXBP1/SYT7/SCAMP5	6
BP	GO:0034765	regulation of ion transmembrane transport	26/322	491/18723	4.2508e-07	2.94061e-05	2.49082e-05	SCN3B/JPH3/HCN2/KCNH6/DLG4/MAPK8IP2/FGF14/KCNH3/CACNA1A/CACNA2D2/CNIH2/CACNB2/CACNA1H/DPP6/GPER1/HAP1/KCNMA1/KCNA5/KCNJ3/KCNJ8/ANK2/WNK4/FXYD6/KCNH2/RGS4/ABCC8	26
BP	GO:1903522	regulation of blood circulation	18/322	256/18723	5.061e-07	3.42498e-05	2.9011e-05	SCN3B/KCNH6/ATP1A3/GCH1/SPTBN4/CACNB2/CACNA1H/KCNA5/GNAO1/ISL1/KCNJ3/ANK2/KCNMB2/KCNH2/ATP2A3/SLC8A2/RGS4/CHGA	18
BP	GO:0001508	action potential	13/322	134/18723	5.53595e-07	3.66669e-05	3.10584e-05	SCN3B/HCN2/CHRNB2/CACNB2/CACNA1H/GPER1/KCNA5/KCNJ3/KCNJ8/ANK2/KCNMB2/KCNH2/SLC8A2	13
BP	GO:0008088	axo-dendritic transport	10/322	75/18723	6.06894e-07	3.93596e-05	3.33393e-05	KIF5A/KIF5C/CALY/AP3B2/CNIH2/NEFL/UCHL1/MAPT/HAP1/KIF1A	10
BP	GO:1903305	regulation of regulated secretory pathway	13/322	136/18723	6.56816e-07	4.17279e-05	3.53453e-05	CDK5R2/SYN1/RAB3A/SYP/SYT4/SYT5/CACNB2/CACNA1H/STXBP1/IL13RA2/ADCY1/SYT7/SCAMP5	13
BP	GO:0048278	vesicle docking	9/322	59/18723	6.94889e-07	4.32638e-05	3.66462e-05	UNC13A/RAB3A/SNPH/PPFIA3/STXBP1/SNAP25/NDRG4/RAB3C/CPLX2	9
BP	GO:0050806	positive regulation of synaptic transmission	14/322	164/18723	9.70934e-07	5.9265e-05	5.02e-05	MPP2/CYP46A1/DLG4/CALB1/CACNB2/RIMS2/STXBP1/SNAP25/GPER1/ADCY1/HAP1/BAIAP3/SERPINE2/SLC8A2	14
BP	GO:0016188	synaptic vesicle maturation	5/322	12/18723	1.04628e-06	6.10137e-05	5.16812e-05	DLG4/UNC13A/RAB3A/SYP/STXBP1	5
BP	GO:0015837	amine transport	11/322	99/18723	1.07663e-06	6.10137e-05	5.16812e-05	SV2A/CHRNB2/RAB3A/SYT4/SYT5/STXBP1/CARTPT/SYT7/DDC/RGS4/CHGA	11
BP	GO:0031629	synaptic vesicle fusion to presynaptic active zone membrane	6/322	21/18723	1.07798e-06	6.10137e-05	5.16812e-05	RAB3A/STXBP1/SNAP25/GRIK5/CPLX1/CPLX2	6
BP	GO:0099500	vesicle fusion to plasma membrane	6/322	21/18723	1.07798e-06	6.10137e-05	5.16812e-05	RAB3A/STXBP1/SNAP25/GRIK5/CPLX1/CPLX2	6
BP	GO:0016358	dendrite development	17/322	243/18723	1.12921e-06	6.27719e-05	5.31705e-05	ADGRB3/ACTL6B/SLC12A5/SEZ6/DLG4/CHRNB2/CDK5R1/KNDC1/MAPK8IP2/SDK1/CAMK2B/ELAVL4/MAP6/FSTL4/KIF1A/PAK3/NEURL1	17
BP	GO:0051588	regulation of neurotransmitter transport	11/322	100/18723	1.19138e-06	6.50661e-05	5.51137e-05	SYN1/RAB3A/SYP/SYT4/CACNB2/STXBP1/GPER1/ADCY1/CPLX1/CPLX2/BAIAP3	11
BP	GO:0042886	amide transport	19/322	301/18723	1.2525e-06	6.66481e-05	5.64537e-05	RIMS2/SNAP25/RFX6/GPER1/KCNA5/ISL1/CPLX1/CARTPT/PTPRN/SYT7/GCK/FFAR2/BAIAP3/VGF/PTPRN2/CHGA/ABCC8/NEUROD1/UCN3	19
BP	GO:0007612	learning	13/322	144/18723	1.26317e-06	6.66481e-05	5.64537e-05	ADGRB3/JPH3/SLC12A5/DLG4/BRSK1/CHRNB2/MAPK8IP2/C1QL1/ELAVL4/SNAP25/NDRG4/SLC8A2/ABCC8	13
BP	GO:0002027	regulation of heart rate	11/322	103/18723	1.60274e-06	8.31555e-05	7.04362e-05	SCN3B/KCNH6/GCH1/SPTBN4/CACNB2/KCNA5/ISL1/KCNJ3/ANK2/KCNH2/RGS4	11
BP	GO:0048168	regulation of neuronal synaptic plasticity	8/322	49/18723	1.71328e-06	8.74336e-05	7.40599e-05	JPH3/DLG4/RAB3A/SYP/PPFIA3/CAMK2B/NEURL1/SLC8A2	8
BP	GO:0031338	regulation of vesicle fusion	6/322	23/18723	1.94798e-06	9.78074e-05	8.28469e-05	RAB3A/SYT4/STXBP1/GRIK5/CPLX1/CPLX2	6
BP	GO:0008089	anterograde axonal transport	8/322	50/18723	2.00939e-06	9.92895e-05	8.41024e-05	KIF5A/KIF5C/CALY/AP3B2/CNIH2/NEFL/HAP1/KIF1A	8
BP	GO:1903307	positive regulation of regulated secretory pathway	8/322	51/18723	2.34792e-06	0.000114204	9.67357e-05	CDK5R2/RAB3A/SYT4/CACNB2/CACNA1H/STXBP1/SYT7/SCAMP5	8
BP	GO:0097479	synaptic vesicle localization	8/322	53/18723	3.17199e-06	0.000151914	0.000128678	SYN1/KIF5A/KIF5C/BRSK1/RAB3A/SNAP91/AP3B2/CNIH2	8
BP	GO:0051952	regulation of amine transport	10/322	91/18723	3.69124e-06	0.000174103	0.000147473	SV2A/CHRNB2/RAB3A/SYT4/SYT5/STXBP1/CARTPT/SYT7/RGS4/CHGA	10
BP	GO:0017158	regulation of calcium ion-dependent exocytosis	7/322	39/18723	3.99728e-06	0.000185724	0.000157316	CDK5R2/SYT4/SYT5/CACNA1H/STXBP1/SYT7/SCAMP5	7
BP	GO:0036465	synaptic vesicle recycling	9/322	75/18723	5.45793e-06	0.000249861	0.000211642	DNAJC6/RAB3A/FGF14/SYP/SNAP91/SYT5/AMPH/SNCB/SYT7	9
BP	GO:0097120	receptor localization to synapse	8/322	57/18723	5.57112e-06	0.000251347	0.000212901	KIF5A/DLG4/KIF5C/CNIH2/MAPK10/SNAP25/CPLX1/GPC6	8
BP	GO:0050796	regulation of insulin secretion	13/322	165/18723	5.77588e-06	0.000256862	0.000217573	SNAP25/RFX6/GPER1/KCNA5/ISL1/CARTPT/SYT7/GCK/BAIAP3/CHGA/ABCC8/NEUROD1/UCN3	13
BP	GO:0140056	organelle localization by membrane tethering	9/322	77/18723	6.80267e-06	0.000298263	0.000252642	UNC13A/RAB3A/SNPH/PPFIA3/STXBP1/SNAP25/NDRG4/RAB3C/CPLX2	9
BP	GO:0030705	cytoskeleton-dependent intracellular transport	14/322	195/18723	7.46228e-06	0.00032264	0.00027329	KIF5A/KIF5C/CLIP3/CALY/SYT4/AP3B2/DYNC1I1/CNIH2/NEFL/UCHL1/MAPT/MAP6/HAP1/KIF1A	14
BP	GO:0048791	calcium ion-regulated exocytosis of neurotransmitter	5/322	17/18723	7.61571e-06	0.000324763	0.000275088	UNC13A/SYT5/RIMS2/STXBP1/SYT7	5
BP	GO:0090276	regulation of peptide hormone secretion	14/322	196/18723	7.91357e-06	0.000328997	0.000278674	SNAP25/RFX6/GPER1/KCNA5/ISL1/CARTPT/SYT7/GCK/FFAR2/BAIAP3/CHGA/ABCC8/NEUROD1/UCN3	14
BP	GO:0021549	cerebellum development	10/322	99/18723	7.92636e-06	0.000328997	0.000278674	CDK5R2/SEZ6/SSTR2/CDK5R1/KNDC1/WHRN/HAP1/SSTR3/SERPINE2/NEUROD1	10
BP	GO:1903532	positive regulation of secretion by cell	17/322	282/18723	8.40593e-06	0.000344311	0.000291646	CDK5R2/CHRNB2/RAB3A/SYT4/APBB1/CACNB2/CACNA1H/STXBP1/RFX6/GPER1/ISL1/CARTPT/SYT7/GCK/BAIAP3/SCAMP5/UCN3	17
BP	GO:0060079	excitatory postsynaptic potential	10/322	100/18723	8.67469e-06	0.000350705	0.000297062	MPP2/SEZ6/DLG4/CHRNB2/MAPK8IP2/CELF4/RIMS2/GRIK5/SLC8A2/RGS4	10
BP	GO:0007611	learning or memory	16/322	255/18723	9.4046e-06	0.00037534	0.000317929	ADGRB3/JPH3/SLC12A5/DLG4/BRSK1/CHRNB2/MAPK8IP2/CALB1/C1QL1/ELAVL4/MAPT/SNAP25/NDRG4/ADCY1/SLC8A2/ABCC8	16
BP	GO:0002791	regulation of peptide secretion	14/322	200/18723	9.97017e-06	0.000392875	0.000332782	SNAP25/RFX6/GPER1/KCNA5/ISL1/CARTPT/SYT7/GCK/FFAR2/BAIAP3/CHGA/ABCC8/NEUROD1/UCN3	14
BP	GO:0042551	neuron maturation	7/322	45/18723	1.07958e-05	0.00042009	0.000355834	ADGRB3/ACTL6B/SPTBN4/RAC3/C1QL1/FEV/NRCAM	7
BP	GO:0090087	regulation of peptide transport	14/322	202/18723	1.11657e-05	0.000429122	0.000363485	SNAP25/RFX6/GPER1/KCNA5/ISL1/CARTPT/SYT7/GCK/FFAR2/BAIAP3/CHGA/ABCC8/NEUROD1/UCN3	14
BP	GO:0051648	vesicle localization	13/322	177/18723	1.23778e-05	0.000469905	0.000398029	SYN1/KIF5A/KIF5C/BRSK1/RAB3A/SNAP91/SYT4/AP3B2/DYNC1I1/CNIH2/HAP1/KIF1A/TPGS1	13
BP	GO:0016082	synaptic vesicle priming	5/322	19/18723	1.39116e-05	0.000499646	0.000423221	SV2A/UNC13A/RAB3A/STXBP1/SNAP25	5
BP	GO:0086014	atrial cardiac muscle cell action potential	5/322	19/18723	1.39116e-05	0.000499646	0.000423221	SCN3B/CACNB2/KCNA5/KCNJ3/ANK2	5
BP	GO:0086026	atrial cardiac muscle cell to AV node cell signaling	5/322	19/18723	1.39116e-05	0.000499646	0.000423221	SCN3B/CACNB2/KCNA5/KCNJ3/ANK2	5
BP	GO:0086066	atrial cardiac muscle cell to AV node cell communication	5/322	19/18723	1.39116e-05	0.000499646	0.000423221	SCN3B/CACNB2/KCNA5/KCNJ3/ANK2	5
BP	GO:0007626	locomotory behavior	13/322	179/18723	1.39638e-05	0.000499646	0.000423221	ASTN1/SEZ6/DLG4/EFNB3/CHRNB2/SPTBN4/CALB1/C1QL1/TMOD1/UCHL1/ELAVL4/SNAP25/GNAO1	13
BP	GO:0099565	chemical synaptic transmission, postsynaptic	10/322	106/18723	1.45767e-05	0.00051565	0.000436777	MPP2/SEZ6/DLG4/CHRNB2/MAPK8IP2/CELF4/RIMS2/GRIK5/SLC8A2/RGS4	10
BP	GO:0035418	protein localization to synapse	8/322	65/18723	1.51047e-05	0.000528325	0.000447514	KIF5A/DLG4/KIF5C/MAPK10/MAPT/SNAP25/CPLX1/GPC6	8
BP	GO:0072384	organelle transport along microtubule	9/322	85/18723	1.53943e-05	0.000532471	0.000451025	KIF5A/AP3B2/DYNC1I1/CNIH2/NEFL/UCHL1/MAPT/HAP1/KIF1A	9
BP	GO:0010970	transport along microtubule	12/322	155/18723	1.57645e-05	0.000534487	0.000452733	KIF5A/KIF5C/CLIP3/CALY/AP3B2/DYNC1I1/CNIH2/NEFL/UCHL1/MAPT/HAP1/KIF1A	12
BP	GO:0050890	cognition	17/322	296/18723	1.57959e-05	0.000534487	0.000452733	ADGRB3/JPH3/SLC12A5/DLG4/BRSK1/CHRNB2/MAPK8IP2/CALB1/C1QL1/ELAVL4/MAPT/SNAP25/NDRG4/ADCY1/SLC8A2/TUSC3/ABCC8	17
BP	GO:0016081	synaptic vesicle docking	4/322	10/18723	1.66169e-05	0.000556219	0.000471141	UNC13A/SNPH/PPFIA3/SNAP25	4
BP	GO:0022406	membrane docking	9/322	86/18723	1.69372e-05	0.000560909	0.000475113	UNC13A/RAB3A/SNPH/PPFIA3/STXBP1/SNAP25/NDRG4/RAB3C/CPLX2	9
BP	GO:0022037	metencephalon development	10/322	108/18723	1.71919e-05	0.000563352	0.000477183	CDK5R2/SEZ6/SSTR2/CDK5R1/KNDC1/WHRN/HAP1/SSTR3/SERPINE2/NEUROD1	10
BP	GO:1990573	potassium ion import across plasma membrane	7/322	49/18723	1.92674e-05	0.000624787	0.000529221	HCN2/ATP1A3/SLC12A5/KCNJ3/KCNJ8/WNK4/KCNH2	7
BP	GO:0008090	retrograde axonal transport	5/322	21/18723	2.36666e-05	0.000759528	0.000643352	KIF5A/CALY/NEFL/HAP1/KIF1A	5
BP	GO:0060078	regulation of postsynaptic membrane potential	11/322	137/18723	2.53473e-05	0.000805163	0.000682007	MPP2/SEZ6/DLG4/CHRNB2/MAPK8IP2/FGF14/CELF4/RIMS2/GRIK5/SLC8A2/RGS4	11
BP	GO:0051047	positive regulation of secretion	17/322	310/18723	2.85142e-05	0.00089539	0.000758433	CDK5R2/CHRNB2/RAB3A/SYT4/APBB1/CACNB2/CACNA1H/STXBP1/RFX6/GPER1/ISL1/CARTPT/SYT7/GCK/BAIAP3/SCAMP5/UCN3	17
BP	GO:0046883	regulation of hormone secretion	15/322	249/18723	2.87629e-05	0.00089539	0.000758433	SNAP25/RFX6/GPER1/KCNA5/ISL1/CARTPT/SYT7/GCK/FFAR2/BAIAP3/SCG5/CHGA/ABCC8/NEUROD1/UCN3	15
BP	GO:0086010	membrane depolarization during action potential	6/322	36/18723	3.1135e-05	0.000959636	0.000812852	SCN3B/HCN2/CACNB2/CACNA1H/ANK2/KCNH2	6
BP	GO:0010975	regulation of neuron projection development	21/322	445/18723	3.17714e-05	0.00096965	0.000821334	ADGRB3/SEZ6/EFNB3/BRSK1/CHRNB2/CDK5R1/MT3/KNDC1/APBB1/NEFL/CAMK2B/ELAVL4/MAPT/MAP6/SNAP25/CRMP1/NDRG4/FSTL4/KIF1A/PAK3/L1CAM	21
BP	GO:0072659	protein localization to plasma membrane	16/322	284/18723	3.5401e-05	0.00106894	0.000905438	SCN3B/EFR3B/RAB3A/SPTBN4/CLIP3/CACNB2/DPP6/FYB2/STXBP1/NFASC/GPER1/MRAP/EPB41L3/RAB3C/ANK2/RAB26	16
BP	GO:0051937	catecholamine transport	8/322	73/18723	3.57115e-05	0.00106894	0.000905438	CHRNB2/RAB3A/SYT4/SYT5/SLC29A4/CARTPT/SYT7/CHGA	8
BP	GO:0086002	cardiac muscle cell action potential involved in contraction	7/322	54/18723	3.69083e-05	0.00109424	0.00092687	SCN3B/CACNB2/KCNA5/KCNJ3/KCNJ8/ANK2/KCNH2	7
BP	GO:0048813	dendrite morphogenesis	11/322	146/18723	4.56869e-05	0.00134173	0.0011365	ADGRB3/DLG4/CHRNB2/CDK5R1/KNDC1/MAPK8IP2/CAMK2B/ELAVL4/MAP6/KIF1A/PAK3	11
BP	GO:0050433	regulation of catecholamine secretion	7/322	56/18723	4.69329e-05	0.00136544	0.00115659	CHRNB2/RAB3A/SYT4/SYT5/CARTPT/SYT7/CHGA	7
BP	GO:0086001	cardiac muscle cell action potential	8/322	76/18723	4.79089e-05	0.00138093	0.0011697	SCN3B/HCN2/CACNB2/KCNA5/KCNJ3/KCNJ8/ANK2/KCNH2	8
BP	GO:0051656	establishment of organelle localization	19/322	390/18723	4.94713e-05	0.00141288	0.00119677	KIF5A/KIF5C/RAB3A/SNAP91/SYT4/AP3B2/DYNC1I1/CNIH2/NEFL/UCHL1/MAPT/STXBP1/IL13RA2/FMN2/HAP1/KIF1A/CPLX2/PAX6/CHGA	19
BP	GO:0060996	dendritic spine development	9/322	99/18723	5.24532e-05	0.00148443	0.00125737	SLC12A5/DLG4/CDK5R1/SDK1/CAMK2B/FSTL4/KIF1A/PAK3/NEURL1	9
BP	GO:0098840	protein transport along microtubule	4/322	13/18723	5.43094e-05	0.00150951	0.00127862	KIF5A/KIF5C/CLIP3/KIF1A	4
BP	GO:0099118	microtubule-based protein transport	4/322	13/18723	5.43094e-05	0.00150951	0.00127862	KIF5A/KIF5C/CLIP3/KIF1A	4
BP	GO:0050432	catecholamine secretion	7/322	58/18723	5.90863e-05	0.00162775	0.00137877	CHRNB2/RAB3A/SYT4/SYT5/CARTPT/SYT7/CHGA	7
BP	GO:0050708	regulation of protein secretion	15/322	268/18723	6.67249e-05	0.00182206	0.00154336	APBB1/SNAP25/RFX6/GPER1/KCNA5/ISL1/CARTPT/SYT7/GCK/CD200/BAIAP3/CHGA/ABCC8/NEUROD1/UCN3	15
BP	GO:0016050	vesicle organization	16/322	300/18723	6.80459e-05	0.00184197	0.00156023	RFX2/DLG4/UNC13A/RAB3A/SYP/SNAP91/SYT4/STXBP1/SNAP25/GRIK5/CPLX1/CPLX2/PTPRN/SYT7/BAIAP3/SERPINE2	16
BP	GO:0048172	regulation of short-term neuronal synaptic plasticity	4/322	14/18723	7.50049e-05	0.00201285	0.00170497	RAB3A/SYP/PPFIA3/SLC8A2	4
BP	GO:0048489	synaptic vesicle transport	6/322	42/18723	7.68906e-05	0.00204582	0.00173289	KIF5A/KIF5C/RAB3A/SNAP91/AP3B2/CNIH2	6
BP	GO:0051962	positive regulation of nervous system development	15/322	272/18723	7.88241e-05	0.00207949	0.00176141	ADGRB3/LRRC24/LRRC4B/NEFL/CAMK2B/MAPT/MAP6/GPER1/HAP1/NKX2-2/PAK3/NEURL1/SERPINE2/L1CAM/PAX6	15
BP	GO:0010959	regulation of metal ion transport	19/322	406/18723	8.43782e-05	0.00220731	0.00186968	SCN3B/JPH3/FGF14/SPTBN4/CACNB2/DPP6/CAMK2B/GPER1/HAP1/KCNA5/GNAO1/ANK2/WNK4/GCK/FXYD6/KCNH2/SERPINE2/RGS4/ABCC8	19
BP	GO:0051960	regulation of nervous system development	20/322	443/18723	9.00367e-05	0.0023357	0.00197844	ADGRB3/LRRC24/LRRC4B/EFNB3/CDK5R1/MT3/NEFL/CAMK2B/MAPT/MAP6/GPER1/HAP1/FSTL4/NKX2-2/PAK3/NEURL1/SERPINE2/L1CAM/PAX6/ABCC8	20
BP	GO:0099072	regulation of postsynaptic membrane neurotransmitter receptor levels	7/322	62/18723	9.11351e-05	0.00234466	0.00198602	DLG4/CPT1C/CALY/MAPK10/SNAP25/CPLX1/GPC6	7
BP	GO:0015844	monoamine transport	8/322	84/18723	9.83565e-05	0.0025097	0.00212583	CHRNB2/RAB3A/SYT4/SYT5/SLC29A4/CARTPT/SYT7/CHGA	8
BP	GO:0030900	forebrain development	18/322	379/18723	0.000107553	0.00272205	0.00230569	CDK5R2/CHRNB2/SSTR2/CDK5R1/WNT4/RAC3/NR0B1/NEFL/APLP1/ELAVL4/HAP1/ARX/GNAO1/ISL1/SSTR3/KIF1A/PAX6/NEUROD1	18
BP	GO:0008277	regulation of G protein-coupled receptor signaling pathway	10/322	134/18723	0.000109306	0.0027441	0.00232437	GPRASP1/SYP/GNG4/NECAB2/RNF157/APLP1/GPER1/MRAP/RGS4/CHGA	10
BP	GO:0006936	muscle contraction	17/322	347/18723	0.000114881	0.00284854	0.00241283	SCN3B/CHRNB2/SSTR2/ARG2/APBB1/CACNB2/CACNA1H/TMOD1/GPER1/KCNMA1/KCNA5/GNAO1/KCNJ3/KCNJ8/ANK2/KCNH2/CHGA	17
BP	GO:0099111	microtubule-based transport	12/322	190/18723	0.000115469	0.00284854	0.00241283	KIF5A/KIF5C/CLIP3/CALY/AP3B2/DYNC1I1/CNIH2/NEFL/UCHL1/MAPT/HAP1/KIF1A	12
BP	GO:0045921	positive regulation of exocytosis	8/322	86/18723	0.000116211	0.00284854	0.00241283	CDK5R2/RAB3A/SYT4/CACNB2/CACNA1H/STXBP1/SYT7/SCAMP5	8
BP	GO:0003012	muscle system process	20/322	452/18723	0.000118127	0.00287289	0.00243346	SCN3B/CHRNB2/SSTR2/ARG2/APBB1/CACNB2/CACNA1H/TMOD1/CAMK2B/GPER1/KCNMA1/KCNA5/GNAO1/KCNJ3/KCNJ8/ANK2/KCNH2/RGS4/CHGA/ABCC8	20
BP	GO:0047496	vesicle transport along microtubule	6/322	47/18723	0.000146437	0.00353378	0.00299326	KIF5A/AP3B2/DYNC1I1/CNIH2/HAP1/KIF1A	6
BP	GO:0042593	glucose homeostasis	14/322	258/18723	0.000160809	0.00385076	0.00326176	RFX6/GPER1/GRIK5/CARTPT/PTPRN/GCK/FFAR2/BAIAP3/VGF/PDK4/PTPRN2/PAX6/ABCC8/NEUROD1	14
BP	GO:0033500	carbohydrate homeostasis	14/322	259/18723	0.000167412	0.00397826	0.00336975	RFX6/GPER1/GRIK5/CARTPT/PTPRN/GCK/FFAR2/BAIAP3/VGF/PDK4/PTPRN2/PAX6/ABCC8/NEUROD1	14
BP	GO:0055075	potassium ion homeostasis	5/322	31/18723	0.000171619	0.00404735	0.00342828	ATP1A3/SLC12A5/KCNMA1/KCNA5/KCNH2	5
BP	GO:0035883	enteroendocrine cell differentiation	5/322	32/18723	0.000200558	0.00465924	0.00394657	INSM1/RFX6/NKX2-2/PAX6/NEUROD1	5
BP	GO:0042744	hydrogen peroxide catabolic process	5/322	32/18723	0.000200558	0.00465924	0.00394657	MT3/GPX3/HBA2/HBA1/HBB	5
BP	GO:0050767	regulation of neurogenesis	17/322	364/18723	0.000203053	0.00468225	0.00396606	EFNB3/CDK5R1/MT3/NEFL/CAMK2B/MAPT/MAP6/GPER1/HAP1/FSTL4/NKX2-2/PAK3/NEURL1/SERPINE2/L1CAM/PAX6/ABCC8	17
BP	GO:0015872	dopamine transport	6/322	50/18723	0.000207548	0.00475072	0.00402406	CHRNB2/RAB3A/SYT4/SYT5/SLC29A4/SYT7	6
BP	GO:1902414	protein localization to cell junction	8/322	94/18723	0.000216532	0.00486316	0.0041193	KIF5A/DLG4/KIF5C/MAPK10/MAPT/SNAP25/CPLX1/GPC6	8
BP	GO:0001956	positive regulation of neurotransmitter secretion	4/322	18/18723	0.000217147	0.00486316	0.0041193	CACNB2/STXBP1/GPER1/BAIAP3	4
BP	GO:0019896	axonal transport of mitochondrion	4/322	18/18723	0.000217147	0.00486316	0.0041193	NEFL/UCHL1/MAPT/HAP1	4
BP	GO:0086003	cardiac muscle cell contraction	7/322	73/18723	0.000257005	0.00567415	0.00480624	SCN3B/CACNB2/KCNA5/KCNJ3/KCNJ8/ANK2/KCNH2	7
BP	GO:0099518	vesicle cytoskeletal trafficking	7/322	73/18723	0.000257005	0.00567415	0.00480624	KIF5A/SYT4/AP3B2/DYNC1I1/CNIH2/HAP1/KIF1A	7
BP	GO:0086019	cell-cell signaling involved in cardiac conduction	5/322	34/18723	0.00026944	0.00588182	0.00498215	SCN3B/CACNB2/KCNA5/KCNJ3/ANK2	5
BP	GO:0010038	response to metal ion	17/322	373/18723	0.00027019	0.00588182	0.00498215	ADGRV1/MAP1LC3A/DLG4/MT3/SYT4/APBB1/SYT5/CACNA1H/QDPR/MAPT/ADCY1/KCNMA1/KCNK3/SYT7/KCNMB2/ABCC8/ZACN	17
BP	GO:0045744	negative regulation of G protein-coupled receptor signaling pathway	6/322	53/18723	0.000287177	0.0062082	0.00525861	GPRASP1/NECAB2/RNF157/APLP1/MRAP/RGS4	6
BP	GO:0030902	hindbrain development	10/322	151/18723	0.000290616	0.00623922	0.00528489	CDK5R2/SEZ6/SSTR2/CDK5R1/KNDC1/WHRN/HAP1/SSTR3/SERPINE2/NEUROD1	10
BP	GO:0050807	regulation of synapse organization	12/322	211/18723	0.000305909	0.00652257	0.00552489	ADGRB3/LRRC24/LRRC4B/CHRNB2/CDK5R1/LHFPL4/CAMK2B/GPC6/KIF1A/LRRTM1/PAK3/NEURL1	12
BP	GO:0086005	ventricular cardiac muscle cell action potential	5/322	35/18723	0.000309959	0.00656396	0.00555995	SCN3B/KCNJ3/KCNJ8/ANK2/KCNH2	5
BP	GO:0006584	catecholamine metabolic process	6/322	54/18723	0.00031846	0.00665347	0.00563577	CHRNB2/GCH1/INSM1/PNMT/SNCB/DDC	6
BP	GO:0009712	catechol-containing compound metabolic process	6/322	54/18723	0.00031846	0.00665347	0.00563577	CHRNB2/GCH1/INSM1/PNMT/SNCB/DDC	6
BP	GO:0021536	diencephalon development	7/322	76/18723	0.000330037	0.00684937	0.0058017	CHRNB2/WNT4/NR0B1/HAP1/ARX/ISL1/PAX6	7
BP	GO:0009713	catechol-containing compound biosynthetic process	4/322	20/18723	0.000334607	0.00685285	0.00580465	GCH1/INSM1/PNMT/DDC	4
BP	GO:0042423	catecholamine biosynthetic process	4/322	20/18723	0.000334607	0.00685285	0.00580465	GCH1/INSM1/PNMT/DDC	4
BP	GO:0050770	regulation of axonogenesis	10/322	154/18723	0.000340239	0.00692265	0.00586377	EFNB3/BRSK1/CDK5R1/MT3/NEFL/MAPT/MAP6/FSTL4/PAK3/L1CAM	10
BP	GO:0002067	glandular epithelial cell differentiation	6/322	55/18723	0.000352353	0.00699303	0.00592339	INSM1/WNT4/RFX6/NKX2-2/PAX6/NEUROD1	6
BP	GO:0035270	endocrine system development	9/322	127/18723	0.000353191	0.00699303	0.00592339	CITED2/INSM1/WNT4/NR0B1/RFX6/ISL1/NKX2-2/PAX6/NEUROD1	9
BP	GO:0014046	dopamine secretion	5/322	36/18723	0.000354931	0.00699303	0.00592339	CHRNB2/RAB3A/SYT4/SYT5/SYT7	5
BP	GO:0014059	regulation of dopamine secretion	5/322	36/18723	0.000354931	0.00699303	0.00592339	CHRNB2/RAB3A/SYT4/SYT5/SYT7	5
BP	GO:1903539	protein localization to postsynaptic membrane	5/322	36/18723	0.000354931	0.00699303	0.00592339	DLG4/MAPK10/SNAP25/CPLX1/GPC6	5
BP	GO:0033363	secretory granule organization	5/322	37/18723	0.000404665	0.00787327	0.00666899	RFX2/SYT4/PTPRN/BAIAP3/SERPINE2	5
BP	GO:0062237	protein localization to postsynapse	5/322	37/18723	0.000404665	0.00787327	0.00666899	DLG4/MAPK10/SNAP25/CPLX1/GPC6	5
BP	GO:0050803	regulation of synapse structure or activity	12/322	218/18723	0.000411139	0.00794953	0.00673359	ADGRB3/LRRC24/LRRC4B/CHRNB2/CDK5R1/LHFPL4/CAMK2B/GPC6/KIF1A/LRRTM1/PAK3/NEURL1	12
BP	GO:0030534	adult behavior	9/322	130/18723	0.000419555	0.00806218	0.00682901	SEZ6/EFNB3/CHRNB2/SPTBN4/TMOD1/UCHL1/SDK1/CARTPT/TPGS1	9
BP	GO:0099622	cardiac muscle cell membrane repolarization	5/322	38/18723	0.000459483	0.00877527	0.00743303	KCNA5/KCNJ3/KCNJ8/ANK2/KCNH2	5
BP	GO:0086065	cell communication involved in cardiac conduction	6/322	58/18723	0.000471197	0.00894413	0.00757605	SCN3B/ATP1A3/CACNB2/KCNA5/KCNJ3/ANK2	6
BP	GO:0051650	establishment of vesicle localization	10/322	161/18723	0.000484033	0.00900343	0.00762629	KIF5A/KIF5C/RAB3A/SNAP91/SYT4/AP3B2/DYNC1I1/CNIH2/HAP1/KIF1A	10
BP	GO:1904062	regulation of cation transmembrane transport	16/322	357/18723	0.000488541	0.00900343	0.00762629	SCN3B/JPH3/DLG4/MAPK8IP2/FGF14/CNIH2/CACNB2/DPP6/GPER1/HAP1/ANK2/WNK4/FXYD6/KCNH2/RGS4/ABCC8	16
BP	GO:0006906	vesicle fusion	8/322	106/18723	0.000491202	0.00900343	0.00762629	RAB3A/SYT4/STXBP1/SNAP25/GRIK5/CPLX1/CPLX2/SYT7	8
BP	GO:0007218	neuropeptide signaling pathway	8/322	106/18723	0.000491202	0.00900343	0.00762629	SSTR2/PCSK1N/NXPH4/SSTR3/CARTPT/CPE/SCG5/NTS	8
BP	GO:0048169	regulation of long-term neuronal synaptic plasticity	4/322	22/18723	0.000491675	0.00900343	0.00762629	DLG4/SYP/CAMK2B/NEURL1	4
BP	GO:0086012	membrane depolarization during cardiac muscle cell action potential	4/322	22/18723	0.000491675	0.00900343	0.00762629	SCN3B/HCN2/CACNB2/ANK2	4
BP	GO:0021953	central nervous system neuron differentiation	10/322	162/18723	0.000508183	0.0092513	0.00783624	CHRNB2/KNDC1/SPTBN4/RAC3/ELAVL4/MAPT/ARX/ISL1/NKX2-2/PAX6	10
BP	GO:0050769	positive regulation of neurogenesis	12/322	225/18723	0.000545448	0.00979049	0.00829296	NEFL/CAMK2B/MAPT/MAP6/GPER1/HAP1/NKX2-2/PAK3/NEURL1/SERPINE2/L1CAM/PAX6	12
BP	GO:0032253	dense core granule localization	3/322	10/18723	0.000552878	0.00979049	0.00829296	KIF5A/SYT4/KIF1A	3
BP	GO:0099519	dense core granule cytoskeletal transport	3/322	10/18723	0.000552878	0.00979049	0.00829296	KIF5A/SYT4/KIF1A	3
BP	GO:1901950	dense core granule transport	3/322	10/18723	0.000552878	0.00979049	0.00829296	KIF5A/SYT4/KIF1A	3
BP	GO:0098659	inorganic cation import across plasma membrane	8/322	108/18723	0.000556671	0.00979049	0.00829296	HCN2/ATP1A3/SLC12A5/KCNJ3/KCNJ8/WNK4/KCNH2/SLC8A2	8
BP	GO:0099587	inorganic ion import across plasma membrane	8/322	108/18723	0.000556671	0.00979049	0.00829296	HCN2/ATP1A3/SLC12A5/KCNJ3/KCNJ8/WNK4/KCNH2/SLC8A2	8
BP	GO:0051899	membrane depolarization	7/322	83/18723	0.00056588	0.00989654	0.00838279	SCN3B/HCN2/CHRNB2/CACNB2/CACNA1H/ANK2/KCNH2	7
BP	GO:0030325	adrenal gland development	4/322	23/18723	0.000587176	0.0100697	0.00852946	CITED2/INSM1/WNT4/NR0B1	4
BP	GO:0051590	positive regulation of neurotransmitter transport	4/322	23/18723	0.000587176	0.0100697	0.00852946	CACNB2/STXBP1/GPER1/BAIAP3	4
BP	GO:0007411	axon guidance	12/322	227/18723	0.000589991	0.0100697	0.00852946	KIF5A/KIF5C/EFNB3/CDK5R1/NCAM1/NFASC/CRMP1/ARX/ISL1/NRCAM/L1CAM/PAX6	12
BP	GO:0098657	import into cell	12/322	227/18723	0.000589991	0.0100697	0.00852946	HCN2/ATP1A3/SLC12A5/SYNGR3/SLC29A4/SNAP25/KCNJ3/KCNJ8/WNK4/KCNH2/SLC8A2/RGS4	12
BP	GO:0043266	regulation of potassium ion transport	8/322	109/18723	0.000591955	0.0100697	0.00852946	DPP6/KCNA5/ANK2/WNK4/GCK/KCNH2/RGS4/ABCC8	8
BP	GO:0097485	neuron projection guidance	12/322	228/18723	0.000613384	0.0103775	0.0087902	KIF5A/KIF5C/EFNB3/CDK5R1/NCAM1/NFASC/CRMP1/ARX/ISL1/NRCAM/L1CAM/PAX6	12
BP	GO:0060998	regulation of dendritic spine development	6/322	61/18723	0.000619155	0.0104185	0.00882494	SDK1/CAMK2B/FSTL4/KIF1A/PAK3/NEURL1	6
BP	GO:0090174	organelle membrane fusion	8/322	110/18723	0.000629024	0.0104863	0.00888236	RAB3A/SYT4/STXBP1/SNAP25/GRIK5/CPLX1/CPLX2/SYT7	8
BP	GO:0048638	regulation of developmental growth	15/322	330/18723	0.00062992	0.0104863	0.00888236	MAPK11/UNC13A/CDK5R1/MT3/SPTBN4/CITED2/SYT4/RIMS2/RNF157/MAPT/ARX/FSTL4/NRCAM/L1CAM/RGS4	15
BP	GO:0099173	postsynapse organization	10/322	168/18723	0.000675	0.0110713	0.00937784	DLG4/LRRC4B/CDK5R1/INA/LHFPL4/NEFL/CAMK2B/KIF1A/LRRTM1/PAK3	10
BP	GO:0048488	synaptic vesicle endocytosis	6/322	62/18723	0.000675729	0.0110713	0.00937784	DNAJC6/SYP/SNAP91/SYT5/AMPH/SNCB	6
BP	GO:0140238	presynaptic endocytosis	6/322	62/18723	0.000675729	0.0110713	0.00937784	DNAJC6/SYP/SNAP91/SYT5/AMPH/SNCB	6
BP	GO:0016486	peptide hormone processing	4/322	24/18723	0.000695134	0.0112706	0.00954666	PCSK1N/PCSK1/SCG5/PCSK2	4
BP	GO:1903861	positive regulation of dendrite extension	4/322	24/18723	0.000695134	0.0112706	0.00954666	UNC13A/SYT4/RIMS2/RNF157	4
BP	GO:0007212	dopamine receptor signaling pathway	5/322	42/18723	0.000736232	0.0118751	0.0100587	CALY/GNG2/NSG2/GNAO1/RGS4	5
BP	GO:0007188	adenylate cyclase-modulating G protein-coupled receptor signaling pathway	12/322	233/18723	0.000742364	0.0119123	0.0100902	ADGRB3/SSTR2/ADGRG5/GNAZ/APLP1/GNG2/GPER1/MRAP/ADCY1/GNAO1/CHGA/UCN3	12
BP	GO:0086070	SA node cell to atrial cardiac muscle cell communication	3/322	11/18723	0.000750547	0.0119376	0.0101117	SCN3B/KCNA5/ANK2	3
BP	GO:0044106	cellular amine metabolic process	8/322	113/18723	0.000751612	0.0119376	0.0101117	ATCAY/CHRNB2/GCH1/INSM1/SLC29A4/PNMT/SNCB/DDC	8
BP	GO:0048588	developmental cell growth	12/322	234/18723	0.000770708	0.0121787	0.0103159	UNC13A/CDK5R1/MT3/SYT4/RIMS2/RNF157/MAPT/NRN1/FSTL4/NRCAM/L1CAM/RGS4	12
BP	GO:0048857	neural nucleus development	6/322	64/18723	0.000800819	0.0124584	0.0105528	CDK5R2/CHRNB2/CDK5R1/INA/SYNGR3/ARX	6
BP	GO:0001678	cellular glucose homeostasis	10/322	172/18723	0.000809526	0.0124584	0.0105528	RFX6/GPER1/GRIK5/CARTPT/PTPRN/GCK/BAIAP3/PTPRN2/ABCC8/NEUROD1	10
BP	GO:1990138	neuron projection extension	10/322	172/18723	0.000809526	0.0124584	0.0105528	UNC13A/CDK5R1/MT3/SYT4/RIMS2/RNF157/MAPT/NRN1/NRCAM/L1CAM	10
BP	GO:0007274	neuromuscular synaptic transmission	4/322	25/18723	0.000816417	0.0124584	0.0105528	CHRNB2/RAB3A/RIMBP2/STXBP1	4
BP	GO:0060074	synapse maturation	4/322	25/18723	0.000816417	0.0124584	0.0105528	SEZ6/NEFL/CAMK2B/NEURL1	4
BP	GO:0086013	membrane repolarization during cardiac muscle cell action potential	4/322	25/18723	0.000816417	0.0124584	0.0105528	KCNA5/KCNJ3/KCNJ8/KCNH2	4
BP	GO:0140448	signaling receptor ligand precursor processing	4/322	25/18723	0.000816417	0.0124584	0.0105528	PCSK1N/PCSK1/SCG5/PCSK2	4
BP	GO:0098815	modulation of excitatory postsynaptic potential	5/322	43/18723	0.000821515	0.012475	0.0105669	DLG4/CELF4/RIMS2/SLC8A2/RGS4	5
BP	GO:0034643	establishment of mitochondrion localization, microtubule-mediated	4/322	26/18723	0.000951895	0.0142464	0.0120673	NEFL/UCHL1/MAPT/HAP1	4
BP	GO:0045745	positive regulation of G protein-coupled receptor signaling pathway	4/322	26/18723	0.000951895	0.0142464	0.0120673	NECAB2/GPER1/MRAP/CHGA	4
BP	GO:0047497	mitochondrion transport along microtubule	4/322	26/18723	0.000951895	0.0142464	0.0120673	NEFL/UCHL1/MAPT/HAP1	4
BP	GO:0007189	adenylate cyclase-activating G protein-coupled receptor signaling pathway	9/322	146/18723	0.000969738	0.014444	0.0122347	ADGRB3/ADGRG5/APLP1/GNG2/GPER1/MRAP/ADCY1/CHGA/UCN3	9
BP	GO:0002065	columnar/cuboidal epithelial cell differentiation	7/322	91/18723	0.000981729	0.014553	0.012327	B9D1/INSM1/WNT4/RFX6/NKX2-2/PAX6/NEUROD1	7
BP	GO:0009308	amine metabolic process	8/322	118/18723	0.000998071	0.0147251	0.0124728	ATCAY/CHRNB2/GCH1/INSM1/SLC29A4/PNMT/SNCB/DDC	8
BP	GO:0007018	microtubule-based movement	16/322	382/18723	0.00100501	0.0147575	0.0125003	KIF5A/KIF5C/CLIP3/CALY/AP3B2/DYNC1I1/CNIH2/CELF3/NEFL/UCHL1/MAPT/FMN2/HAP1/KIF1A/TPGS1/NEURL1	16
BP	GO:0035249	synaptic transmission, glutamatergic	7/322	92/18723	0.00104722	0.0153051	0.0129641	GRIA2/UNC13A/MAPK8IP2/CNIH2/STXBP1/GRIK5/SERPINE2	7
BP	GO:0007416	synapse assembly	10/322	179/18723	0.00109772	0.0158152	0.0133961	ADGRB3/LRRC24/LRRC4B/CHRNB2/LHFPL4/SDK1/DNER/GPC6/LRRTM1/NRCAM	10
BP	GO:0035235	ionotropic glutamate receptor signaling pathway	4/322	27/18723	0.00110244	0.0158152	0.0133961	GRIA2/CDK5R1/GRIA3/GRIK5	4
BP	GO:0099625	ventricular cardiac muscle cell membrane repolarization	4/322	27/18723	0.00110244	0.0158152	0.0133961	KCNJ3/KCNJ8/ANK2/KCNH2	4
BP	GO:1903859	regulation of dendrite extension	4/322	27/18723	0.00110244	0.0158152	0.0133961	UNC13A/SYT4/RIMS2/RNF157	4
BP	GO:0031018	endocrine pancreas development	5/322	46/18723	0.00112174	0.0160183	0.0135682	INSM1/RFX6/NKX2-2/PAX6/NEUROD1	5
BP	GO:0006814	sodium ion transport	12/322	245/18723	0.00114692	0.016303	0.0138093	SCN3B/HCN2/ATP1A3/FGF14/SPTBN4/CACNA1H/SLC6A17/WNK4/FXYD6/SLC38A4/SERPINE2/SLC8A2	12
BP	GO:0019226	transmission of nerve impulse	6/322	69/18723	0.00119194	0.016866	0.0142862	SPTBN4/CACNA1H/NFASC/GPER1/CARTPT/KCNMB2	6
BP	GO:0032252	secretory granule localization	3/322	13/18723	0.00126814	0.0177935	0.0150718	KIF5A/SYT4/KIF1A	3
BP	GO:0086011	membrane repolarization during action potential	4/322	28/18723	0.00126892	0.0177935	0.0150718	KCNA5/KCNJ3/KCNJ8/KCNH2	4
BP	GO:0070252	actin-mediated cell contraction	7/322	97/18723	0.00142787	0.0199325	0.0168837	SCN3B/CACNB2/KCNA5/KCNJ3/KCNJ8/ANK2/KCNH2	7
BP	GO:0003309	type B pancreatic cell differentiation	4/322	29/18723	0.00145221	0.0200921	0.0170188	INSM1/RFX6/NKX2-2/PAX6	4
BP	GO:0051654	establishment of mitochondrion localization	4/322	29/18723	0.00145221	0.0200921	0.0170188	NEFL/UCHL1/MAPT/HAP1	4
BP	GO:0086009	membrane repolarization	5/322	49/18723	0.00149639	0.0206118	0.0174591	KCNA5/KCNJ3/KCNJ8/ANK2/KCNH2	5
BP	GO:0097091	synaptic vesicle clustering	3/322	14/18723	0.00159354	0.0218533	0.0185106	SYN1/BRSK1/RAB3A	3
BP	GO:0060291	long-term synaptic potentiation	7/322	99/18723	0.00160729	0.0219452	0.0185885	MPP2/CYP46A1/CALB1/SNAP25/ADCY1/SERPINE2/SLC8A2	7
BP	GO:0051646	mitochondrion localization	5/322	50/18723	0.0016396	0.0222885	0.0188793	ATCAY/NEFL/UCHL1/MAPT/HAP1	5
BP	GO:0006576	cellular biogenic amine metabolic process	7/322	101/18723	0.00180379	0.0243083	0.0205901	CHRNB2/GCH1/INSM1/SLC29A4/PNMT/SNCB/DDC	7
BP	GO:0051963	regulation of synapse assembly	7/322	101/18723	0.00180379	0.0243083	0.0205901	ADGRB3/LRRC24/LRRC4B/CHRNB2/LHFPL4/GPC6/LRRTM1	7
BP	GO:0015671	oxygen transport	3/322	15/18723	0.0019667	0.0263894	0.0223529	HBA2/HBA1/HBB	3
BP	GO:0050773	regulation of dendrite development	7/322	103/18723	0.00201845	0.0269675	0.0228426	ADGRB3/SEZ6/CHRNB2/KNDC1/CAMK2B/ELAVL4/PAK3	7
BP	GO:0010720	positive regulation of cell development	13/322	298/18723	0.00205163	0.0272937	0.0231189	RAC3/NEFL/CAMK2B/MAPT/MAP6/GPER1/HAP1/NKX2-2/PAK3/NEURL1/SERPINE2/L1CAM/PAX6	13
BP	GO:0031016	pancreas development	6/322	77/18723	0.00210271	0.0277361	0.0234937	INSM1/RFX6/ISL1/NKX2-2/PAX6/NEUROD1	6
BP	GO:0032418	lysosome localization	6/322	77/18723	0.00210271	0.0277361	0.0234937	RAB3A/STXBP1/MAP6/IL13RA2/CPLX2/CHGA	6
BP	GO:0042594	response to starvation	10/322	197/18723	0.00223834	0.029128	0.0246726	NIM1K/MAP1LC3A/BRSK1/SSTR2/WNT4/NUPR2/SSTR3/CARTPT/PDK4/UCN3	10
BP	GO:0071248	cellular response to metal ion	10/322	197/18723	0.00223834	0.029128	0.0246726	ADGRV1/MAP1LC3A/DLG4/MT3/SYT4/SYT5/CACNA1H/ADCY1/KCNK3/SYT7	10
BP	GO:0008306	associative learning	6/322	78/18723	0.00224565	0.029128	0.0246726	BRSK1/CHRNB2/ELAVL4/SNAP25/NDRG4/ABCC8	6
BP	GO:0032024	positive regulation of insulin secretion	6/322	78/18723	0.00224565	0.029128	0.0246726	RFX6/GPER1/ISL1/GCK/BAIAP3/UCN3	6
BP	GO:0007215	glutamate receptor signaling pathway	5/322	54/18723	0.00231447	0.0297724	0.0252185	GRIA2/CDK5R1/GRIA3/NECAB2/GRIK5	5
BP	GO:2000300	regulation of synaptic vesicle exocytosis	5/322	54/18723	0.00231447	0.0297724	0.0252185	SYN1/RAB3A/SYP/CACNB2/ADCY1	5
BP	GO:0032412	regulation of ion transmembrane transporter activity	12/322	267/18723	0.00236042	0.0299994	0.0254107	SCN3B/JPH3/DLG4/MAPK8IP2/FGF14/CNIH2/CACNB2/HAP1/ANK2/WNK4/FXYD6/ABCC8	12
BP	GO:0042558	pteridine-containing compound metabolic process	4/322	33/18723	0.00237062	0.0299994	0.0254107	PIPOX/GCH1/FTCD/QDPR	4
BP	GO:0048311	mitochondrion distribution	3/322	16/18723	0.00238993	0.0299994	0.0254107	ATCAY/MAPT/HAP1	3
BP	GO:0072148	epithelial cell fate commitment	3/322	16/18723	0.00238993	0.0299994	0.0254107	ARX/NKX2-2/NEUROD1	3
BP	GO:0098915	membrane repolarization during ventricular cardiac muscle cell action potential	3/322	16/18723	0.00238993	0.0299994	0.0254107	KCNJ3/KCNJ8/KCNH2	3
BP	GO:0098969	neurotransmitter receptor transport to postsynaptic membrane	3/322	16/18723	0.00238993	0.0299994	0.0254107	MAPK10/SNAP25/CPLX1	3
BP	GO:0060560	developmental growth involved in morphogenesis	11/322	234/18723	0.00250924	0.0313705	0.0265722	UNC13A/CDK5R1/MT3/SYT4/RIMS2/RNF157/MAPT/NRN1/FSTL4/NRCAM/L1CAM	11
BP	GO:0060048	cardiac muscle contraction	8/322	137/18723	0.00257843	0.0321066	0.0271956	SCN3B/CACNB2/KCNA5/KCNJ3/KCNJ8/ANK2/KCNH2/CHGA	8
BP	GO:0070050	neuron cellular homeostasis	4/322	34/18723	0.00265078	0.032876	0.0278473	CALB1/CACNB2/NELL2/SLC8A2	4
BP	GO:0032535	regulation of cellular component size	15/322	383/18723	0.00273425	0.0337767	0.0286103	SLC12A5/CDK5R1/PDXP/MT3/SPTBN4/TMOD1/NEFL/MAPT/CARMIL2/KCNMA1/FSTL4/RAP1GAP2/PAK3/NRCAM/L1CAM	15
BP	GO:0006816	calcium ion transport	16/322	422/18723	0.00276023	0.0339629	0.028768	JPH3/CHRNB2/FGF14/CACNA1A/CACNA2D2/CACNB2/CACNA1H/CAMK2B/GPER1/HAP1/GNAO1/ANK2/GCK/ATP2A3/SLC8A2/RGS4	16
BP	GO:1903540	establishment of protein localization to postsynaptic membrane	3/322	17/18723	0.00286537	0.0351177	0.0297462	MAPK10/SNAP25/CPLX1	3
BP	GO:0032409	regulation of transporter activity	13/322	310/18723	0.00288666	0.0352399	0.0298497	SCN3B/JPH3/DLG4/MAPK8IP2/FGF14/SYNGR3/CNIH2/CACNB2/HAP1/ANK2/WNK4/FXYD6/ABCC8	13
BP	GO:0034331	cell junction maintenance	4/322	35/18723	0.00295282	0.0359067	0.0304145	ADGRB3/RAB3A/WHRN/C1QL1	4
BP	GO:0048284	organelle fusion	8/322	141/18723	0.00307938	0.0373	0.0315947	RAB3A/SYT4/STXBP1/SNAP25/GRIK5/CPLX1/CPLX2/SYT7	8
BP	GO:0042743	hydrogen peroxide metabolic process	5/322	58/18723	0.00317169	0.0382693	0.0324157	MT3/GPX3/HBA2/HBA1/HBB	5
BP	GO:0022898	regulation of transmembrane transporter activity	12/322	278/18723	0.00327784	0.0393973	0.0333712	SCN3B/JPH3/DLG4/MAPK8IP2/FGF14/CNIH2/CACNB2/HAP1/ANK2/WNK4/FXYD6/ABCC8	12
BP	GO:0048268	clathrin coat assembly	3/322	18/18723	0.00339501	0.0403385	0.0341684	CALY/SNAP91/NSG2	3
BP	GO:0098877	neurotransmitter receptor transport to plasma membrane	3/322	18/18723	0.00339501	0.0403385	0.0341684	MAPK10/SNAP25/CPLX1	3
BP	GO:0099558	maintenance of synapse structure	3/322	18/18723	0.00339501	0.0403385	0.0341684	ADGRB3/RAB3A/C1QL1	3
BP	GO:0098739	import across plasma membrane	9/322	177/18723	0.00362121	0.0425927	0.0360778	HCN2/ATP1A3/SLC12A5/KCNJ3/KCNJ8/WNK4/KCNH2/SLC8A2/RGS4	9
BP	GO:0042401	cellular biogenic amine biosynthetic process	4/322	37/18723	0.00362578	0.0425927	0.0360778	GCH1/INSM1/PNMT/DDC	4
BP	GO:0097484	dendrite extension	4/322	37/18723	0.00362578	0.0425927	0.0360778	UNC13A/SYT4/RIMS2/RNF157	4
BP	GO:0043279	response to alkaloid	7/322	115/18723	0.00375093	0.0438155	0.0371136	MAP1LC3A/CHRNB2/SDK1/ELAVL4/GNAO1/DDC/RGS4	7
BP	GO:0035725	sodium ion transmembrane transport	9/322	178/18723	0.00375803	0.0438155	0.0371136	SCN3B/HCN2/ATP1A3/FGF14/CACNA1H/SLC6A17/WNK4/FXYD6/SLC8A2	9
BP	GO:0009749	response to glucose	10/322	212/18723	0.00378964	0.0440192	0.0372861	RFX6/GPER1/GRIK5/PTPRN/NKX2-2/GCK/BAIAP3/PTPRN2/NEUROD1/UCN3	10
BP	GO:0006941	striated muscle contraction	9/322	179/18723	0.00389887	0.0451196	0.0382182	SCN3B/ARG2/CACNB2/KCNA5/KCNJ3/KCNJ8/ANK2/KCNH2/CHGA	9
BP	GO:0060997	dendritic spine morphogenesis	5/322	61/18723	0.00394968	0.0453917	0.0384487	DLG4/CDK5R1/CAMK2B/KIF1A/PAK3	5
BP	GO:0007530	sex determination	3/322	19/18723	0.0039807	0.0453917	0.0384487	CITED2/WNT4/NR0B1	3
BP	GO:0038092	nodal signaling pathway	3/322	19/18723	0.0039807	0.0453917	0.0384487	CITED2/CFC1B/CFC1	3
BP	GO:0046653	tetrahydrofolate metabolic process	3/322	19/18723	0.0039807	0.0453917	0.0384487	PIPOX/GCH1/FTCD	3
BP	GO:0009309	amine biosynthetic process	4/322	38/18723	0.00399829	0.0454258	0.0384776	GCH1/INSM1/PNMT/DDC	4
BP	GO:0008361	regulation of cell size	9/322	181/18723	0.00419293	0.047464	0.040204	SLC12A5/CDK5R1/MT3/MAPT/KCNMA1/FSTL4/RAP1GAP2/NRCAM/L1CAM	9
BP	GO:0007613	memory	7/322	118/18723	0.00432195	0.0487472	0.0412909	JPH3/CHRNB2/CALB1/MAPT/ADCY1/SLC8A2/ABCC8	7
BP	GO:0042417	dopamine metabolic process	4/322	39/18723	0.00439584	0.0490475	0.0415453	CHRNB2/GCH1/SNCB/DDC	4
BP	GO:0045823	positive regulation of heart contraction	4/322	39/18723	0.00439584	0.0490475	0.0415453	SCN3B/GCH1/RGS4/CHGA	4
BP	GO:1901021	positive regulation of calcium ion transmembrane transporter activity	4/322	39/18723	0.00439584	0.0490475	0.0415453	FGF14/CACNB2/HAP1/ANK2	4
BP	GO:0002028	regulation of sodium ion transport	6/322	90/18723	0.00458848	0.0508325	0.0430573	SCN3B/FGF14/SPTBN4/WNK4/FXYD6/SERPINE2	6
BP	GO:0099175	regulation of postsynapse organization	6/322	90/18723	0.00458848	0.0508325	0.0430573	LRRC4B/CDK5R1/CAMK2B/KIF1A/LRRTM1/PAK3	6
BP	GO:0015669	gas transport	3/322	20/18723	0.00462413	0.0510458	0.043238	HBA2/HBA1/HBB	3
BP	GO:1904064	positive regulation of cation transmembrane transport	8/322	151/18723	0.00466458	0.0511474	0.043324	FGF14/CACNB2/GPER1/HAP1/ANK2/WNK4/KCNH2/ABCC8	8
BP	GO:2001257	regulation of cation channel activity	9/322	184/18723	0.0046662	0.0511474	0.043324	JPH3/DLG4/MAPK8IP2/FGF14/CNIH2/CACNB2/HAP1/ANK2/ABCC8	9
BP	GO:0032411	positive regulation of transporter activity	7/322	120/18723	0.0047376	0.0517479	0.0438326	FGF14/SYNGR3/CACNB2/HAP1/ANK2/WNK4/ABCC8	7
BP	GO:0009746	response to hexose	10/322	219/18723	0.0047578	0.0517868	0.0438656	RFX6/GPER1/GRIK5/PTPRN/NKX2-2/GCK/BAIAP3/PTPRN2/NEUROD1/UCN3	10
BP	GO:0031503	protein-containing complex localization	10/322	220/18723	0.00491067	0.0532645	0.0451173	DDX25/KIF5A/DLG4/KIF5C/CALY/CNIH2/MAPK10/SNAP25/CPLX1/GPC6	10
BP	GO:0000302	response to reactive oxygen species	10/322	222/18723	0.00522798	0.0565094	0.0478658	MAP1LC3A/GCH1/MT3/MAPT/KCNA5/GNAO1/PTPRN/HBA2/HBA1/HBB	10
BP	GO:1903524	positive regulation of blood circulation	4/322	41/18723	0.00526908	0.0567566	0.0480752	SCN3B/GCH1/RGS4/CHGA	4
BP	GO:0106027	neuron projection organization	6/322	93/18723	0.0053832	0.0577859	0.0489471	ATP1A3/DLG4/CDK5R1/CAMK2B/KIF1A/PAK3	6
BP	GO:0001558	regulation of cell growth	15/322	414/18723	0.00559185	0.0598193	0.0506695	TSPYL2/UNC13A/CDK5R1/MT3/SYT4/GNG4/RIMS2/RNF157/MAPT/EPB41L3/FSTL4/NRCAM/SERPINE2/L1CAM/RGS4	15
BP	GO:0097237	cellular response to toxic substance	7/322	124/18723	0.00565848	0.0601472	0.0509472	GCH1/MT3/CERS1/GPX3/HBA2/HBA1/HBB	7
BP	GO:0001764	neuron migration	8/322	156/18723	0.00566114	0.0601472	0.0509472	CDK5R2/ASTN1/CDK5R1/CAMK2B/ARX/DNER/NRCAM/PAX6	8
BP	GO:0034284	response to monosaccharide	10/322	225/18723	0.00573384	0.0607124	0.0514259	RFX6/GPER1/GRIK5/PTPRN/NKX2-2/GCK/BAIAP3/PTPRN2/NEUROD1/UCN3	10
BP	GO:0048814	regulation of dendrite morphogenesis	5/322	67/18723	0.00589952	0.0621621	0.0526539	ADGRB3/CHRNB2/KNDC1/CAMK2B/PAK3	5
BP	GO:0071241	cellular response to inorganic substance	10/322	226/18723	0.00591069	0.0621621	0.0526539	ADGRV1/MAP1LC3A/DLG4/MT3/SYT4/SYT5/CACNA1H/ADCY1/KCNK3/SYT7	10
BP	GO:1901379	regulation of potassium ion transmembrane transport	6/322	95/18723	0.00596615	0.0625341	0.052969	DPP6/ANK2/WNK4/KCNH2/RGS4/ABCC8	6
BP	GO:0003018	vascular process in circulatory system	11/322	263/18723	0.00602945	0.0629855	0.0533513	GCH1/SLC29A4/GPER1/KCNMA1/SLC6A17/KCNA5/KCNJ8/KCNMB2/ATP2A3/SLC8A2/ABCC8	11
BP	GO:0060563	neuroepithelial cell differentiation	3/322	22/18723	0.00609031	0.0634085	0.0537096	B9D1/INSM1/WNT4	3
BP	GO:0021983	pituitary gland development	4/322	43/18723	0.00625132	0.0646524	0.0547633	WNT4/NR0B1/ISL1/PAX6	4
BP	GO:1901381	positive regulation of potassium ion transmembrane transport	4/322	43/18723	0.00625132	0.0646524	0.0547633	ANK2/WNK4/KCNH2/ABCC8	4
BP	GO:0030048	actin filament-based movement	7/322	127/18723	0.0064325	0.0663059	0.0561639	SCN3B/CACNB2/KCNA5/KCNJ3/KCNJ8/ANK2/KCNH2	7
BP	GO:0071695	anatomical structure maturation	10/322	229/18723	0.00646688	0.0664403	0.0562777	CDK5R2/ADGRB3/ACTL6B/CDK5R1/SPTBN4/RAC3/C1QL1/FEV/NRCAM/REC8	10
BP	GO:0021895	cerebral cortex neuron differentiation	3/322	23/18723	0.00691578	0.0707754	0.0599497	RAC3/ELAVL4/ARX	3
BP	GO:0042692	muscle cell differentiation	14/322	384/18723	0.0069343	0.0707754	0.0599497	MAPK12/MAPK11/ADGRB3/WNT4/CACNA1H/TMOD1/UCHL1/GPER1/NFATC1/DNER/ISL1/ANK2/SPEG/RGS4	14
BP	GO:0045664	regulation of neuron differentiation	9/322	196/18723	0.00698778	0.0710881	0.0602146	NAP1L2/CDK5R1/RAC3/ISL1/NKX2-2/NRCAM/PCP4/PAX6/NEUROD1	9
BP	GO:0061025	membrane fusion	8/322	163/18723	0.00731926	0.0742178	0.0628656	RAB3A/SYT4/STXBP1/SNAP25/GRIK5/CPLX1/CPLX2/SYT7	8
BP	GO:0046189	phenol-containing compound biosynthetic process	4/322	45/18723	0.0073481	0.0742683	0.0629084	GCH1/INSM1/PNMT/DDC	4
BP	GO:0008344	adult locomotory behavior	5/322	71/18723	0.00752491	0.0758092	0.0642136	SEZ6/EFNB3/SPTBN4/TMOD1/UCHL1	5
BP	GO:0010288	response to lead ion	3/322	24/18723	0.00780444	0.0781197	0.0661707	MAP1LC3A/QDPR/MAPT	3
BP	GO:2000310	regulation of NMDA receptor activity	3/322	24/18723	0.00780444	0.0781197	0.0661707	DLG4/MAPK8IP2/CNIH2	3
BP	GO:0032924	activin receptor signaling pathway	4/322	46/18723	0.00794108	0.0792327	0.0671134	CITED2/IGSF1/CFC1B/CFC1	4
BP	GO:0098869	cellular oxidant detoxification	6/322	101/18723	0.00799084	0.0794744	0.0673182	GCH1/MT3/GPX3/HBA2/HBA1/HBB	6
BP	GO:0043270	positive regulation of ion transport	11/322	275/18723	0.00830859	0.0823715	0.0697721	SCN3B/CHRNB2/FGF14/CACNB2/STXBP1/GPER1/HAP1/ANK2/WNK4/KCNH2/ABCC8	11
BP	GO:0031346	positive regulation of cell projection organization	13/322	353/18723	0.00840908	0.0826639	0.0700198	DLG4/APBB1/NEFL/CAMK2B/ELAVL4/MAPT/MAP6/NDRG4/CARMIL2/HAP1/PAK3/NEURL1/L1CAM	13
BP	GO:0031960	response to corticosteroid	8/322	167/18723	0.00841793	0.0826639	0.0700198	SSTR2/NEFL/ALPL/GPER1/ISL1/SSTR3/CDO1/UCN3	8
BP	GO:0034767	positive regulation of ion transmembrane transport	8/322	167/18723	0.00841793	0.0826639	0.0700198	FGF14/CACNB2/GPER1/HAP1/ANK2/WNK4/KCNH2/ABCC8	8
BP	GO:1904427	positive regulation of calcium ion transmembrane transport	5/322	73/18723	0.0084443	0.0826639	0.0700198	FGF14/CACNB2/GPER1/HAP1/ANK2	5
BP	GO:0050885	neuromuscular process controlling balance	4/322	47/18723	0.00856464	0.0833179	0.0705738	JPH3/DLG4/RAC3/NEFL	4
BP	GO:0061001	regulation of dendritic spine morphogenesis	4/322	47/18723	0.00856464	0.0833179	0.0705738	CDK5R1/CAMK2B/KIF1A/PAK3	4
BP	GO:0090277	positive regulation of peptide hormone secretion	6/322	103/18723	0.00876391	0.0849909	0.0719908	RFX6/GPER1/ISL1/GCK/BAIAP3/UCN3	6
BP	GO:0043303	mast cell degranulation	4/322	48/18723	0.00921937	0.0891301	0.075497	STXBP1/IL13RA2/CPLX2/CHGA	4
BP	GO:2001259	positive regulation of cation channel activity	5/322	75/18723	0.00943869	0.0909679	0.0770536	FGF14/CACNB2/HAP1/ANK2/ABCC8	5
BP	GO:0050714	positive regulation of protein secretion	7/322	137/18723	0.00958721	0.0919228	0.0778625	APBB1/RFX6/GPER1/ISL1/GCK/BAIAP3/UCN3	7
BP	GO:0016049	cell growth	16/322	482/18723	0.00959682	0.0919228	0.0778625	TSPYL2/UNC13A/CDK5R1/MT3/SYT4/GNG4/RIMS2/RNF157/MAPT/NRN1/EPB41L3/FSTL4/NRCAM/SERPINE2/L1CAM/RGS4	16
BP	GO:0048469	cell maturation	8/322	171/18723	0.0096358	0.092013	0.0779389	ADGRB3/ACTL6B/SPTBN4/RAC3/C1QL1/FEV/NRCAM/REC8	8
BP	GO:0006706	steroid catabolic process	3/322	26/18723	0.00977546	0.0924954	0.0783475	CYP46A1/HSD17B14/MT3	3
BP	GO:0006760	folic acid-containing compound metabolic process	3/322	26/18723	0.00977546	0.0924954	0.0783475	PIPOX/GCH1/FTCD	3
BP	GO:0099637	neurotransmitter receptor transport	3/322	26/18723	0.00977546	0.0924954	0.0783475	MAPK10/SNAP25/CPLX1	3
BP	GO:0002279	mast cell activation involved in immune response	4/322	49/18723	0.00990586	0.0928823	0.0786752	STXBP1/IL13RA2/CPLX2/CHGA	4
BP	GO:0021695	cerebellar cortex development	4/322	49/18723	0.00990586	0.0928823	0.0786752	SEZ6/KNDC1/WHRN/SERPINE2	4
BP	GO:0051932	synaptic transmission, GABAergic	4/322	49/18723	0.00990586	0.0928823	0.0786752	RAC3/STXBP1/HAP1/BAIAP3	4
BP	GO:0140115	export across plasma membrane	5/322	76/18723	0.00996488	0.0931552	0.0789064	ATP1A3/SLC29A4/KCNA5/KCNH2/SLC8A2	5
BP	GO:0002793	positive regulation of peptide secretion	6/322	106/18723	0.0100219	0.0934075	0.07912	RFX6/GPER1/ISL1/GCK/BAIAP3/UCN3	6
BP	GO:0021761	limbic system development	6/322	107/18723	0.0104683	0.0967	0.0819089	CDK5R2/CDK5R1/NR0B1/NEFL/HAP1/NEUROD1	6
BP	GO:0071868	cellular response to monoamine stimulus	6/322	107/18723	0.0104683	0.0967	0.0819089	CALY/APLP1/GNG2/NSG2/GNAO1/RGS4	6
BP	GO:0071870	cellular response to catecholamine stimulus	6/322	107/18723	0.0104683	0.0967	0.0819089	CALY/APLP1/GNG2/NSG2/GNAO1/RGS4	6
BP	GO:0021675	nerve development	5/322	77/18723	0.0105109	0.0968057	0.0819985	CHRNB2/CITED2/ISL1/NKX2-2/SERPINE2	5
BP	GO:0002448	mast cell mediated immunity	4/322	50/18723	0.0106247	0.0970587	0.0822128	STXBP1/IL13RA2/CPLX2/CHGA	4
BP	GO:0043268	positive regulation of potassium ion transport	4/322	50/18723	0.0106247	0.0970587	0.0822128	ANK2/WNK4/KCNH2/ABCC8	4
BP	GO:0048639	positive regulation of developmental growth	8/322	174/18723	0.0106319	0.0970587	0.0822128	UNC13A/SPTBN4/SYT4/RIMS2/RNF157/MAPT/ARX/L1CAM	8
BP	GO:0001835	blastocyst hatching	3/322	27/18723	0.0108596	0.0974233	0.0825217	FBLL1/STMN3/PEMT	3
BP	GO:0007628	adult walking behavior	3/322	27/18723	0.0108596	0.0974233	0.0825217	EFNB3/SPTBN4/UCHL1	3
BP	GO:0035188	hatching	3/322	27/18723	0.0108596	0.0974233	0.0825217	FBLL1/STMN3/PEMT	3
BP	GO:0051953	negative regulation of amine transport	3/322	27/18723	0.0108596	0.0974233	0.0825217	SYT4/RGS4/CHGA	3
BP	GO:0071684	organism emergence from protective structure	3/322	27/18723	0.0108596	0.0974233	0.0825217	FBLL1/STMN3/PEMT	3
BP	GO:2000463	positive regulation of excitatory postsynaptic potential	3/322	27/18723	0.0108596	0.0974233	0.0825217	DLG4/RIMS2/RGS4	3
BP	GO:0032414	positive regulation of ion transmembrane transporter activity	6/322	109/18723	0.0114032	0.102007	0.0864039	FGF14/CACNB2/HAP1/ANK2/WNK4/ABCC8	6
BP	GO:0018958	phenol-containing compound metabolic process	6/322	110/18723	0.0118922	0.10246	0.0867881	CHRNB2/GCH1/INSM1/PNMT/SNCB/DDC	6
BP	GO:0061387	regulation of extent of cell growth	6/322	110/18723	0.0118922	0.10246	0.0867881	CDK5R1/MT3/MAPT/FSTL4/NRCAM/L1CAM	6
BP	GO:0010460	positive regulation of heart rate	3/322	28/18723	0.0120105	0.10246	0.0867881	SCN3B/GCH1/RGS4	3
BP	GO:0090659	walking behavior	3/322	28/18723	0.0120105	0.10246	0.0867881	EFNB3/SPTBN4/UCHL1	3
BP	GO:0099623	regulation of cardiac muscle cell membrane repolarization	3/322	28/18723	0.0120105	0.10246	0.0867881	KCNA5/ANK2/KCNH2	3
BP	GO:1903779	regulation of cardiac conduction	3/322	28/18723	0.0120105	0.10246	0.0867881	ANK2/ATP2A3/SLC8A2	3
BP	GO:0021548	pons development	2/322	10/18723	0.0121122	0.10246	0.0867881	CDK5R2/CDK5R1	2
BP	GO:0032342	aldosterone biosynthetic process	2/322	10/18723	0.0121122	0.10246	0.0867881	WNT4/CACNA1H	2
BP	GO:0034651	cortisol biosynthetic process	2/322	10/18723	0.0121122	0.10246	0.0867881	WNT4/CACNA1H	2
BP	GO:0044557	relaxation of smooth muscle	2/322	10/18723	0.0121122	0.10246	0.0867881	KCNMA1/ABCC8	2
BP	GO:0048241	epinephrine transport	2/322	10/18723	0.0121122	0.10246	0.0867881	SLC29A4/CARTPT	2
BP	GO:0070091	glucagon secretion	2/322	10/18723	0.0121122	0.10246	0.0867881	CARTPT/SYT7	2
BP	GO:0070092	regulation of glucagon secretion	2/322	10/18723	0.0121122	0.10246	0.0867881	CARTPT/SYT7	2
BP	GO:0072070	loop of Henle development	2/322	10/18723	0.0121122	0.10246	0.0867881	IRX1/IRX2	2
BP	GO:0090043	regulation of tubulin deacetylation	2/322	10/18723	0.0121122	0.10246	0.0867881	MAPT/BEX4	2
BP	GO:0099171	presynaptic modulation of chemical synaptic transmission	2/322	10/18723	0.0121122	0.10246	0.0867881	CACNB2/RAB26	2
BP	GO:1902513	regulation of organelle transport along microtubule	2/322	10/18723	0.0121122	0.10246	0.0867881	CNIH2/HAP1	2
BP	GO:1902645	tertiary alcohol biosynthetic process	2/322	10/18723	0.0121122	0.10246	0.0867881	WNT4/CACNA1H	2
BP	GO:1905383	protein localization to presynapse	2/322	10/18723	0.0121122	0.10246	0.0867881	KIF5A/KIF5C	2
BP	GO:2000018	regulation of male gonad development	2/322	10/18723	0.0121122	0.10246	0.0867881	CITED2/WNT4	2
BP	GO:0021545	cranial nerve development	4/322	52/18723	0.0121614	0.102597	0.0869041	CHRNB2/CITED2/ISL1/NKX2-2	4
BP	GO:0031644	regulation of nervous system process	7/322	144/18723	0.0123842	0.10373	0.0878639	DLG4/CELF4/CNIH2/RIMS2/CARTPT/SLC8A2/RGS4	7
BP	GO:0071867	response to monoamine	6/322	111/18723	0.0123956	0.10373	0.0878639	CALY/APLP1/GNG2/NSG2/GNAO1/RGS4	6
BP	GO:0071869	response to catecholamine	6/322	111/18723	0.0123956	0.10373	0.0878639	CALY/APLP1/GNG2/NSG2/GNAO1/RGS4	6
BP	GO:0009743	response to carbohydrate	10/322	253/18723	0.0125085	0.104394	0.0884259	RFX6/GPER1/GRIK5/PTPRN/NKX2-2/GCK/BAIAP3/PTPRN2/NEUROD1/UCN3	10
BP	GO:0021954	central nervous system neuron development	5/322	81/18723	0.0128993	0.106918	0.0905639	CHRNB2/SPTBN4/RAC3/MAPT/ARX	5
BP	GO:0048708	astrocyte differentiation	5/322	81/18723	0.0128993	0.106918	0.0905639	MT3/MAPT/NKX2-2/SERPINE2/PAX6	5
BP	GO:0048640	negative regulation of developmental growth	6/322	112/18723	0.0129139	0.106918	0.0905639	MAPK11/CDK5R1/MT3/CITED2/FSTL4/RGS4	6
BP	GO:0002068	glandular epithelial cell development	3/322	29/18723	0.0132287	0.108657	0.0920371	INSM1/NKX2-2/PAX6	3
BP	GO:0048665	neuron fate specification	3/322	29/18723	0.0132287	0.108657	0.0920371	FEV/ISL1/NKX2-2	3
BP	GO:0095500	acetylcholine receptor signaling pathway	3/322	29/18723	0.0132287	0.108657	0.0920371	CHRNB2/CDK5R1/LY6H	3
BP	GO:0034764	positive regulation of transmembrane transport	9/322	219/18723	0.0137954	0.112733	0.0954892	FGF14/CLIP3/CACNB2/GPER1/HAP1/ANK2/WNK4/KCNH2/ABCC8	9
BP	GO:0030834	regulation of actin filament depolymerization	4/322	54/18723	0.0138335	0.112733	0.0954892	PDXP/SPTBN4/TMOD1/CARMIL2	4
BP	GO:0070839	metal ion export	4/322	54/18723	0.0138335	0.112733	0.0954892	ATP1A3/KCNA5/KCNH2/SLC8A2	4
BP	GO:0051261	protein depolymerization	6/322	114/18723	0.0139958	0.113757	0.0963567	DNAJC6/STMN3/PDXP/SPTBN4/TMOD1/CARMIL2	6
BP	GO:0051384	response to glucocorticoid	7/322	148/18723	0.0142241	0.114198	0.0967308	SSTR2/NEFL/ALPL/ISL1/SSTR3/CDO1/UCN3	7
BP	GO:0034329	cell junction assembly	14/322	420/18723	0.0143911	0.114198	0.0967308	ADGRB3/LRRC24/LRRC4B/CHRNB2/WNT4/LHFPL4/SDK1/EPB41L3/CDHR3/DNER/GPC6/ANK2/LRRTM1/NRCAM	14
BP	GO:0006705	mineralocorticoid biosynthetic process	2/322	11/18723	0.014637	0.114198	0.0967308	WNT4/CACNA1H	2
BP	GO:0006707	cholesterol catabolic process	2/322	11/18723	0.014637	0.114198	0.0967308	CYP46A1/MT3	2
BP	GO:0016127	sterol catabolic process	2/322	11/18723	0.014637	0.114198	0.0967308	CYP46A1/MT3	2
BP	GO:0021892	cerebral cortex GABAergic interneuron differentiation	2/322	11/18723	0.014637	0.114198	0.0967308	RAC3/ARX	2
BP	GO:0032341	aldosterone metabolic process	2/322	11/18723	0.014637	0.114198	0.0967308	WNT4/CACNA1H	2
BP	GO:0034650	cortisol metabolic process	2/322	11/18723	0.014637	0.114198	0.0967308	WNT4/CACNA1H	2
BP	GO:0035865	cellular response to potassium ion	2/322	11/18723	0.014637	0.114198	0.0967308	DLG4/CACNA1H	2
BP	GO:0042416	dopamine biosynthetic process	2/322	11/18723	0.014637	0.114198	0.0967308	GCH1/DDC	2
BP	GO:0045161	neuronal ion channel clustering	2/322	11/18723	0.014637	0.114198	0.0967308	SPTBN4/NRCAM	2
BP	GO:0072017	distal tubule development	2/322	11/18723	0.014637	0.114198	0.0967308	CALB1/WNK4	2
BP	GO:0098935	dendritic transport	2/322	11/18723	0.014637	0.114198	0.0967308	KIF5A/KIF5C	2
BP	GO:0099566	regulation of postsynaptic cytosolic calcium ion concentration	2/322	11/18723	0.014637	0.114198	0.0967308	CALB1/SLC8A2	2
BP	GO:0099624	atrial cardiac muscle cell membrane repolarization	2/322	11/18723	0.014637	0.114198	0.0967308	KCNA5/KCNJ3	2
BP	GO:0106072	negative regulation of adenylate cyclase-activating G protein-coupled receptor signaling pathway	2/322	11/18723	0.014637	0.114198	0.0967308	APLP1/MRAP	2
BP	GO:0051592	response to calcium ion	7/322	149/18723	0.014713	0.114285	0.0968044	ADGRV1/SYT4/SYT5/ADCY1/KCNMA1/SYT7/KCNMB2	7
BP	GO:0042220	response to cocaine	4/322	55/18723	0.0147216	0.114285	0.0968044	CHRNB2/SDK1/ELAVL4/RGS4	4
BP	GO:0006112	energy reserve metabolic process	5/322	84/18723	0.0149143	0.115206	0.0975846	PPP1R3F/KL/MT3/GCK/PPP1R1A	5
BP	GO:0097061	dendritic spine organization	5/322	84/18723	0.0149143	0.115206	0.0975846	DLG4/CDK5R1/CAMK2B/KIF1A/PAK3	5
BP	GO:1990748	cellular detoxification	6/322	116/18723	0.0151393	0.116655	0.0988114	GCH1/MT3/GPX3/HBA2/HBA1/HBB	6
BP	GO:0071277	cellular response to calcium ion	5/322	85/18723	0.0156301	0.12014	0.101763	ADGRV1/SYT4/SYT5/ADCY1/SYT7	5
BP	GO:0055067	monovalent inorganic cation homeostasis	7/322	151/18723	0.0157266	0.120198	0.101813	ATP1A3/SLC12A5/ATP6V0E2/KCNMA1/KCNA5/KCNH2/PDK4	7
BP	GO:0071333	cellular response to glucose stimulus	7/322	151/18723	0.0157266	0.120198	0.101813	RFX6/GPER1/GRIK5/PTPRN/BAIAP3/PTPRN2/NEUROD1	7
BP	GO:0055022	negative regulation of cardiac muscle tissue growth	3/322	31/18723	0.0158694	0.120198	0.101813	MAPK11/CITED2/RGS4	3
BP	GO:0061117	negative regulation of heart growth	3/322	31/18723	0.0158694	0.120198	0.101813	MAPK11/CITED2/RGS4	3
BP	GO:1905144	response to acetylcholine	3/322	31/18723	0.0158694	0.120198	0.101813	CHRNB2/CDK5R1/LY6H	3
BP	GO:1905145	cellular response to acetylcholine	3/322	31/18723	0.0158694	0.120198	0.101813	CHRNB2/CDK5R1/LY6H	3
BP	GO:0051051	negative regulation of transport	15/322	470/18723	0.016511	0.124754	0.105672	DLG4/SYT4/CNIH2/NECAB2/IL13RA2/GNAO1/CARTPT/WNK4/CD200/KCNH2/SCAMP5/SERPINE2/RGS4/CHGA/ABCC8	15
BP	GO:0071331	cellular response to hexose stimulus	7/322	153/18723	0.0167889	0.126547	0.10719	RFX6/GPER1/GRIK5/PTPRN/BAIAP3/PTPRN2/NEUROD1	7
BP	GO:0150104	transport across blood-brain barrier	5/322	87/18723	0.0171298	0.128721	0.109032	SLC29A4/SLC6A17/KCNJ8/ATP2A3/SLC8A2	5
BP	GO:0009566	fertilization	8/322	190/18723	0.017274	0.128721	0.109032	RAB3A/CLGN/SPTBN4/CACNA1H/TDRD9/STXBP1/REC8/LY6K	8
BP	GO:0019228	neuronal action potential	3/322	32/18723	0.0172927	0.128721	0.109032	CACNA1H/GPER1/KCNMB2	3
BP	GO:0071326	cellular response to monosaccharide stimulus	7/322	154/18723	0.0173386	0.128721	0.109032	RFX6/GPER1/GRIK5/PTPRN/BAIAP3/PTPRN2/NEUROD1	7
BP	GO:0008212	mineralocorticoid metabolic process	2/322	12/18723	0.0173669	0.128721	0.109032	WNT4/CACNA1H	2
BP	GO:0021781	glial cell fate commitment	2/322	12/18723	0.0173669	0.128721	0.109032	NKX2-2/PAX6	2
BP	GO:0099151	regulation of postsynaptic density assembly	2/322	12/18723	0.0173669	0.128721	0.109032	LRRC4B/LRRTM1	2
BP	GO:0010043	response to zinc ion	4/322	58/18723	0.0175988	0.129823	0.109965	MT3/KCNK3/ABCC8/ZACN	4
BP	GO:2000649	regulation of sodium ion transmembrane transporter activity	4/322	58/18723	0.0175988	0.129823	0.109965	SCN3B/FGF14/WNK4/FXYD6	4
BP	GO:0031667	response to nutrient levels	15/322	474/18723	0.0176804	0.130116	0.110214	NIM1K/MAP1LC3A/BRSK1/SSTR2/MT3/PEMT/WNT4/PCSK1N/ALPL/NUPR2/SSTR3/CARTPT/VGF/PDK4/UCN3	15
BP	GO:0010232	vascular transport	5/322	88/18723	0.0179142	0.131526	0.111408	SLC29A4/SLC6A17/KCNJ8/ATP2A3/SLC8A2	5
BP	GO:0009267	cellular response to starvation	7/322	156/18723	0.0184759	0.135331	0.114631	NIM1K/MAP1LC3A/BRSK1/WNT4/NUPR2/CARTPT/PDK4	7
BP	GO:0030042	actin filament depolymerization	4/322	59/18723	0.0186302	0.135678	0.114925	PDXP/SPTBN4/TMOD1/CARMIL2	4
BP	GO:0021696	cerebellar cortex morphogenesis	3/322	33/18723	0.0187849	0.135678	0.114925	KNDC1/WHRN/SERPINE2	3
BP	GO:0032228	regulation of synaptic transmission, GABAergic	3/322	33/18723	0.0187849	0.135678	0.114925	STXBP1/HAP1/BAIAP3	3
BP	GO:0050974	detection of mechanical stimulus involved in sensory perception	3/322	33/18723	0.0187849	0.135678	0.114925	ADGRV1/WHRN/SERPINE2	3
BP	GO:0099174	regulation of presynapse organization	3/322	33/18723	0.0187849	0.135678	0.114925	LRRC4B/GPC6/LRRTM1	3
BP	GO:1905606	regulation of presynapse assembly	3/322	33/18723	0.0187849	0.135678	0.114925	LRRC4B/GPC6/LRRTM1	3
BP	GO:0019932	second-messenger-mediated signaling	11/322	312/18723	0.019664	0.140128	0.118694	RUNDC3A/RIMS2/RNF157/NCALD/MAPT/NFATC1/ADCY1/ANK2/RASD1/SLC8A2/NEUROD1	11
BP	GO:0070588	calcium ion transmembrane transport	11/322	312/18723	0.019664	0.140128	0.118694	JPH3/FGF14/CACNA1A/CACNA2D2/CACNB2/CACNA1H/GPER1/HAP1/ANK2/ATP2A3/SLC8A2	11
BP	GO:0001778	plasma membrane repair	2/322	13/18723	0.0202939	0.140128	0.118694	RAB3A/SYT7	2
BP	GO:0015816	glycine transport	2/322	13/18723	0.0202939	0.140128	0.118694	SLC6A17/RGS4	2
BP	GO:0016322	neuron remodeling	2/322	13/18723	0.0202939	0.140128	0.118694	ADGRB3/C1QL1	2
BP	GO:0021554	optic nerve development	2/322	13/18723	0.0202939	0.140128	0.118694	CHRNB2/NKX2-2	2
BP	GO:0021681	cerebellar granular layer development	2/322	13/18723	0.0202939	0.140128	0.118694	KNDC1/SERPINE2	2
BP	GO:0021819	layer formation in cerebral cortex	2/322	13/18723	0.0202939	0.140128	0.118694	CDK5R2/CDK5R1	2
BP	GO:0030836	positive regulation of actin filament depolymerization	2/322	13/18723	0.0202939	0.140128	0.118694	PDXP/CARMIL2	2
BP	GO:0034309	primary alcohol biosynthetic process	2/322	13/18723	0.0202939	0.140128	0.118694	WNT4/CACNA1H	2
BP	GO:0051481	negative regulation of cytosolic calcium ion concentration	2/322	13/18723	0.0202939	0.140128	0.118694	KCNA5/KCNK3	2
BP	GO:0072578	neurotransmitter-gated ion channel clustering	2/322	13/18723	0.0202939	0.140128	0.118694	DLG4/LHFPL4	2
BP	GO:0090042	tubulin deacetylation	2/322	13/18723	0.0202939	0.140128	0.118694	MAPT/BEX4	2
BP	GO:0097154	GABAergic neuron differentiation	2/322	13/18723	0.0202939	0.140128	0.118694	RAC3/ARX	2
BP	GO:0099150	regulation of postsynaptic specialization assembly	2/322	13/18723	0.0202939	0.140128	0.118694	LRRC4B/LRRTM1	2
BP	GO:0106070	regulation of adenylate cyclase-activating G protein-coupled receptor signaling pathway	2/322	13/18723	0.0202939	0.140128	0.118694	APLP1/MRAP	2
BP	GO:1901387	positive regulation of voltage-gated calcium channel activity	2/322	13/18723	0.0202939	0.140128	0.118694	FGF14/CACNB2	2
BP	GO:1905939	regulation of gonad development	2/322	13/18723	0.0202939	0.140128	0.118694	CITED2/WNT4	2
BP	GO:0014072	response to isoquinoline alkaloid	3/322	34/18723	0.0203462	0.140128	0.118694	MAP1LC3A/GNAO1/RGS4	3
BP	GO:0043278	response to morphine	3/322	34/18723	0.0203462	0.140128	0.118694	MAP1LC3A/GNAO1/RGS4	3
BP	GO:0090075	relaxation of muscle	3/322	34/18723	0.0203462	0.140128	0.118694	KCNMA1/CHGA/ABCC8	3
BP	GO:0072080	nephron tubule development	5/322	91/18723	0.0204086	0.140247	0.118795	CALB1/WNT4/IRX1/IRX2/WNK4	5
BP	GO:0060249	anatomical structure homeostasis	11/322	314/18723	0.020502	0.140579	0.119076	ADGRV1/CALB1/WHRN/RAC3/CACNB2/CARTPT/NELL2/SLC8A2/PDK4/ABCC8/NEUROD1	11
BP	GO:0043954	cellular component maintenance	4/322	61/18723	0.0208035	0.14202	0.120297	ADGRB3/RAB3A/WHRN/C1QL1	4
BP	GO:0071384	cellular response to corticosteroid stimulus	4/322	61/18723	0.0208035	0.14202	0.120297	SSTR2/GPER1/ISL1/SSTR3	4
BP	GO:0070509	calcium ion import	5/322	92/18723	0.0212879	0.144693	0.122561	CACNA1A/CACNB2/CACNA1H/GCK/SLC8A2	5
BP	GO:1903351	cellular response to dopamine	5/322	92/18723	0.0212879	0.144693	0.122561	CALY/GNG2/NSG2/GNAO1/RGS4	5
BP	GO:1901617	organic hydroxy compound biosynthetic process	9/322	237/18723	0.0218565	0.148082	0.125432	CYP46A1/GCH1/INSM1/WNT4/CACNA1H/QDPR/GPER1/PNMT/DDC	9
BP	GO:0045576	mast cell activation	4/322	62/18723	0.021946	0.148082	0.125432	STXBP1/IL13RA2/CPLX2/CHGA	4
BP	GO:0048663	neuron fate commitment	4/322	62/18723	0.021946	0.148082	0.125432	FEV/ISL1/NKX2-2/PAX6	4
BP	GO:0050654	chondroitin sulfate proteoglycan metabolic process	3/322	35/18723	0.0219769	0.148082	0.125432	EGFLAM/B3GAT1/SPOCK3	3
BP	GO:0060993	kidney morphogenesis	5/322	93/18723	0.0221916	0.148564	0.12584	CALB1/WNT4/IRX1/IRX2/WNK4	5
BP	GO:1901019	regulation of calcium ion transmembrane transporter activity	5/322	93/18723	0.0221916	0.148564	0.12584	JPH3/FGF14/CACNB2/HAP1/ANK2	5
BP	GO:1903350	response to dopamine	5/322	93/18723	0.0221916	0.148564	0.12584	CALY/GNG2/NSG2/GNAO1/RGS4	5
BP	GO:1901214	regulation of neuron death	11/322	319/18723	0.022712	0.151722	0.128515	CDK5R1/MT3/NEFL/MAPT/STXBP1/GRIK5/ISL1/SNCB/CD200/PAK3/CHGA	11
BP	GO:0071322	cellular response to carbohydrate stimulus	7/322	163/18723	0.0228684	0.152164	0.128889	RFX6/GPER1/GRIK5/PTPRN/BAIAP3/PTPRN2/NEUROD1	7
BP	GO:0070997	neuron death	12/322	361/18723	0.0229192	0.152164	0.128889	NLRP1/CDK5R1/MT3/NEFL/MAPT/STXBP1/GRIK5/ISL1/SNCB/CD200/PAK3/CHGA	12
BP	GO:0072593	reactive oxygen species metabolic process	9/322	239/18723	0.0229248	0.152164	0.128889	GCH1/MT3/ARG2/MAPT/GPX3/HBA2/HBA1/PDK4/HBB	9
BP	GO:0061326	renal tubule development	5/322	94/18723	0.0231198	0.152782	0.129413	CALB1/WNT4/IRX1/IRX2/WNK4	5
BP	GO:0002091	negative regulation of receptor internalization	2/322	14/18723	0.0234106	0.152782	0.129413	DLG4/NECAB2	2
BP	GO:0030007	cellular potassium ion homeostasis	2/322	14/18723	0.0234106	0.152782	0.129413	ATP1A3/KCNMA1	2
BP	GO:0033604	negative regulation of catecholamine secretion	2/322	14/18723	0.0234106	0.152782	0.129413	SYT4/CHGA	2
BP	GO:0033605	positive regulation of catecholamine secretion	2/322	14/18723	0.0234106	0.152782	0.129413	CHRNB2/CARTPT	2
BP	GO:0090128	regulation of synapse maturation	2/322	14/18723	0.0234106	0.152782	0.129413	CAMK2B/NEURL1	2
BP	GO:0099188	postsynaptic cytoskeleton organization	2/322	14/18723	0.0234106	0.152782	0.129413	INA/NEFL	2
BP	GO:1901077	regulation of relaxation of muscle	2/322	14/18723	0.0234106	0.152782	0.129413	CHGA/ABCC8	2
BP	GO:0008207	C21-steroid hormone metabolic process	3/322	36/18723	0.0236768	0.153235	0.129796	CYP46A1/WNT4/CACNA1H	3
BP	GO:0045742	positive regulation of epidermal growth factor receptor signaling pathway	3/322	36/18723	0.0236768	0.153235	0.129796	GPER1/HAP1/NEURL1	3
BP	GO:0051385	response to mineralocorticoid	3/322	36/18723	0.0236768	0.153235	0.129796	NEFL/GPER1/UCN3	3
BP	GO:0051955	regulation of amino acid transport	3/322	36/18723	0.0236768	0.153235	0.129796	SV2A/STXBP1/RGS4	3
BP	GO:0030516	regulation of axon extension	5/322	95/18723	0.0240728	0.155153	0.131421	CDK5R1/MT3/MAPT/NRCAM/L1CAM	5
BP	GO:0045666	positive regulation of neuron differentiation	5/322	95/18723	0.0240728	0.155153	0.131421	NAP1L2/NKX2-2/NRCAM/PCP4/NEUROD1	5
BP	GO:0050771	negative regulation of axonogenesis	4/322	64/18723	0.0243442	0.156578	0.132628	EFNB3/CDK5R1/MT3/FSTL4	4
BP	GO:1901888	regulation of cell junction assembly	8/322	204/18723	0.0251756	0.161591	0.136874	ADGRB3/LRRC24/LRRC4B/CHRNB2/WNT4/LHFPL4/GPC6/LRRTM1	8
BP	GO:0007340	acrosome reaction	3/322	37/18723	0.025446	0.162323	0.137494	RAB3A/CACNA1H/STXBP1	3
BP	GO:0051954	positive regulation of amine transport	3/322	37/18723	0.025446	0.162323	0.137494	CHRNB2/STXBP1/CARTPT	3
BP	GO:0060306	regulation of membrane repolarization	3/322	37/18723	0.025446	0.162323	0.137494	KCNA5/ANK2/KCNH2	3
BP	GO:0006704	glucocorticoid biosynthetic process	2/322	15/18723	0.0267097	0.168314	0.142569	WNT4/CACNA1H	2
BP	GO:0042559	pteridine-containing compound biosynthetic process	2/322	15/18723	0.0267097	0.168314	0.142569	GCH1/QDPR	2
BP	GO:0046184	aldehyde biosynthetic process	2/322	15/18723	0.0267097	0.168314	0.142569	WNT4/CACNA1H	2
BP	GO:0050910	detection of mechanical stimulus involved in sensory perception of sound	2/322	15/18723	0.0267097	0.168314	0.142569	ADGRV1/WHRN	2
BP	GO:1901841	regulation of high voltage-gated calcium channel activity	2/322	15/18723	0.0267097	0.168314	0.142569	FGF14/CACNB2	2
BP	GO:1904889	regulation of excitatory synapse assembly	2/322	15/18723	0.0267097	0.168314	0.142569	LRRC4B/LRRTM1	2
BP	GO:0051402	neuron apoptotic process	9/322	246/18723	0.0269581	0.169536	0.143604	NLRP1/CDK5R1/MT3/NEFL/STXBP1/GRIK5/ISL1/SNCB/PAK3	9
BP	GO:0071392	cellular response to estradiol stimulus	3/322	38/18723	0.0272844	0.170555	0.144467	SSTR2/GPER1/SSTR3	3
BP	GO:0098926	postsynaptic signal transduction	3/322	38/18723	0.0272844	0.170555	0.144467	CHRNB2/CDK5R1/LY6H	3
BP	GO:1901186	positive regulation of ERBB signaling pathway	3/322	38/18723	0.0272844	0.170555	0.144467	GPER1/HAP1/NEURL1	3
BP	GO:0046887	positive regulation of hormone secretion	6/322	133/18723	0.027562	0.171945	0.145644	RFX6/GPER1/ISL1/GCK/BAIAP3/UCN3	6
BP	GO:0021510	spinal cord development	5/322	99/18723	0.0281362	0.175176	0.148382	ACTL6B/NEFL/ISL1/NKX2-2/PAX6	5
BP	GO:0055074	calcium ion homeostasis	14/322	460/18723	0.0286838	0.177753	0.150565	JPH3/DLG4/SV2A/KL/CALB1/CACNA1A/CACNB2/GPER1/HAP1/KCNA5/ANK2/KCNK3/ATP2A3/SLC8A2	14
BP	GO:0051048	negative regulation of secretion	7/322	171/18723	0.0287153	0.177753	0.150565	SYT4/IL13RA2/CARTPT/WNK4/CD200/CHGA/ABCC8	7
BP	GO:0003002	regionalization	11/322	331/18723	0.0287215	0.177753	0.150565	RIPPLY2/CITED2/IRX1/IRX2/ISL1/FBXL15/NKX2-2/CFC1B/PAX6/NEUROD1/CFC1	11
BP	GO:0045926	negative regulation of growth	9/322	249/18723	0.0288312	0.178079	0.15084	MAPK11/TSPYL2/CDK5R1/MT3/CITED2/GNG4/FSTL4/SERPINE2/RGS4	9
BP	GO:0021587	cerebellum morphogenesis	3/322	39/18723	0.0291918	0.179593	0.152123	KNDC1/WHRN/SERPINE2	3
BP	GO:0046621	negative regulation of organ growth	3/322	39/18723	0.0291918	0.179593	0.152123	MAPK11/CITED2/RGS4	3
BP	GO:1902305	regulation of sodium ion transmembrane transport	4/322	68/18723	0.0295997	0.181743	0.153944	SCN3B/FGF14/WNK4/FXYD6	4
BP	GO:0030100	regulation of endocytosis	8/322	211/18723	0.0299493	0.182404	0.154504	DNAJC6/DLG4/CLIP3/CALY/SNAP91/SYT4/NECAB2/SCAMP5	8
BP	GO:0001574	ganglioside biosynthetic process	2/322	16/18723	0.0301839	0.182404	0.154504	ST6GALNAC5/ST8SIA3	2
BP	GO:0035864	response to potassium ion	2/322	16/18723	0.0301839	0.182404	0.154504	DLG4/CACNA1H	2
BP	GO:0061548	ganglion development	2/322	16/18723	0.0301839	0.182404	0.154504	INSM1/RGS4	2
BP	GO:0099509	regulation of presynaptic cytosolic calcium ion concentration	2/322	16/18723	0.0301839	0.182404	0.154504	CALB1/CACNB2	2
BP	GO:0099633	protein localization to postsynaptic specialization membrane	2/322	16/18723	0.0301839	0.182404	0.154504	DLG4/GPC6	2
BP	GO:0099645	neurotransmitter receptor localization to postsynaptic specialization membrane	2/322	16/18723	0.0301839	0.182404	0.154504	DLG4/GPC6	2
BP	GO:1905874	regulation of postsynaptic density organization	2/322	16/18723	0.0301839	0.182404	0.154504	LRRC4B/LRRTM1	2
BP	GO:0043624	cellular protein complex disassembly	6/322	136/18723	0.0302932	0.182404	0.154504	DNAJC6/STMN3/PDXP/SPTBN4/TMOD1/CARMIL2	6
BP	GO:0072073	kidney epithelium development	6/322	136/18723	0.0302932	0.182404	0.154504	CALB1/ARG2/WNT4/IRX1/IRX2/WNK4	6
BP	GO:0043523	regulation of neuron apoptotic process	8/322	212/18723	0.0306787	0.184368	0.156168	CDK5R1/MT3/NEFL/STXBP1/GRIK5/ISL1/SNCB/PAK3	8
BP	GO:0050805	negative regulation of synaptic transmission	4/322	69/18723	0.0310103	0.185644	0.157249	CELF4/SYT4/MAPT/STXBP1	4
BP	GO:0051966	regulation of synaptic transmission, glutamatergic	4/322	69/18723	0.0310103	0.185644	0.157249	UNC13A/MAPK8IP2/STXBP1/SERPINE2	4
BP	GO:0030501	positive regulation of bone mineralization	3/322	40/18723	0.0311679	0.185873	0.157442	ADGRV1/KL/WNT4	3
BP	GO:0072210	metanephric nephron development	3/322	40/18723	0.0311679	0.185873	0.157442	WNT4/IRX1/IRX2	3
BP	GO:0050954	sensory perception of mechanical stimulus	7/322	175/18723	0.0319871	0.190393	0.161271	ADGRV1/CHRNB2/RAB3A/SPTBN4/WHRN/LHFPL4/SERPINE2	7
BP	GO:0030148	sphingolipid biosynthetic process	5/322	103/18723	0.0326104	0.193733	0.1641	ELOVL4/CERS1/PEMT/ST6GALNAC5/ST8SIA3	5
BP	GO:0051924	regulation of calcium ion transport	9/322	255/18723	0.0328481	0.194774	0.164981	JPH3/FGF14/CACNB2/CAMK2B/GPER1/HAP1/GNAO1/ANK2/RGS4	9
BP	GO:0031669	cellular response to nutrient levels	8/322	215/18723	0.0329399	0.194946	0.165128	NIM1K/MAP1LC3A/BRSK1/WNT4/NUPR2/CARTPT/PDK4/UCN3	8
BP	GO:0051693	actin filament capping	3/322	41/18723	0.0332126	0.196187	0.166179	SPTBN4/TMOD1/CARMIL2	3
BP	GO:0048545	response to steroid hormone	11/322	339/18723	0.0333151	0.19642	0.166376	ATP1A3/SSTR2/NR0B1/NEFL/ALPL/GPER1/ISL1/SSTR3/CDO1/NKX2-2/UCN3	11
BP	GO:0007158	neuron cell-cell adhesion	2/322	17/18723	0.0338264	0.197935	0.16766	ASTN1/CDK5R1	2
BP	GO:0007379	segment specification	2/322	17/18723	0.0338264	0.197935	0.16766	IRX1/IRX2	2
BP	GO:0070293	renal absorption	2/322	17/18723	0.0338264	0.197935	0.16766	WNK4/HBB	2
BP	GO:0090036	regulation of protein kinase C signaling	2/322	17/18723	0.0338264	0.197935	0.16766	ADGRV1/SEZ6	2
BP	GO:0072078	nephron tubule morphogenesis	4/322	71/18723	0.0339485	0.198277	0.167949	WNT4/IRX1/IRX2/WNK4	4
BP	GO:0050768	negative regulation of neurogenesis	6/322	140/18723	0.0342022	0.199385	0.168887	EFNB3/CDK5R1/MT3/FSTL4/PAX6/ABCC8	6
BP	GO:0031333	negative regulation of protein-containing complex assembly	6/322	141/18723	0.035228	0.204022	0.172815	SPTBN4/CLIP3/TMOD1/STXBP1/CARMIL2/ISL1	6
BP	GO:0021575	hindbrain morphogenesis	3/322	42/18723	0.0353253	0.204022	0.172815	KNDC1/WHRN/SERPINE2	3
BP	GO:0021795	cerebral cortex cell migration	3/322	42/18723	0.0353253	0.204022	0.172815	CDK5R2/CDK5R1/ARX	3
BP	GO:0051602	response to electrical stimulus	3/322	42/18723	0.0353253	0.204022	0.172815	RAB3A/KCNJ3/EEF1A2	3
BP	GO:0060999	positive regulation of dendritic spine development	3/322	42/18723	0.0353253	0.204022	0.172815	CAMK2B/PAK3/NEURL1	3
BP	GO:0042063	gliogenesis	10/322	301/18723	0.0360684	0.207928	0.176124	CDK5R2/CDK5R1/DUSP15/MT3/MAPT/DNER/NKX2-2/SERPINE2/PAX6/ABCC8	10
BP	GO:0035773	insulin secretion involved in cellular response to glucose stimulus	4/322	73/18723	0.0370434	0.212369	0.179885	RFX6/PTPRN/BAIAP3/PTPRN2	4
BP	GO:0043299	leukocyte degranulation	4/322	73/18723	0.0370434	0.212369	0.179885	STXBP1/IL13RA2/CPLX2/CHGA	4
BP	GO:0072088	nephron epithelium morphogenesis	4/322	73/18723	0.0370434	0.212369	0.179885	WNT4/IRX1/IRX2/WNK4	4
BP	GO:0001504	neurotransmitter uptake	3/322	43/18723	0.0375059	0.212988	0.18041	SYNGR3/SLC29A4/SNAP25	3
BP	GO:0001709	cell fate determination	3/322	43/18723	0.0375059	0.212988	0.18041	ISL1/NKX2-2/PAX6	3
BP	GO:0090278	negative regulation of peptide hormone secretion	3/322	43/18723	0.0375059	0.212988	0.18041	CARTPT/CHGA/ABCC8	3
BP	GO:0032095	regulation of response to food	2/322	18/18723	0.0376303	0.212988	0.18041	MT3/CARTPT	2
BP	GO:0072079	nephron tubule formation	2/322	18/18723	0.0376303	0.212988	0.18041	IRX1/IRX2	2
BP	GO:0097107	postsynaptic density assembly	2/322	18/18723	0.0376303	0.212988	0.18041	LRRC4B/LRRTM1	2
BP	GO:1902683	regulation of receptor localization to synapse	2/322	18/18723	0.0376303	0.212988	0.18041	CNIH2/GPC6	2
BP	GO:0009636	response to toxic substance	9/322	262/18723	0.0380061	0.214724	0.18188	GCH1/MT3/CERS1/NEFL/GPX3/HBA2/DDC/HBA1/HBB	9
BP	GO:0051961	negative regulation of nervous system development	6/322	145/18723	0.0395285	0.222578	0.188533	EFNB3/CDK5R1/MT3/FSTL4/PAX6/ABCC8	6
BP	GO:0002066	columnar/cuboidal epithelial cell development	3/322	44/18723	0.0397538	0.222578	0.188533	INSM1/NKX2-2/PAX6	3
BP	GO:0002792	negative regulation of peptide secretion	3/322	44/18723	0.0397538	0.222578	0.188533	CARTPT/CHGA/ABCC8	3
BP	GO:0008542	visual learning	3/322	44/18723	0.0397538	0.222578	0.188533	CHRNB2/NDRG4/ABCC8	3
BP	GO:0021517	ventral spinal cord development	3/322	44/18723	0.0397538	0.222578	0.188533	ISL1/NKX2-2/PAX6	3
BP	GO:0072009	nephron epithelium development	5/322	109/18723	0.0401116	0.224179	0.189889	CALB1/WNT4/IRX1/IRX2/WNK4	5
BP	GO:0061333	renal tubule morphogenesis	4/322	75/18723	0.0402955	0.224803	0.190417	WNT4/IRX1/IRX2/WNK4	4
BP	GO:0042542	response to hydrogen peroxide	6/322	146/18723	0.0406533	0.225552	0.191052	MAP1LC3A/KCNA5/GNAO1/HBA2/HBA1/HBB	6
BP	GO:0003014	renal system process	5/322	110/18723	0.0414554	0.225552	0.191052	CHRNB2/TMEM63C/KCNMA1/WNK4/HBB	5
BP	GO:0006939	smooth muscle contraction	5/322	110/18723	0.0414554	0.225552	0.191052	CHRNB2/SSTR2/APBB1/GPER1/KCNMA1	5
BP	GO:0009063	cellular amino acid catabolic process	5/322	110/18723	0.0414554	0.225552	0.191052	PIPOX/FTCD/ARG2/QDPR/CDO1	5
BP	GO:0030011	maintenance of cell polarity	2/322	19/18723	0.0415891	0.225552	0.191052	LIN7B/CARMIL2	2
BP	GO:0032011	ARF protein signal transduction	2/322	19/18723	0.0415891	0.225552	0.191052	IQSEC3/PSD	2
BP	GO:0032012	regulation of ARF protein signal transduction	2/322	19/18723	0.0415891	0.225552	0.191052	IQSEC3/PSD	2
BP	GO:0035338	long-chain fatty-acyl-CoA biosynthetic process	2/322	19/18723	0.0415891	0.225552	0.191052	ELOVL4/ACSL6	2
BP	GO:0044320	cellular response to leptin stimulus	2/322	19/18723	0.0415891	0.225552	0.191052	MT3/GCK	2
BP	GO:0048490	anterograde synaptic vesicle transport	2/322	19/18723	0.0415891	0.225552	0.191052	AP3B2/CNIH2	2
BP	GO:0070262	peptidyl-serine dephosphorylation	2/322	19/18723	0.0415891	0.225552	0.191052	PPP2R2B/DUSP26	2
BP	GO:0097623	potassium ion export across plasma membrane	2/322	19/18723	0.0415891	0.225552	0.191052	KCNA5/KCNH2	2
BP	GO:0099514	synaptic vesicle cytoskeletal transport	2/322	19/18723	0.0415891	0.225552	0.191052	AP3B2/CNIH2	2
BP	GO:0099517	synaptic vesicle transport along microtubule	2/322	19/18723	0.0415891	0.225552	0.191052	AP3B2/CNIH2	2
BP	GO:1901881	positive regulation of protein depolymerization	2/322	19/18723	0.0415891	0.225552	0.191052	PDXP/CARMIL2	2
BP	GO:2000369	regulation of clathrin-dependent endocytosis	2/322	19/18723	0.0415891	0.225552	0.191052	DNAJC6/SNAP91	2
BP	GO:1903531	negative regulation of secretion by cell	6/322	147/18723	0.0417983	0.226182	0.191585	SYT4/IL13RA2/CARTPT/CD200/CHGA/ABCC8	6
BP	GO:0072028	nephron morphogenesis	4/322	76/18723	0.0419805	0.226182	0.191585	WNT4/IRX1/IRX2/WNK4	4
BP	GO:0030835	negative regulation of actin filament depolymerization	3/322	45/18723	0.0420685	0.226182	0.191585	SPTBN4/TMOD1/CARMIL2	3
BP	GO:0035384	thioester biosynthetic process	3/322	45/18723	0.0420685	0.226182	0.191585	ELOVL4/ACSL6/PDK4	3
BP	GO:0071616	acyl-CoA biosynthetic process	3/322	45/18723	0.0420685	0.226182	0.191585	ELOVL4/ACSL6/PDK4	3
BP	GO:0072503	cellular divalent inorganic cation homeostasis	14/322	486/18723	0.0423739	0.227431	0.192643	JPH3/DLG4/SV2A/MT3/CALB1/CACNA1A/CACNB2/GPER1/HAP1/KCNA5/ANK2/KCNK3/ATP2A3/SLC8A2	14
BP	GO:0051480	regulation of cytosolic calcium ion concentration	11/322	353/18723	0.0425669	0.228074	0.193188	JPH3/DLG4/CALB1/CACNA1A/CACNB2/GPER1/HAP1/KCNA5/ANK2/KCNK3/SLC8A2	11
BP	GO:0050905	neuromuscular process	6/322	148/18723	0.0429634	0.229802	0.194652	JPH3/DLG4/GCH1/RAC3/NEFL/UCHL1	6
BP	GO:0030308	negative regulation of cell growth	7/322	188/18723	0.0443121	0.23661	0.200418	TSPYL2/CDK5R1/MT3/GNG4/FSTL4/SERPINE2/RGS4	7
BP	GO:1900271	regulation of long-term synaptic potentiation	3/322	46/18723	0.0444494	0.236937	0.200695	CYP46A1/CALB1/ADCY1	3
BP	GO:0006700	C21-steroid hormone biosynthetic process	2/322	20/18723	0.0456963	0.241106	0.204227	WNT4/CACNA1H	2
BP	GO:0032495	response to muramyl dipeptide	2/322	20/18723	0.0456963	0.241106	0.204227	NLRP1/LDOC1	2
BP	GO:0032793	positive regulation of CREB transcription factor activity	2/322	20/18723	0.0456963	0.241106	0.204227	ADCY1/CD200	2
BP	GO:0060044	negative regulation of cardiac muscle cell proliferation	2/322	20/18723	0.0456963	0.241106	0.204227	MAPK11/CITED2	2
BP	GO:0061003	positive regulation of dendritic spine morphogenesis	2/322	20/18723	0.0456963	0.241106	0.204227	CAMK2B/PAK3	2
BP	GO:0097503	sialylation	2/322	20/18723	0.0456963	0.241106	0.204227	ST6GALNAC5/ST8SIA3	2
BP	GO:0071456	cellular response to hypoxia	6/322	151/18723	0.0465803	0.245355	0.207826	MT3/CITED2/B3GAT1/FMN2/KCNK3/UCN3	6
BP	GO:0042311	vasodilation	3/322	47/18723	0.0468961	0.246601	0.208881	GCH1/GPER1/KCNMA1	3
BP	GO:0006874	cellular calcium ion homeostasis	13/322	448/18723	0.0469947	0.246702	0.208967	JPH3/DLG4/SV2A/CALB1/CACNA1A/CACNB2/GPER1/HAP1/KCNA5/ANK2/KCNK3/ATP2A3/SLC8A2	13
BP	GO:0021987	cerebral cortex development	5/322	114/18723	0.0471007	0.246843	0.209086	CDK5R2/CDK5R1/NEFL/ARX/PAX6	5
BP	GO:0050772	positive regulation of axonogenesis	4/322	79/18723	0.0472715	0.246906	0.20914	NEFL/MAPT/MAP6/L1CAM	4
BP	GO:0051279	regulation of release of sequestered calcium ion into cytosol	4/322	79/18723	0.0472715	0.246906	0.20914	JPH3/GPER1/HAP1/ANK2	4
BP	GO:0098754	detoxification	6/322	152/18723	0.0478267	0.249388	0.211242	GCH1/MT3/GPX3/HBA2/HBA1/HBB	6
BP	GO:0021766	hippocampus development	4/322	80/18723	0.0491136	0.255243	0.216202	CDK5R2/CDK5R1/NEFL/NEUROD1	4
BP	GO:0032272	negative regulation of protein polymerization	4/322	80/18723	0.0491136	0.255243	0.216202	SPTBN4/CLIP3/TMOD1/CARMIL2	4
BP	GO:0010766	negative regulation of sodium ion transport	2/322	21/18723	0.0499457	0.255726	0.21661	WNK4/SERPINE2	2
BP	GO:0023019	signal transduction involved in regulation of gene expression	2/322	21/18723	0.0499457	0.255726	0.21661	PAX6/NEUROD1	2
BP	GO:0032288	myelin assembly	2/322	21/18723	0.0499457	0.255726	0.21661	EPB41L3/ANK2	2
BP	GO:0033762	response to glucagon	2/322	21/18723	0.0499457	0.255726	0.21661	QDPR/CDO1	2
BP	GO:0034312	diol biosynthetic process	2/322	21/18723	0.0499457	0.255726	0.21661	GCH1/QDPR	2
BP	GO:0072170	metanephric tubule development	2/322	21/18723	0.0499457	0.255726	0.21661	CALB1/WNT4	2
BP	GO:0098698	postsynaptic specialization assembly	2/322	21/18723	0.0499457	0.255726	0.21661	LRRC4B/LRRTM1	2
BP	GO:1902473	regulation of protein localization to synapse	2/322	21/18723	0.0499457	0.255726	0.21661	MAPT/GPC6	2
BP	GO:1902644	tertiary alcohol metabolic process	2/322	21/18723	0.0499457	0.255726	0.21661	WNT4/CACNA1H	2
BP	GO:0008038	neuron recognition	3/322	49/18723	0.0519841	0.264823	0.224316	EFNB3/CDK5R1/NRCAM	3
BP	GO:0045778	positive regulation of ossification	3/322	49/18723	0.0519841	0.264823	0.224316	ADGRV1/KL/WNT4	3
BP	GO:0070169	positive regulation of biomineral tissue development	3/322	49/18723	0.0519841	0.264823	0.224316	ADGRV1/KL/WNT4	3
BP	GO:1901605	alpha-amino acid metabolic process	7/322	195/18723	0.0520629	0.264823	0.224316	PIPOX/ATCAY/FTCD/ARG2/PEMT/QDPR/CDO1	7
BP	GO:0002220	innate immune response activating cell surface receptor signaling pathway	2/322	22/18723	0.0543313	0.272796	0.231069	FFAR2/PAK3	2
BP	GO:0007413	axonal fasciculation	2/322	22/18723	0.0543313	0.272796	0.231069	CDK5R1/NRCAM	2
BP	GO:0008211	glucocorticoid metabolic process	2/322	22/18723	0.0543313	0.272796	0.231069	WNT4/CACNA1H	2
BP	GO:0021854	hypothalamus development	2/322	22/18723	0.0543313	0.272796	0.231069	NR0B1/HAP1	2
BP	GO:0048026	positive regulation of mRNA splicing, via spliceosome	2/322	22/18723	0.0543313	0.272796	0.231069	CELF4/CELF3	2
BP	GO:0051412	response to corticosterone	2/322	22/18723	0.0543313	0.272796	0.231069	NEFL/UCN3	2
BP	GO:0097164	ammonium ion metabolic process	2/322	22/18723	0.0543313	0.272796	0.231069	SLC29A4/DDC	2
BP	GO:0106030	neuron projection fasciculation	2/322	22/18723	0.0543313	0.272796	0.231069	CDK5R1/NRCAM	2
BP	GO:0007632	visual behavior	3/322	50/18723	0.0546241	0.272945	0.231196	CHRNB2/NDRG4/ABCC8	3
BP	GO:0099054	presynapse assembly	3/322	50/18723	0.0546241	0.272945	0.231196	LRRC4B/GPC6/LRRTM1	3
BP	GO:0110151	positive regulation of biomineralization	3/322	50/18723	0.0546241	0.272945	0.231196	ADGRV1/KL/WNT4	3
BP	GO:0032886	regulation of microtubule-based process	8/322	240/18723	0.0562722	0.28073	0.23779	STMN3/CDK5R1/CLIP3/CALY/CNIH2/MAPT/MAP6/HAP1	8
BP	GO:0048675	axon extension	5/322	120/18723	0.0563838	0.280837	0.23788	CDK5R1/MT3/MAPT/NRCAM/L1CAM	5
BP	GO:1903169	regulation of calcium ion transmembrane transport	6/322	159/18723	0.0571268	0.28282	0.23956	JPH3/FGF14/CACNB2/GPER1/HAP1/ANK2	6
BP	GO:0009410	response to xenobiotic stimulus	13/322	462/18723	0.0572315	0.28282	0.23956	CYP46A1/SLC12A5/CERS1/PEMT/QDPR/UCHL1/ADCY1/GNAO1/KCNK3/KCNH2/DDC/ABCC8/NEUROD1	13
BP	GO:0046850	regulation of bone remodeling	3/322	51/18723	0.0573271	0.28282	0.23956	CARTPT/SYT7/PDK4	3
BP	GO:0048013	ephrin receptor signaling pathway	3/322	51/18723	0.0573271	0.28282	0.23956	EFNB3/CDK5R1/PAK3	3
BP	GO:0050982	detection of mechanical stimulus	3/322	51/18723	0.0573271	0.28282	0.23956	ADGRV1/WHRN/SERPINE2	3
BP	GO:0060632	regulation of microtubule-based movement	3/322	51/18723	0.0573271	0.28282	0.23956	CALY/CNIH2/HAP1	3
BP	GO:0002758	innate immune response-activating signal transduction	2/322	23/18723	0.0588471	0.28609	0.24233	FFAR2/PAK3	2
BP	GO:0003283	atrial septum development	2/322	23/18723	0.0588471	0.28609	0.24233	ISL1/ANK2	2
BP	GO:0003323	type B pancreatic cell development	2/322	23/18723	0.0588471	0.28609	0.24233	INSM1/NKX2-2	2
BP	GO:0019430	removal of superoxide radicals	2/322	23/18723	0.0588471	0.28609	0.24233	GCH1/MT3	2
BP	GO:0035640	exploration behavior	2/322	23/18723	0.0588471	0.28609	0.24233	JPH3/DLG4	2
BP	GO:0060307	regulation of ventricular cardiac muscle cell membrane repolarization	2/322	23/18723	0.0588471	0.28609	0.24233	ANK2/KCNH2	2
BP	GO:0060384	innervation	2/322	23/18723	0.0588471	0.28609	0.24233	ISL1/SERPINE2	2
BP	GO:0099590	neurotransmitter receptor internalization	2/322	23/18723	0.0588471	0.28609	0.24233	CALY/SNAP25	2
BP	GO:1903306	negative regulation of regulated secretory pathway	2/322	23/18723	0.0588471	0.28609	0.24233	SYT4/IL13RA2	2
BP	GO:0001656	metanephros development	4/322	85/18723	0.058909	0.28609	0.24233	CALB1/WNT4/IRX1/IRX2	4
BP	GO:0051928	positive regulation of calcium ion transport	5/322	122/18723	0.059696	0.289461	0.245185	FGF14/CACNB2/GPER1/HAP1/ANK2	5
BP	GO:0036294	cellular response to decreased oxygen levels	6/322	161/18723	0.0599699	0.290337	0.245927	MT3/CITED2/B3GAT1/FMN2/KCNK3/UCN3	6
BP	GO:0035176	social behavior	3/322	52/18723	0.0600923	0.290477	0.246047	DLG4/CHRNB2/MAPK8IP2	3
BP	GO:0043113	receptor clustering	3/322	53/18723	0.062919	0.299903	0.25403	DLG4/LHFPL4/GRIK5	3
BP	GO:0045806	negative regulation of endocytosis	3/322	53/18723	0.062919	0.299903	0.25403	DLG4/NECAB2/SCAMP5	3
BP	GO:0099172	presynapse organization	3/322	53/18723	0.062919	0.299903	0.25403	LRRC4B/GPC6/LRRTM1	3
BP	GO:1901606	alpha-amino acid catabolic process	4/322	87/18723	0.0630976	0.299903	0.25403	PIPOX/ARG2/QDPR/CDO1	4
BP	GO:1901879	regulation of protein depolymerization	4/322	87/18723	0.0630976	0.299903	0.25403	PDXP/SPTBN4/TMOD1/CARMIL2	4
BP	GO:0007368	determination of left/right symmetry	5/322	124/18723	0.0631169	0.299903	0.25403	RIPPLY2/CITED2/NDRG4/CFC1B/CFC1	5
BP	GO:0031668	cellular response to extracellular stimulus	8/322	246/18723	0.0631211	0.299903	0.25403	NIM1K/MAP1LC3A/BRSK1/WNT4/NUPR2/CARTPT/PDK4/UCN3	8
BP	GO:0002021	response to dietary excess	2/322	24/18723	0.0634873	0.299903	0.25403	PCSK1N/VGF	2
BP	GO:0021697	cerebellar cortex formation	2/322	24/18723	0.0634873	0.299903	0.25403	KNDC1/WHRN	2
BP	GO:0021801	cerebral cortex radial glia-guided migration	2/322	24/18723	0.0634873	0.299903	0.25403	CDK5R2/CDK5R1	2
BP	GO:0022030	telencephalon glial cell migration	2/322	24/18723	0.0634873	0.299903	0.25403	CDK5R2/CDK5R1	2
BP	GO:0044321	response to leptin	2/322	24/18723	0.0634873	0.299903	0.25403	MT3/GCK	2
BP	GO:0071294	cellular response to zinc ion	2/322	24/18723	0.0634873	0.299903	0.25403	MT3/KCNK3	2
BP	GO:0120255	olefinic compound biosynthetic process	2/322	24/18723	0.0634873	0.299903	0.25403	WNT4/CACNA1H	2
BP	GO:2000679	positive regulation of transcription regulatory region DNA binding	2/322	24/18723	0.0634873	0.299903	0.25403	PAX6/NEUROD1	2
BP	GO:0031110	regulation of microtubule polymerization or depolymerization	4/322	88/18723	0.0652492	0.307759	0.260685	STMN3/CDK5R1/CLIP3/MAPT	4
BP	GO:0051703	biological process involved in intraspecies interaction between organisms	3/322	54/18723	0.0658064	0.309917	0.262513	DLG4/CHRNB2/MAPK8IP2	3
BP	GO:0043254	regulation of protein-containing complex assembly	12/322	428/18723	0.0673516	0.312888	0.265029	CDK5R1/RAB3A/SPTBN4/CLIP3/CALY/INSM1/TMOD1/MAPT/STXBP1/CARMIL2/ISL1/PAK3	12
BP	GO:0030307	positive regulation of cell growth	6/322	166/18723	0.0674407	0.312888	0.265029	UNC13A/SYT4/RIMS2/RNF157/MAPT/L1CAM	6
BP	GO:0007288	sperm axoneme assembly	2/322	25/18723	0.0682464	0.312888	0.265029	TPGS1/NEURL1	2
BP	GO:0010842	retina layer formation	2/322	25/18723	0.0682464	0.312888	0.265029	CALB1/SDK1	2
BP	GO:0021846	cell proliferation in forebrain	2/322	25/18723	0.0682464	0.312888	0.265029	ARX/KIF1A	2
BP	GO:0032104	regulation of response to extracellular stimulus	2/322	25/18723	0.0682464	0.312888	0.265029	MT3/CARTPT	2
BP	GO:0032107	regulation of response to nutrient levels	2/322	25/18723	0.0682464	0.312888	0.265029	MT3/CARTPT	2
BP	GO:0035336	long-chain fatty-acyl-CoA metabolic process	2/322	25/18723	0.0682464	0.312888	0.265029	ELOVL4/ACSL6	2
BP	GO:0035902	response to immobilization stress	2/322	25/18723	0.0682464	0.312888	0.265029	NR0B1/UCN3	2
BP	GO:0046949	fatty-acyl-CoA biosynthetic process	2/322	25/18723	0.0682464	0.312888	0.265029	ELOVL4/ACSL6	2
BP	GO:0048596	embryonic camera-type eye morphogenesis	2/322	25/18723	0.0682464	0.312888	0.265029	CITED2/PAX6	2
BP	GO:0071450	cellular response to oxygen radical	2/322	25/18723	0.0682464	0.312888	0.265029	GCH1/MT3	2
BP	GO:0071451	cellular response to superoxide	2/322	25/18723	0.0682464	0.312888	0.265029	GCH1/MT3	2
BP	GO:0072207	metanephric epithelium development	2/322	25/18723	0.0682464	0.312888	0.265029	CALB1/WNT4	2
BP	GO:0099560	synaptic membrane adhesion	2/322	25/18723	0.0682464	0.312888	0.265029	LRRC4B/GPC6	2
BP	GO:0120316	sperm flagellum assembly	2/322	25/18723	0.0682464	0.312888	0.265029	TPGS1/NEURL1	2
BP	GO:1902932	positive regulation of alcohol biosynthetic process	2/322	25/18723	0.0682464	0.312888	0.265029	WNT4/GPER1	2
BP	GO:2000311	regulation of AMPA receptor activity	2/322	25/18723	0.0682464	0.312888	0.265029	MAPK8IP2/CNIH2	2
BP	GO:1901215	negative regulation of neuron death	7/322	208/18723	0.0685991	0.313827	0.265825	MT3/NEFL/STXBP1/ISL1/SNCB/CD200/CHGA	7
BP	GO:0031113	regulation of microtubule polymerization	3/322	55/18723	0.0687536	0.313827	0.265825	CDK5R1/CLIP3/MAPT	3
BP	GO:0098900	regulation of action potential	3/322	55/18723	0.0687536	0.313827	0.265825	CHRNB2/ANK2/SLC8A2	3
BP	GO:0090257	regulation of muscle system process	8/322	252/18723	0.0704693	0.321187	0.272059	SSTR2/CAMK2B/GPER1/KCNMA1/ANK2/RGS4/CHGA/ABCC8	8
BP	GO:0097305	response to alcohol	8/322	253/18723	0.0717428	0.324522	0.274884	CHRNB2/PEMT/NEFL/GNG2/ADCY1/CDO1/RGS4/UCN3	8
BP	GO:0022029	telencephalon cell migration	3/322	56/18723	0.0717598	0.324522	0.274884	CDK5R2/CDK5R1/ARX	3
BP	GO:0031122	cytoplasmic microtubule organization	3/322	56/18723	0.0717598	0.324522	0.274884	STMN3/CLIP3/MAPT	3
BP	GO:0043388	positive regulation of DNA binding	3/322	56/18723	0.0717598	0.324522	0.274884	ISL1/PAX6/NEUROD1	3
BP	GO:0071385	cellular response to glucocorticoid stimulus	3/322	56/18723	0.0717598	0.324522	0.274884	SSTR2/ISL1/SSTR3	3
BP	GO:0002275	myeloid cell activation involved in immune response	4/322	91/18723	0.0719307	0.324522	0.274884	STXBP1/IL13RA2/CPLX2/CHGA	4
BP	GO:0019935	cyclic-nucleotide-mediated signaling	4/322	91/18723	0.0719307	0.324522	0.274884	RUNDC3A/RIMS2/RNF157/ADCY1	4
BP	GO:0043280	positive regulation of cysteine-type endopeptidase activity involved in apoptotic process	5/322	129/18723	0.0721424	0.32467	0.275009	NLRP1/MAPT/GPER1/ST18/ATP2A3	5
BP	GO:0021543	pallium development	6/322	169/18723	0.072172	0.32467	0.275009	CDK5R2/CDK5R1/NEFL/ARX/PAX6/NEUROD1	6
BP	GO:0001573	ganglioside metabolic process	2/322	26/18723	0.073119	0.32657	0.276619	ST6GALNAC5/ST8SIA3	2
BP	GO:0021680	cerebellar Purkinje cell layer development	2/322	26/18723	0.073119	0.32657	0.276619	SEZ6/WHRN	2
BP	GO:0021952	central nervous system projection neuron axonogenesis	2/322	26/18723	0.073119	0.32657	0.276619	CHRNB2/SPTBN4	2
BP	GO:1904861	excitatory synapse assembly	2/322	26/18723	0.073119	0.32657	0.276619	LRRC4B/LRRTM1	2
BP	GO:1905063	regulation of vascular associated smooth muscle cell differentiation	2/322	26/18723	0.073119	0.32657	0.276619	GPER1/NFATC1	2
BP	GO:0001708	cell fate specification	4/322	92/18723	0.0742326	0.331069	0.280429	FEV/ISL1/NKX2-2/PAX6	4
BP	GO:0007389	pattern specification process	12/322	436/18723	0.0749749	0.333901	0.282828	RIPPLY2/CITED2/IRX1/NDRG4/IRX2/ISL1/FBXL15/NKX2-2/CFC1B/PAX6/NEUROD1/CFC1	12
BP	GO:0046683	response to organophosphorus	5/322	131/18723	0.0759406	0.337719	0.286062	HCN2/PDXP/CDO1/PTPRN/VGF	5
BP	GO:0051591	response to cAMP	4/322	93/18723	0.0765716	0.340039	0.288027	HCN2/CDO1/PTPRN/VGF	4
BP	GO:0043525	positive regulation of neuron apoptotic process	3/322	58/18723	0.0779454	0.344857	0.292109	CDK5R1/GRIK5/PAK3	3
BP	GO:0007263	nitric oxide mediated signal transduction	2/322	27/18723	0.0780997	0.344857	0.292109	RASD1/NEUROD1	2
BP	GO:0010894	negative regulation of steroid biosynthetic process	2/322	27/18723	0.0780997	0.344857	0.292109	WNT4/NR0B1	2
BP	GO:1901018	positive regulation of potassium ion transmembrane transporter activity	2/322	27/18723	0.0780997	0.344857	0.292109	ANK2/ABCC8	2
BP	GO:0045927	positive regulation of growth	8/322	259/18723	0.0796773	0.351325	0.297587	UNC13A/SPTBN4/SYT4/RIMS2/RNF157/MAPT/ARX/L1CAM	8
BP	GO:0009855	determination of bilateral symmetry	5/322	133/18723	0.0798452	0.351567	0.297792	RIPPLY2/CITED2/NDRG4/CFC1B/CFC1	5
BP	GO:0021885	forebrain cell migration	3/322	59/18723	0.081123	0.356186	0.301704	CDK5R2/CDK5R1/ARX	3
BP	GO:0051055	negative regulation of lipid biosynthetic process	3/322	59/18723	0.081123	0.356186	0.301704	WNT4/NR0B1/GPER1	3
BP	GO:0009799	specification of symmetry	5/322	134/18723	0.0818371	0.358815	0.303932	RIPPLY2/CITED2/NDRG4/CFC1B/CFC1	5
BP	GO:1905475	regulation of protein localization to membrane	6/322	175/18723	0.0821916	0.359863	0.304819	CDK5R1/CLIP3/NECAB2/GPER1/MRAP/GPC6	6
BP	GO:0000303	response to superoxide	2/322	28/18723	0.0831835	0.361832	0.306487	GCH1/MT3	2
BP	GO:0007141	male meiosis I	2/322	28/18723	0.0831835	0.361832	0.306487	TDRD9/REC8	2
BP	GO:0071280	cellular response to copper ion	2/322	28/18723	0.0831835	0.361832	0.306487	MAP1LC3A/MT3	2
BP	GO:0042445	hormone metabolic process	7/322	218/18723	0.0832373	0.361832	0.306487	CYP46A1/WNT4/CACNA1H/PCSK1N/PCSK1/SCG5/PCSK2	7
BP	GO:0006637	acyl-CoA metabolic process	4/322	96/18723	0.0838074	0.361832	0.306487	ELOVL4/PIPOX/ACSL6/PDK4	4
BP	GO:0035383	thioester metabolic process	4/322	96/18723	0.0838074	0.361832	0.306487	ELOVL4/PIPOX/ACSL6/PDK4	4
BP	GO:0055017	cardiac muscle tissue growth	4/322	96/18723	0.0838074	0.361832	0.306487	MAPK11/CITED2/NDRG4/RGS4	4
BP	GO:0000381	regulation of alternative mRNA splicing, via spliceosome	3/322	60/18723	0.0843558	0.361832	0.306487	NOVA1/CELF4/CELF3	3
BP	GO:0006081	cellular aldehyde metabolic process	3/322	60/18723	0.0843558	0.361832	0.306487	PDXP/WNT4/CACNA1H	3
BP	GO:0033866	nucleoside bisphosphate biosynthetic process	3/322	60/18723	0.0843558	0.361832	0.306487	ELOVL4/ACSL6/PDK4	3
BP	GO:0034030	ribonucleoside bisphosphate biosynthetic process	3/322	60/18723	0.0843558	0.361832	0.306487	ELOVL4/ACSL6/PDK4	3
BP	GO:0034033	purine nucleoside bisphosphate biosynthetic process	3/322	60/18723	0.0843558	0.361832	0.306487	ELOVL4/ACSL6/PDK4	3
BP	GO:0051965	positive regulation of synapse assembly	3/322	60/18723	0.0843558	0.361832	0.306487	ADGRB3/LRRC24/LRRC4B	3
BP	GO:0060038	cardiac muscle cell proliferation	3/322	60/18723	0.0843558	0.361832	0.306487	MAPK11/CITED2/NDRG4	3
BP	GO:0001666	response to hypoxia	9/322	307/18723	0.0843849	0.361832	0.306487	CHRNB2/MT3/CITED2/B3GAT1/FMN2/KCNMA1/KCNA5/KCNK3/UCN3	9
BP	GO:0071453	cellular response to oxygen levels	6/322	177/18723	0.0856955	0.366442	0.310392	MT3/CITED2/B3GAT1/FMN2/KCNK3/UCN3	6
BP	GO:0071466	cellular response to xenobiotic stimulus	6/322	177/18723	0.0856955	0.366442	0.310392	CYP46A1/CERS1/QDPR/UCHL1/KCNH2/DDC	6
BP	GO:0098876	vesicle-mediated transport to the plasma membrane	5/322	136/18723	0.0858997	0.366812	0.310705	MAPK10/SNAP25/NDRG4/CPLX1/RAB26	5
BP	GO:0035335	peptidyl-tyrosine dephosphorylation	4/322	97/18723	0.0862915	0.367477	0.311268	DNAJC6/DUSP15/DUSP26/PTPRN2	4
BP	GO:1901216	positive regulation of neuron death	4/322	97/18723	0.0862915	0.367477	0.311268	CDK5R1/MAPT/GRIK5/PAK3	4
BP	GO:0022604	regulation of cell morphogenesis	9/322	309/18723	0.0870021	0.369997	0.313403	DLG4/UNC13A/SYT4/RAC3/RIMS2/RNF157/CAMK2B/EPB41L3/PAK3	9
BP	GO:0010977	negative regulation of neuron projection development	5/322	137/18723	0.08797	0.370231	0.313601	EFNB3/CDK5R1/MT3/CRMP1/FSTL4	5
BP	GO:0000305	response to oxygen radical	2/322	29/18723	0.0883654	0.370231	0.313601	GCH1/MT3	2
BP	GO:0005979	regulation of glycogen biosynthetic process	2/322	29/18723	0.0883654	0.370231	0.313601	PPP1R3F/GCK	2
BP	GO:0006688	glycosphingolipid biosynthetic process	2/322	29/18723	0.0883654	0.370231	0.313601	ST6GALNAC5/ST8SIA3	2
BP	GO:0010962	regulation of glucan biosynthetic process	2/322	29/18723	0.0883654	0.370231	0.313601	PPP1R3F/GCK	2
BP	GO:0021522	spinal cord motor neuron differentiation	2/322	29/18723	0.0883654	0.370231	0.313601	ISL1/NKX2-2	2
BP	GO:0021602	cranial nerve morphogenesis	2/322	29/18723	0.0883654	0.370231	0.313601	CHRNB2/CITED2	2
BP	GO:0034311	diol metabolic process	2/322	29/18723	0.0883654	0.370231	0.313601	GCH1/QDPR	2
BP	GO:0035066	positive regulation of histone acetylation	2/322	29/18723	0.0883654	0.370231	0.313601	NAP1L2/ISL1	2
BP	GO:0045737	positive regulation of cyclin-dependent protein serine/threonine kinase activity	2/322	29/18723	0.0883654	0.370231	0.313601	CDK5R2/CDK5R1	2
BP	GO:1902430	negative regulation of amyloid-beta formation	2/322	29/18723	0.0883654	0.370231	0.313601	HAP1/RTN1	2
BP	GO:0007224	smoothened signaling pathway	5/322	138/18723	0.0900663	0.37685	0.319208	B9D1/DISP2/NKX2-2/SERPINE2/PAX6	5
BP	GO:0019933	cAMP-mediated signaling	3/322	62/18723	0.0909836	0.379659	0.321587	RIMS2/RNF157/ADCY1	3
BP	GO:0046173	polyol biosynthetic process	3/322	62/18723	0.0909836	0.379659	0.321587	GCH1/QDPR/GPER1	3
BP	GO:0010721	negative regulation of cell development	6/322	180/18723	0.0911035	0.379659	0.321587	EFNB3/CDK5R1/MT3/FSTL4/PAX6/ABCC8	6
BP	GO:0002444	myeloid leukocyte mediated immunity	4/322	99/18723	0.0913657	0.380243	0.322082	STXBP1/IL13RA2/CPLX2/CHGA	4
BP	GO:0032984	protein-containing complex disassembly	7/322	224/18723	0.0928186	0.385773	0.326766	MAP1LC3A/DNAJC6/STMN3/PDXP/SPTBN4/TMOD1/CARMIL2	7
BP	GO:0006884	cell volume homeostasis	2/322	30/18723	0.0936404	0.386096	0.32704	SLC12A5/KCNMA1	2
BP	GO:0030204	chondroitin sulfate metabolic process	2/322	30/18723	0.0936404	0.386096	0.32704	EGFLAM/SPOCK3	2
BP	GO:0043304	regulation of mast cell degranulation	2/322	30/18723	0.0936404	0.386096	0.32704	STXBP1/IL13RA2	2
BP	GO:0045939	negative regulation of steroid metabolic process	2/322	30/18723	0.0936404	0.386096	0.32704	WNT4/NR0B1	2
BP	GO:0060292	long-term synaptic depression	2/322	30/18723	0.0936404	0.386096	0.32704	MAPT/STXBP1	2
BP	GO:0099068	postsynapse assembly	2/322	30/18723	0.0936404	0.386096	0.32704	LRRC4B/LRRTM1	2
BP	GO:0046165	alcohol biosynthetic process	5/322	140/18723	0.094336	0.387988	0.328642	GCH1/WNT4/CACNA1H/QDPR/GPER1	5
BP	GO:0099601	regulation of neurotransmitter receptor activity	3/322	63/18723	0.0943764	0.387988	0.328642	DLG4/MAPK8IP2/CNIH2	3
BP	GO:0010001	glial cell differentiation	7/322	225/18723	0.0944732	0.387988	0.328642	DUSP15/MT3/MAPT/DNER/NKX2-2/SERPINE2/PAX6	7
BP	GO:0060401	cytosolic calcium ion transport	6/322	182/18723	0.0948097	0.388857	0.329378	JPH3/GPER1/HAP1/ANK2/ATP2A3/SLC8A2	6
BP	GO:0035296	regulation of tube diameter	5/322	141/18723	0.0965091	0.394787	0.334401	GCH1/GPER1/KCNMA1/KCNA5/KCNMB2	5
BP	GO:0097746	blood vessel diameter maintenance	5/322	141/18723	0.0965091	0.394787	0.334401	GCH1/GPER1/KCNMA1/KCNA5/KCNMB2	5
BP	GO:0046888	negative regulation of hormone secretion	3/322	64/18723	0.0978206	0.399627	0.338501	CARTPT/CHGA/ABCC8	3
BP	GO:0055001	muscle cell development	6/322	184/18723	0.0985957	0.39974	0.338596	TMOD1/UCHL1/DNER/ISL1/ANK2/RGS4	6
BP	GO:0035150	regulation of tube size	5/322	142/18723	0.0987074	0.39974	0.338596	GCH1/GPER1/KCNMA1/KCNA5/KCNMB2	5
BP	GO:0046467	membrane lipid biosynthetic process	5/322	142/18723	0.0987074	0.39974	0.338596	ELOVL4/CERS1/PEMT/ST6GALNAC5/ST8SIA3	5
BP	GO:0072006	nephron development	5/322	142/18723	0.0987074	0.39974	0.338596	CALB1/WNT4/IRX1/IRX2/WNK4	5
BP	GO:0097553	calcium ion transmembrane import into cytosol	5/322	142/18723	0.0987074	0.39974	0.338596	JPH3/GPER1/HAP1/ANK2/SLC8A2	5
BP	GO:0033006	regulation of mast cell activation involved in immune response	2/322	31/18723	0.0990039	0.39974	0.338596	STXBP1/IL13RA2	2
BP	GO:0033238	regulation of cellular amine metabolic process	2/322	31/18723	0.0990039	0.39974	0.338596	ATCAY/CHRNB2	2
BP	GO:0070528	protein kinase C signaling	2/322	31/18723	0.0990039	0.39974	0.338596	ADGRV1/SEZ6	2
BP	GO:0097106	postsynaptic density organization	2/322	31/18723	0.0990039	0.39974	0.338596	LRRC4B/LRRTM1	2
BP	GO:0010522	regulation of calcium ion transport into cytosol	4/322	102/18723	0.0992376	0.400164	0.338956	JPH3/GPER1/HAP1/ANK2	4
BP	GO:0006865	amino acid transport	5/322	143/18723	0.100931	0.406466	0.344294	SV2A/STXBP1/SLC6A17/SLC38A4/RGS4	5
BP	GO:0030837	negative regulation of actin filament polymerization	3/322	65/18723	0.101315	0.40696	0.344712	SPTBN4/TMOD1/CARMIL2	3
BP	GO:0046513	ceramide biosynthetic process	3/322	65/18723	0.101315	0.40696	0.344712	CERS1/ST6GALNAC5/ST8SIA3	3
BP	GO:0003338	metanephros morphogenesis	2/322	32/18723	0.104451	0.416613	0.352889	CALB1/WNT4	2
BP	GO:0009954	proximal/distal pattern formation	2/322	32/18723	0.104451	0.416613	0.352889	IRX1/IRX2	2
BP	GO:0010039	response to iron ion	2/322	32/18723	0.104451	0.416613	0.352889	MAP1LC3A/APBB1	2
BP	GO:0021799	cerebral cortex radially oriented cell migration	2/322	32/18723	0.104451	0.416613	0.352889	CDK5R2/CDK5R1	2
BP	GO:0050685	positive regulation of mRNA processing	2/322	32/18723	0.104451	0.416613	0.352889	CELF4/CELF3	2
BP	GO:0060419	heart growth	4/322	104/18723	0.104655	0.416613	0.352889	MAPK11/CITED2/NDRG4/RGS4	4
BP	GO:1901890	positive regulation of cell junction assembly	4/322	104/18723	0.104655	0.416613	0.352889	ADGRB3/LRRC24/LRRC4B/WNT4	4
BP	GO:0036293	response to decreased oxygen levels	9/322	322/18723	0.10518	0.418169	0.354206	CHRNB2/MT3/CITED2/B3GAT1/FMN2/KCNMA1/KCNA5/KCNK3/UCN3	9
BP	GO:0043524	negative regulation of neuron apoptotic process	5/322	145/18723	0.105453	0.418717	0.354671	MT3/NEFL/STXBP1/ISL1/SNCB	5
BP	GO:0006575	cellular modified amino acid metabolic process	6/322	188/18723	0.106405	0.42196	0.357418	PIPOX/GCH1/GDAP1L1/CPT1C/FTCD/PEMT	6
BP	GO:0007281	germ cell development	8/322	278/18723	0.108108	0.427231	0.361883	RFX2/DDX25/CELF4/WNT4/FMN2/TPGS1/NEURL1/REC8	8
BP	GO:0032271	regulation of protein polymerization	7/322	233/18723	0.108296	0.427231	0.361883	CDK5R1/SPTBN4/CLIP3/TMOD1/MAPT/CARMIL2/PAK3	7
BP	GO:0032890	regulation of organic acid transport	3/322	67/18723	0.108451	0.427231	0.361883	SV2A/STXBP1/RGS4	3
BP	GO:0070527	platelet aggregation	3/322	67/18723	0.108451	0.427231	0.361883	STXBP1/SERPINE2/HBB	3
BP	GO:0006536	glutamate metabolic process	2/322	33/18723	0.109978	0.427231	0.361883	ATCAY/FTCD	2
BP	GO:0031116	positive regulation of microtubule polymerization	2/322	33/18723	0.109978	0.427231	0.361883	CDK5R1/MAPT	2
BP	GO:0045920	negative regulation of exocytosis	2/322	33/18723	0.109978	0.427231	0.361883	SYT4/IL13RA2	2
BP	GO:0048048	embryonic eye morphogenesis	2/322	33/18723	0.109978	0.427231	0.361883	CITED2/PAX6	2
BP	GO:0060122	inner ear receptor cell stereocilium organization	2/322	33/18723	0.109978	0.427231	0.361883	ADGRV1/WHRN	2
BP	GO:0099084	postsynaptic specialization organization	2/322	33/18723	0.109978	0.427231	0.361883	LRRC4B/LRRTM1	2
BP	GO:1901380	negative regulation of potassium ion transmembrane transport	2/322	33/18723	0.109978	0.427231	0.361883	KCNH2/RGS4	2
BP	GO:1902992	negative regulation of amyloid precursor protein catabolic process	2/322	33/18723	0.109978	0.427231	0.361883	HAP1/RTN1	2
BP	GO:1904031	positive regulation of cyclin-dependent protein kinase activity	2/322	33/18723	0.109978	0.427231	0.361883	CDK5R2/CDK5R1	2
BP	GO:0060041	retina development in camera-type eye	5/322	147/18723	0.110073	0.427231	0.361883	CELF4/CALB1/SDK1/PAX6/NEUROD1	5
BP	GO:0001824	blastocyst development	4/322	106/18723	0.110205	0.427231	0.361883	FBLL1/STMN3/CITED2/PEMT	4
BP	GO:0006090	pyruvate metabolic process	4/322	106/18723	0.110205	0.427231	0.361883	OGDHL/GCK/ENO2/PDK4	4
BP	GO:0046620	regulation of organ growth	4/322	106/18723	0.110205	0.427231	0.361883	MAPK11/CITED2/ARX/RGS4	4
BP	GO:1905477	positive regulation of protein localization to membrane	4/322	106/18723	0.110205	0.427231	0.361883	CDK5R1/CLIP3/NECAB2/GPER1	4
BP	GO:0009755	hormone-mediated signaling pathway	6/322	190/18723	0.110426	0.427559	0.362161	SSTR2/NR0B1/GPER1/ISL1/SSTR3/UCN3	6
BP	GO:0014074	response to purine-containing compound	5/322	148/18723	0.112419	0.433657	0.367326	HCN2/PDXP/CDO1/PTPRN/VGF	5
BP	GO:0070507	regulation of microtubule cytoskeleton organization	5/322	148/18723	0.112419	0.433657	0.367326	STMN3/CDK5R1/CLIP3/MAPT/MAP6	5
BP	GO:2001056	positive regulation of cysteine-type endopeptidase activity	5/322	148/18723	0.112419	0.433657	0.367326	NLRP1/MAPT/GPER1/ST18/ATP2A3	5
BP	GO:0010927	cellular component assembly involved in morphogenesis	4/322	107/18723	0.113028	0.435465	0.368857	RFX2/TMOD1/EPB41L3/ANK2	4
BP	GO:0042060	wound healing	11/322	422/18723	0.11346	0.43659	0.36981	RAB3A/SERPINA10/WNT4/STXBP1/CARMIL2/GP1BB/SYT7/SERPINE2/F10/HBB/ABCC8	11
BP	GO:0000038	very long-chain fatty acid metabolic process	2/322	34/18723	0.11558	0.442221	0.37458	ELOVL4/ACSL6	2
BP	GO:0007616	long-term memory	2/322	34/18723	0.11558	0.442221	0.37458	CALB1/ADCY1	2
BP	GO:0048261	negative regulation of receptor-mediated endocytosis	2/322	34/18723	0.11558	0.442221	0.37458	DLG4/NECAB2	2
BP	GO:2000758	positive regulation of peptidyl-lysine acetylation	2/322	34/18723	0.11558	0.442221	0.37458	NAP1L2/ISL1	2
BP	GO:0044282	small molecule catabolic process	10/322	376/18723	0.115704	0.442221	0.37458	CYP46A1/PIPOX/PDXP/MT3/CPT1C/FTCD/ARG2/QDPR/CDO1/GCK	10
BP	GO:0045665	negative regulation of neuron differentiation	3/322	69/18723	0.115776	0.442221	0.37458	ISL1/NKX2-2/PAX6	3
BP	GO:0006520	cellular amino acid metabolic process	8/322	284/18723	0.118113	0.450045	0.381207	PIPOX/ATCAY/FTCD/ARG2/PEMT/QDPR/CDO1/DDC	8
BP	GO:0015850	organic hydroxy compound transport	8/322	284/18723	0.118113	0.450045	0.381207	CHRNB2/RAB3A/SYT4/SYT5/SLC29A4/CARTPT/SYT7/CHGA	8
BP	GO:0003407	neural retina development	3/322	70/18723	0.119506	0.454796	0.385232	CALB1/SDK1/NEUROD1	3
BP	GO:0006084	acetyl-CoA metabolic process	2/322	35/18723	0.121253	0.456975	0.387077	PIPOX/PDK4	2
BP	GO:0010765	positive regulation of sodium ion transport	2/322	35/18723	0.121253	0.456975	0.387077	SCN3B/WNK4	2
BP	GO:0015695	organic cation transport	2/322	35/18723	0.121253	0.456975	0.387077	SLC35F3/SLC29A4	2
BP	GO:0018149	peptide cross-linking	2/322	35/18723	0.121253	0.456975	0.387077	EGFLAM/SPOCK3	2
BP	GO:0021955	central nervous system neuron axonogenesis	2/322	35/18723	0.121253	0.456975	0.387077	CHRNB2/SPTBN4	2
BP	GO:0031076	embryonic camera-type eye development	2/322	35/18723	0.121253	0.456975	0.387077	CITED2/PAX6	2
BP	GO:0043243	positive regulation of protein-containing complex disassembly	2/322	35/18723	0.121253	0.456975	0.387077	PDXP/CARMIL2	2
BP	GO:0046640	regulation of alpha-beta T cell proliferation	2/322	35/18723	0.121253	0.456975	0.387077	MAPK8IP1/ARG2	2
BP	GO:0048259	regulation of receptor-mediated endocytosis	4/322	110/18723	0.121687	0.458055	0.387992	DNAJC6/DLG4/SNAP91/NECAB2	4
BP	GO:0048880	sensory system development	10/322	381/18723	0.123083	0.462751	0.39197	CELF4/B9D1/CITED2/CALB1/TMOD1/SDK1/SMOC1/ISL1/PAX6/NEUROD1	10
BP	GO:0007338	single fertilization	5/322	153/18723	0.124508	0.467543	0.396029	RAB3A/CLGN/CACNA1H/STXBP1/LY6K	5
BP	GO:0010952	positive regulation of peptidase activity	6/322	197/18723	0.125102	0.469206	0.397437	MAPK12/NLRP1/MAPT/GPER1/ST18/ATP2A3	6
BP	GO:1902903	regulation of supramolecular fiber organization	10/322	383/18723	0.126106	0.470461	0.398501	CDK5R1/PDXP/SPTBN4/CLIP3/WNT4/TMOD1/MAPT/CARMIL2/PAK3/RGS4	10
BP	GO:0003230	cardiac atrium development	2/322	36/18723	0.126993	0.470461	0.398501	ISL1/ANK2	2
BP	GO:0035774	positive regulation of insulin secretion involved in cellular response to glucose stimulus	2/322	36/18723	0.126993	0.470461	0.398501	RFX6/BAIAP3	2
BP	GO:0045746	negative regulation of Notch signaling pathway	2/322	36/18723	0.126993	0.470461	0.398501	EGFL7/NEURL1	2
BP	GO:0070873	regulation of glycogen metabolic process	2/322	36/18723	0.126993	0.470461	0.398501	PPP1R3F/GCK	2
BP	GO:0090322	regulation of superoxide metabolic process	2/322	36/18723	0.126993	0.470461	0.398501	GCH1/MAPT	2
BP	GO:0007605	sensory perception of sound	5/322	154/18723	0.126995	0.470461	0.398501	ADGRV1/CHRNB2/SPTBN4/WHRN/LHFPL4	5
BP	GO:0005977	glycogen metabolic process	3/322	72/18723	0.127099	0.470461	0.398501	PPP1R3F/GCK/PPP1R1A	3
BP	GO:0050709	negative regulation of protein secretion	3/322	72/18723	0.127099	0.470461	0.398501	CD200/CHGA/ABCC8	3
BP	GO:0055021	regulation of cardiac muscle tissue growth	3/322	72/18723	0.127099	0.470461	0.398501	MAPK11/CITED2/RGS4	3
BP	GO:1901880	negative regulation of protein depolymerization	3/322	72/18723	0.127099	0.470461	0.398501	SPTBN4/TMOD1/CARMIL2	3
BP	GO:0006665	sphingolipid metabolic process	5/322	155/18723	0.129506	0.478234	0.405084	ELOVL4/CERS1/PEMT/ST6GALNAC5/ST8SIA3	5
BP	GO:0051147	regulation of muscle cell differentiation	5/322	155/18723	0.129506	0.478234	0.405084	MAPK12/MAPK11/GPER1/NFATC1/RGS4	5
BP	GO:0031623	receptor internalization	4/322	113/18723	0.130621	0.480746	0.407212	DLG4/CALY/NECAB2/SNAP25	4
BP	GO:0006073	cellular glucan metabolic process	3/322	73/18723	0.130958	0.480746	0.407212	PPP1R3F/GCK/PPP1R1A	3
BP	GO:0042058	regulation of epidermal growth factor receptor signaling pathway	3/322	73/18723	0.130958	0.480746	0.407212	GPER1/HAP1/NEURL1	3
BP	GO:0044042	glucan metabolic process	3/322	73/18723	0.130958	0.480746	0.407212	PPP1R3F/GCK/PPP1R1A	3
BP	GO:0051145	smooth muscle cell differentiation	3/322	73/18723	0.130958	0.480746	0.407212	WNT4/GPER1/NFATC1	3
BP	GO:0006790	sulfur compound metabolic process	9/322	339/18723	0.131948	0.483809	0.409806	ELOVL4/PIPOX/ACSL6/EGFLAM/GDAP1L1/PEMT/SPOCK3/CDO1/PDK4	9
BP	GO:0031112	positive regulation of microtubule polymerization or depolymerization	2/322	37/18723	0.132796	0.484066	0.410025	CDK5R1/MAPT	2
BP	GO:0031646	positive regulation of nervous system process	2/322	37/18723	0.132796	0.484066	0.410025	RIMS2/CARTPT	2
BP	GO:0032885	regulation of polysaccharide biosynthetic process	2/322	37/18723	0.132796	0.484066	0.410025	PPP1R3F/GCK	2
BP	GO:0033120	positive regulation of RNA splicing	2/322	37/18723	0.132796	0.484066	0.410025	CELF4/CELF3	2
BP	GO:0050775	positive regulation of dendrite morphogenesis	2/322	37/18723	0.132796	0.484066	0.410025	CAMK2B/PAK3	2
BP	GO:0006801	superoxide metabolic process	3/322	74/18723	0.134858	0.491011	0.415907	GCH1/MT3/MAPT	3
BP	GO:0051209	release of sequestered calcium ion into cytosol	4/322	115/18723	0.136724	0.497222	0.421168	JPH3/GPER1/HAP1/ANK2	4
BP	GO:0033144	negative regulation of intracellular steroid hormone receptor signaling pathway	2/322	38/18723	0.138657	0.499584	0.423168	NR0B1/ISL1	2
BP	GO:0035337	fatty-acyl-CoA metabolic process	2/322	38/18723	0.138657	0.499584	0.423168	ELOVL4/ACSL6	2
BP	GO:0035886	vascular associated smooth muscle cell differentiation	2/322	38/18723	0.138657	0.499584	0.423168	GPER1/NFATC1	2
BP	GO:0046633	alpha-beta T cell proliferation	2/322	38/18723	0.138657	0.499584	0.423168	MAPK8IP1/ARG2	2
BP	GO:0046676	negative regulation of insulin secretion	2/322	38/18723	0.138657	0.499584	0.423168	CHGA/ABCC8	2
BP	GO:0048713	regulation of oligodendrocyte differentiation	2/322	38/18723	0.138657	0.499584	0.423168	DUSP15/NKX2-2	2
BP	GO:0071398	cellular response to fatty acid	2/322	38/18723	0.138657	0.499584	0.423168	FFAR2/PDK4	2
BP	GO:0072524	pyridine-containing compound metabolic process	2/322	38/18723	0.138657	0.499584	0.423168	ASPDH/PDXP	2
BP	GO:0051283	negative regulation of sequestering of calcium ion	4/322	116/18723	0.139818	0.503184	0.426218	JPH3/GPER1/HAP1/ANK2	4
BP	GO:0071383	cellular response to steroid hormone stimulus	6/322	204/18723	0.140677	0.505689	0.42834	ATP1A3/SSTR2/NR0B1/GPER1/ISL1/SSTR3	6
BP	GO:0051258	protein polymerization	8/322	297/18723	0.141414	0.507754	0.430089	CDK5R1/SPTBN4/CLIP3/TMOD1/NEFL/MAPT/CARMIL2/PAK3	8
BP	GO:0006475	internal protein amino acid acetylation	5/322	160/18723	0.14239	0.509125	0.43125	ACTL6B/NAP1L2/APBB1/MAPT/ISL1	5
BP	GO:0043271	negative regulation of ion transport	5/322	160/18723	0.14239	0.509125	0.43125	GNAO1/WNK4/KCNH2/SERPINE2/RGS4	5
BP	GO:0060402	calcium ion transport into cytosol	5/322	160/18723	0.14239	0.509125	0.43125	JPH3/GPER1/HAP1/ANK2/SLC8A2	5
BP	GO:0006809	nitric oxide biosynthetic process	3/322	76/18723	0.142777	0.509125	0.43125	GCH1/ARG2/HBB	3
BP	GO:0014855	striated muscle cell proliferation	3/322	76/18723	0.142777	0.509125	0.43125	MAPK11/CITED2/NDRG4	3
BP	GO:0045685	regulation of glial cell differentiation	3/322	76/18723	0.142777	0.509125	0.43125	DUSP15/NKX2-2/SERPINE2	3
BP	GO:0022411	cellular component disassembly	11/322	443/18723	0.143737	0.511962	0.433653	MAP1LC3A/DNAJC6/STMN3/PDXP/SPTBN4/CERS1/TMPRSS6/TMOD1/GPER1/CARMIL2/ABCC8	11
BP	GO:0001941	postsynaptic membrane organization	2/322	39/18723	0.144574	0.513181	0.434686	DLG4/LHFPL4	2
BP	GO:0007618	mating	2/322	39/18723	0.144574	0.513181	0.434686	MAPK8IP2/SERPINE2	2
BP	GO:0043267	negative regulation of potassium ion transport	2/322	39/18723	0.144574	0.513181	0.434686	KCNH2/RGS4	2
BP	GO:0070482	response to oxygen levels	9/322	347/18723	0.145678	0.516508	0.437504	CHRNB2/MT3/CITED2/B3GAT1/FMN2/KCNMA1/KCNA5/KCNK3/UCN3	9
BP	GO:0051282	regulation of sequestering of calcium ion	4/322	118/18723	0.14609	0.517381	0.438243	JPH3/GPER1/HAP1/ANK2	4
BP	GO:0000380	alternative mRNA splicing, via spliceosome	3/322	77/18723	0.146794	0.519283	0.439855	NOVA1/CELF4/CELF3	3
BP	GO:0032970	regulation of actin filament-based process	10/322	397/18723	0.148377	0.523099	0.443087	CDK5R1/PDXP/SPTBN4/WNT4/RAC3/TMOD1/CARMIL2/ANK2/PAK3/RGS4	10
BP	GO:0006979	response to oxidative stress	11/322	446/18723	0.148382	0.523099	0.443087	MAP1LC3A/GCH1/MT3/MAPT/GPX3/KCNA5/GNAO1/PTPRN/HBA2/HBA1/HBB	11
BP	GO:0030282	bone mineralization	4/322	119/18723	0.149266	0.523099	0.443087	ADGRV1/KL/WNT4/FBXL15	4
BP	GO:0010976	positive regulation of neuron projection development	5/322	163/18723	0.150377	0.523099	0.443087	APBB1/CAMK2B/ELAVL4/NDRG4/PAK3	5
BP	GO:0007339	binding of sperm to zona pellucida	2/322	40/18723	0.150543	0.523099	0.443087	CLGN/LY6K	2
BP	GO:0032094	response to food	2/322	40/18723	0.150543	0.523099	0.443087	MT3/CARTPT	2
BP	GO:0051281	positive regulation of release of sequestered calcium ion into cytosol	2/322	40/18723	0.150543	0.523099	0.443087	GPER1/HAP1	2
BP	GO:0006919	activation of cysteine-type endopeptidase activity involved in apoptotic process	3/322	78/18723	0.150847	0.523099	0.443087	NLRP1/MAPT/ATP2A3	3
BP	GO:0009064	glutamine family amino acid metabolic process	3/322	78/18723	0.150847	0.523099	0.443087	ATCAY/FTCD/ARG2	3
BP	GO:0030500	regulation of bone mineralization	3/322	78/18723	0.150847	0.523099	0.443087	ADGRV1/KL/WNT4	3
BP	GO:0061045	negative regulation of wound healing	3/322	78/18723	0.150847	0.523099	0.443087	WNT4/SERPINE2/ABCC8	3
BP	GO:1901616	organic hydroxy compound catabolic process	3/322	78/18723	0.150847	0.523099	0.443087	CYP46A1/PDXP/MT3	3
BP	GO:0043281	regulation of cysteine-type endopeptidase activity involved in apoptotic process	6/322	209/18723	0.152327	0.523099	0.443087	NLRP1/MT3/MAPT/GPER1/ST18/ATP2A3	6
BP	GO:0048593	camera-type eye morphogenesis	4/322	120/18723	0.152469	0.523099	0.443087	CITED2/CALB1/SDK1/PAX6	4
BP	GO:0051222	positive regulation of protein transport	8/322	303/18723	0.15289	0.523099	0.443087	CDK5R1/APBB1/RFX6/GPER1/ISL1/GCK/BAIAP3/UCN3	8
BP	GO:0006029	proteoglycan metabolic process	3/322	79/18723	0.154935	0.523099	0.443087	EGFLAM/B3GAT1/SPOCK3	3
BP	GO:0010770	positive regulation of cell morphogenesis involved in differentiation	3/322	79/18723	0.154935	0.523099	0.443087	RAC3/CAMK2B/PAK3	3
BP	GO:0060420	regulation of heart growth	3/322	79/18723	0.154935	0.523099	0.443087	MAPK11/CITED2/RGS4	3
BP	GO:1901184	regulation of ERBB signaling pathway	3/322	79/18723	0.154935	0.523099	0.443087	GPER1/HAP1/NEURL1	3
BP	GO:0001838	embryonic epithelial tube formation	4/322	121/18723	0.155698	0.523099	0.443087	CITED2/WNT4/IRX1/IRX2	4
BP	GO:0043244	regulation of protein-containing complex disassembly	4/322	121/18723	0.155698	0.523099	0.443087	PDXP/SPTBN4/TMOD1/CARMIL2	4
BP	GO:0007286	spermatid development	5/322	165/18723	0.155806	0.523099	0.443087	RFX2/DDX25/TPGS1/NEURL1/REC8	5
BP	GO:0032735	positive regulation of interleukin-12 production	2/322	41/18723	0.15656	0.523099	0.443087	MAPK11/ISL1	2
BP	GO:1901385	regulation of voltage-gated calcium channel activity	2/322	41/18723	0.15656	0.523099	0.443087	FGF14/CACNB2	2
BP	GO:0045165	cell fate commitment	7/322	258/18723	0.157888	0.523099	0.443087	WNT4/FEV/ARX/ISL1/NKX2-2/PAX6/NEUROD1	7
BP	GO:0043112	receptor metabolic process	5/322	166/18723	0.15855	0.523099	0.443087	DLG4/GPRASP1/CALY/NECAB2/SNAP25	5
BP	GO:0031109	microtubule polymerization or depolymerization	4/322	122/18723	0.158952	0.523099	0.443087	STMN3/CDK5R1/CLIP3/MAPT	4
BP	GO:0051208	sequestering of calcium ion	4/322	122/18723	0.158952	0.523099	0.443087	JPH3/GPER1/HAP1/ANK2	4
BP	GO:0007422	peripheral nervous system development	3/322	80/18723	0.159058	0.523099	0.443087	CITED2/NFASC/ISL1	3
BP	GO:0000050	urea cycle	1/322	10/18723	0.159299	0.523099	0.443087	ARG2	1
BP	GO:0000098	sulfur amino acid catabolic process	1/322	10/18723	0.159299	0.523099	0.443087	CDO1	1
BP	GO:0001553	luteinization	1/322	10/18723	0.159299	0.523099	0.443087	PTPRN	1
BP	GO:0002887	negative regulation of myeloid leukocyte mediated immunity	1/322	10/18723	0.159299	0.523099	0.443087	IL13RA2	1
BP	GO:0003163	sinoatrial node development	1/322	10/18723	0.159299	0.523099	0.443087	ISL1	1
BP	GO:0006171	cAMP biosynthetic process	1/322	10/18723	0.159299	0.523099	0.443087	ADCY1	1
BP	GO:0006547	histidine metabolic process	1/322	10/18723	0.159299	0.523099	0.443087	FTCD	1
BP	GO:0006735	NADH regeneration	1/322	10/18723	0.159299	0.523099	0.443087	GCK	1
BP	GO:0007191	adenylate cyclase-activating dopamine receptor signaling pathway	1/322	10/18723	0.159299	0.523099	0.443087	GNG2	1
BP	GO:0008343	adult feeding behavior	1/322	10/18723	0.159299	0.523099	0.443087	CARTPT	1
BP	GO:0009396	folic acid-containing compound biosynthetic process	1/322	10/18723	0.159299	0.523099	0.443087	GCH1	1
BP	GO:0009950	dorsal/ventral axis specification	1/322	10/18723	0.159299	0.523099	0.443087	PAX6	1
BP	GO:0014041	regulation of neuron maturation	1/322	10/18723	0.159299	0.523099	0.443087	RAC3	1
BP	GO:0015824	proline transport	1/322	10/18723	0.159299	0.523099	0.443087	SLC6A17	1
BP	GO:0017085	response to insecticide	1/322	10/18723	0.159299	0.523099	0.443087	DDC	1
BP	GO:0021562	vestibulocochlear nerve development	1/322	10/18723	0.159299	0.523099	0.443087	CHRNB2	1
BP	GO:0021903	rostrocaudal neural tube patterning	1/322	10/18723	0.159299	0.523099	0.443087	PAX6	1
BP	GO:0031915	positive regulation of synaptic plasticity	1/322	10/18723	0.159299	0.523099	0.443087	CPLX2	1
BP	GO:0031943	regulation of glucocorticoid metabolic process	1/322	10/18723	0.159299	0.523099	0.443087	WNT4	1
BP	GO:0032525	somite rostral/caudal axis specification	1/322	10/18723	0.159299	0.523099	0.443087	RIPPLY2	1
BP	GO:0033080	immature T cell proliferation in thymus	1/322	10/18723	0.159299	0.523099	0.443087	WNT4	1
BP	GO:0035999	tetrahydrofolate interconversion	1/322	10/18723	0.159299	0.523099	0.443087	FTCD	1
BP	GO:0038003	G protein-coupled opioid receptor signaling pathway	1/322	10/18723	0.159299	0.523099	0.443087	SYP	1
BP	GO:0048671	negative regulation of collateral sprouting	1/322	10/18723	0.159299	0.523099	0.443087	FSTL4	1
BP	GO:0051974	negative regulation of telomerase activity	1/322	10/18723	0.159299	0.523099	0.443087	CERS1	1
BP	GO:0060947	cardiac vascular smooth muscle cell differentiation	1/322	10/18723	0.159299	0.523099	0.443087	GPER1	1
BP	GO:0061621	canonical glycolysis	1/322	10/18723	0.159299	0.523099	0.443087	GCK	1
BP	GO:0061718	glucose catabolic process to pyruvate	1/322	10/18723	0.159299	0.523099	0.443087	GCK	1
BP	GO:0070472	regulation of uterine smooth muscle contraction	1/322	10/18723	0.159299	0.523099	0.443087	GPER1	1
BP	GO:0090037	positive regulation of protein kinase C signaling	1/322	10/18723	0.159299	0.523099	0.443087	ADGRV1	1
BP	GO:1901524	regulation of mitophagy	1/322	10/18723	0.159299	0.523099	0.443087	CERS1	1
BP	GO:1902855	regulation of non-motile cilium assembly	1/322	10/18723	0.159299	0.523099	0.443087	HAP1	1
BP	GO:1905941	positive regulation of gonad development	1/322	10/18723	0.159299	0.523099	0.443087	CITED2	1
BP	GO:1990416	cellular response to brain-derived neurotrophic factor stimulus	1/322	10/18723	0.159299	0.523099	0.443087	MAPT	1
BP	GO:1990535	neuron projection maintenance	1/322	10/18723	0.159299	0.523099	0.443087	ATP1A3	1
BP	GO:2000121	regulation of removal of superoxide radicals	1/322	10/18723	0.159299	0.523099	0.443087	GCH1	1
BP	GO:2000288	positive regulation of myoblast proliferation	1/322	10/18723	0.159299	0.523099	0.443087	KCNA5	1
BP	GO:2000674	regulation of type B pancreatic cell apoptotic process	1/322	10/18723	0.159299	0.523099	0.443087	NEUROD1	1
BP	GO:2001269	positive regulation of cysteine-type endopeptidase activity involved in apoptotic signaling pathway	1/322	10/18723	0.159299	0.523099	0.443087	ST18	1
BP	GO:0007254	JNK cascade	5/322	167/18723	0.161314	0.52593	0.445485	DUSP15/MAPK8IP2/MAPK8IP1/MAPK10/GADD45G	5
BP	GO:0030168	platelet activation	4/322	123/18723	0.162232	0.52593	0.445485	STXBP1/GP1BB/SERPINE2/HBB	4
BP	GO:0090150	establishment of protein localization to membrane	7/322	260/18723	0.162247	0.52593	0.445485	NACAD/CDK5R1/REEP2/MAPK10/SNAP25/CPLX1/RAB26	7
BP	GO:0007520	myoblast fusion	2/322	42/18723	0.162622	0.52593	0.445485	ADGRB3/CACNA1H	2
BP	GO:0016601	Rac protein signal transduction	2/322	42/18723	0.162622	0.52593	0.445485	STMN3/ELMO1	2
BP	GO:0033003	regulation of mast cell activation	2/322	42/18723	0.162622	0.52593	0.445485	STXBP1/IL13RA2	2
BP	GO:0045687	positive regulation of glial cell differentiation	2/322	42/18723	0.162622	0.52593	0.445485	NKX2-2/SERPINE2	2
BP	GO:0045773	positive regulation of axon extension	2/322	42/18723	0.162622	0.52593	0.445485	MAPT/L1CAM	2
BP	GO:0046688	response to copper ion	2/322	42/18723	0.162622	0.52593	0.445485	MAP1LC3A/MT3	2
BP	GO:0006096	glycolytic process	3/322	81/18723	0.163215	0.52593	0.445485	OGDHL/GCK/ENO2	3
BP	GO:0046209	nitric oxide metabolic process	3/322	81/18723	0.163215	0.52593	0.445485	GCH1/ARG2/HBB	3
BP	GO:0051149	positive regulation of muscle cell differentiation	3/322	81/18723	0.163215	0.52593	0.445485	MAPK12/MAPK11/GPER1	3
BP	GO:2000243	positive regulation of reproductive process	3/322	81/18723	0.163215	0.52593	0.445485	CITED2/WNT4/CACNA1H	3
BP	GO:0016482	cytosolic transport	5/322	168/18723	0.164097	0.52593	0.445485	KIF5A/SYT4/KIF1A/SYT7/BAIAP3	5
BP	GO:0032956	regulation of actin cytoskeleton organization	9/322	358/18723	0.165679	0.52593	0.445485	CDK5R1/PDXP/SPTBN4/WNT4/RAC3/TMOD1/CARMIL2/PAK3/RGS4	9
BP	GO:0006937	regulation of muscle contraction	5/322	169/18723	0.1669	0.52593	0.445485	SSTR2/GPER1/KCNMA1/ANK2/CHGA	5
BP	GO:0031214	biomineral tissue development	5/322	169/18723	0.1669	0.52593	0.445485	ADGRV1/KL/WNT4/ALPL/FBXL15	5
BP	GO:0006757	ATP generation from ADP	3/322	82/18723	0.167403	0.52593	0.445485	OGDHL/GCK/ENO2	3
BP	GO:0043242	negative regulation of protein-containing complex disassembly	3/322	82/18723	0.167403	0.52593	0.445485	SPTBN4/TMOD1/CARMIL2	3
BP	GO:2001057	reactive nitrogen species metabolic process	3/322	82/18723	0.167403	0.52593	0.445485	GCH1/ARG2/HBB	3
BP	GO:0014002	astrocyte development	2/322	43/18723	0.168725	0.52593	0.445485	MT3/MAPT	2
BP	GO:0030517	negative regulation of axon extension	2/322	43/18723	0.168725	0.52593	0.445485	CDK5R1/MT3	2
BP	GO:0042181	ketone biosynthetic process	2/322	43/18723	0.168725	0.52593	0.445485	WNT4/CACNA1H	2
BP	GO:0120178	steroid hormone biosynthetic process	2/322	43/18723	0.168725	0.52593	0.445485	WNT4/CACNA1H	2
BP	GO:1904375	regulation of protein localization to cell periphery	4/322	125/18723	0.168863	0.52593	0.445485	CLIP3/GPER1/MRAP/GPC6	4
BP	GO:0046785	microtubule polymerization	3/322	83/18723	0.171623	0.52593	0.445485	CDK5R1/CLIP3/MAPT	3
BP	GO:0007596	blood coagulation	6/322	217/18723	0.17182	0.52593	0.445485	SERPINA10/STXBP1/GP1BB/SERPINE2/F10/HBB	6
BP	GO:0032874	positive regulation of stress-activated MAPK cascade	4/322	126/18723	0.172215	0.52593	0.445485	DUSP15/MAPK8IP2/MAPK8IP1/GADD45G	4
BP	GO:0110148	biomineralization	5/322	171/18723	0.172561	0.52593	0.445485	ADGRV1/KL/WNT4/ALPL/FBXL15	5
BP	GO:0052547	regulation of peptidase activity	11/322	461/18723	0.172749	0.52593	0.445485	MAPK12/NLRP1/MT3/SERPINA10/PCSK1N/MAPT/GPER1/ST18/SPOCK3/SERPINE2/ATP2A3	11
BP	GO:0003139	secondary heart field specification	1/322	11/18723	0.173765	0.52593	0.445485	ISL1	1
BP	GO:0003263	cardioblast proliferation	1/322	11/18723	0.173765	0.52593	0.445485	ISL1	1
BP	GO:0003264	regulation of cardioblast proliferation	1/322	11/18723	0.173765	0.52593	0.445485	ISL1	1
BP	GO:0006086	acetyl-CoA biosynthetic process from pyruvate	1/322	11/18723	0.173765	0.52593	0.445485	PDK4	1
BP	GO:0006527	arginine catabolic process	1/322	11/18723	0.173765	0.52593	0.445485	ARG2	1
BP	GO:0006702	androgen biosynthetic process	1/322	11/18723	0.173765	0.52593	0.445485	WNT4	1
BP	GO:0006971	hypotonic response	1/322	11/18723	0.173765	0.52593	0.445485	SLC12A5	1
BP	GO:0010248	establishment or maintenance of transmembrane electrochemical gradient	1/322	11/18723	0.173765	0.52593	0.445485	ATP1A3	1
BP	GO:0010739	positive regulation of protein kinase A signaling	1/322	11/18723	0.173765	0.52593	0.445485	ADGRV1	1
BP	GO:0021889	olfactory bulb interneuron differentiation	1/322	11/18723	0.173765	0.52593	0.445485	ARX	1
BP	GO:0030432	peristalsis	1/322	11/18723	0.173765	0.52593	0.445485	SSTR2	1
BP	GO:0032351	negative regulation of hormone metabolic process	1/322	11/18723	0.173765	0.52593	0.445485	WNT4	1
BP	GO:0032610	interleukin-1 alpha production	1/322	11/18723	0.173765	0.52593	0.445485	ISL1	1
BP	GO:0032650	regulation of interleukin-1 alpha production	1/322	11/18723	0.173765	0.52593	0.445485	ISL1	1
BP	GO:0032957	inositol trisphosphate metabolic process	1/322	11/18723	0.173765	0.52593	0.445485	GPER1	1
BP	GO:0033210	leptin-mediated signaling pathway	1/322	11/18723	0.173765	0.52593	0.445485	MT3	1
BP	GO:0033327	Leydig cell differentiation	1/322	11/18723	0.173765	0.52593	0.445485	NR0B1	1
BP	GO:0035090	maintenance of apical/basal cell polarity	1/322	11/18723	0.173765	0.52593	0.445485	LIN7B	1
BP	GO:0043619	regulation of transcription from RNA polymerase II promoter in response to oxidative stress	1/322	11/18723	0.173765	0.52593	0.445485	MT3	1
BP	GO:0045199	maintenance of epithelial cell apical/basal polarity	1/322	11/18723	0.173765	0.52593	0.445485	LIN7B	1
BP	GO:0046929	negative regulation of neurotransmitter secretion	1/322	11/18723	0.173765	0.52593	0.445485	SYT4	1
BP	GO:0051610	serotonin uptake	1/322	11/18723	0.173765	0.52593	0.445485	SLC29A4	1
BP	GO:0060159	regulation of dopamine receptor signaling pathway	1/322	11/18723	0.173765	0.52593	0.445485	RGS4	1
BP	GO:0060379	cardiac muscle cell myoblast differentiation	1/322	11/18723	0.173765	0.52593	0.445485	ISL1	1
BP	GO:0060579	ventral spinal cord interneuron fate commitment	1/322	11/18723	0.173765	0.52593	0.445485	NKX2-2	1
BP	GO:0060581	cell fate commitment involved in pattern specification	1/322	11/18723	0.173765	0.52593	0.445485	NKX2-2	1
BP	GO:0061303	cornea development in camera-type eye	1/322	11/18723	0.173765	0.52593	0.445485	PAX6	1
BP	GO:0070314	G1 to G0 transition	1/322	11/18723	0.173765	0.52593	0.445485	CDK5R1	1
BP	GO:0070471	uterine smooth muscle contraction	1/322	11/18723	0.173765	0.52593	0.445485	GPER1	1
BP	GO:0071492	cellular response to UV-A	1/322	11/18723	0.173765	0.52593	0.445485	CERS1	1
BP	GO:0071609	chemokine (C-C motif) ligand 5 production	1/322	11/18723	0.173765	0.52593	0.445485	ARG2	1
BP	GO:0071649	regulation of chemokine (C-C motif) ligand 5 production	1/322	11/18723	0.173765	0.52593	0.445485	ARG2	1
BP	GO:0071679	commissural neuron axon guidance	1/322	11/18723	0.173765	0.52593	0.445485	NCAM1	1
BP	GO:0072173	metanephric tubule morphogenesis	1/322	11/18723	0.173765	0.52593	0.445485	WNT4	1
BP	GO:0072205	metanephric collecting duct development	1/322	11/18723	0.173765	0.52593	0.445485	CALB1	1
BP	GO:0086016	AV node cell action potential	1/322	11/18723	0.173765	0.52593	0.445485	CACNB2	1
BP	GO:0086027	AV node cell to bundle of His cell signaling	1/322	11/18723	0.173765	0.52593	0.445485	CACNB2	1
BP	GO:0090030	regulation of steroid hormone biosynthetic process	1/322	11/18723	0.173765	0.52593	0.445485	WNT4	1
BP	GO:0090394	negative regulation of excitatory postsynaptic potential	1/322	11/18723	0.173765	0.52593	0.445485	CELF4	1
BP	GO:0097050	type B pancreatic cell apoptotic process	1/322	11/18723	0.173765	0.52593	0.445485	NEUROD1	1
BP	GO:0099550	trans-synaptic signaling, modulating synaptic transmission	1/322	11/18723	0.173765	0.52593	0.445485	EFNB3	1
BP	GO:1904321	response to forskolin	1/322	11/18723	0.173765	0.52593	0.445485	ADCY1	1
BP	GO:1904322	cellular response to forskolin	1/322	11/18723	0.173765	0.52593	0.445485	ADCY1	1
BP	GO:1904464	regulation of matrix metallopeptidase secretion	1/322	11/18723	0.173765	0.52593	0.445485	CD200	1
BP	GO:1905150	regulation of voltage-gated sodium channel activity	1/322	11/18723	0.173765	0.52593	0.445485	FGF14	1
BP	GO:1905522	negative regulation of macrophage migration	1/322	11/18723	0.173765	0.52593	0.445485	CD200	1
BP	GO:1990773	matrix metallopeptidase secretion	1/322	11/18723	0.173765	0.52593	0.445485	CD200	1
BP	GO:2000615	regulation of histone H3-K9 acetylation	1/322	11/18723	0.173765	0.52593	0.445485	NAP1L2	1
BP	GO:0005978	glycogen biosynthetic process	2/322	44/18723	0.174867	0.52593	0.445485	PPP1R3F/GCK	2
BP	GO:0007528	neuromuscular junction development	2/322	44/18723	0.174867	0.52593	0.445485	UNC13A/CACNB2	2
BP	GO:0009250	glucan biosynthetic process	2/322	44/18723	0.174867	0.52593	0.445485	PPP1R3F/GCK	2
BP	GO:0021762	substantia nigra development	2/322	44/18723	0.174867	0.52593	0.445485	INA/SYNGR3	2
BP	GO:0032881	regulation of polysaccharide metabolic process	2/322	44/18723	0.174867	0.52593	0.445485	PPP1R3F/GCK	2
BP	GO:0044058	regulation of digestive system process	2/322	44/18723	0.174867	0.52593	0.445485	WNK4/NEUROD1	2
BP	GO:0045124	regulation of bone resorption	2/322	44/18723	0.174867	0.52593	0.445485	CARTPT/PDK4	2
BP	GO:0051150	regulation of smooth muscle cell differentiation	2/322	44/18723	0.174867	0.52593	0.445485	GPER1/NFATC1	2
BP	GO:0150076	neuroinflammatory response	2/322	44/18723	0.174867	0.52593	0.445485	ADCY1/CD200	2
BP	GO:0007219	Notch signaling pathway	5/322	172/18723	0.17542	0.52593	0.445485	RIPPLY2/EGFL7/KCNA5/DNER/NEURL1	5
BP	GO:0048515	spermatid differentiation	5/322	172/18723	0.17542	0.52593	0.445485	RFX2/DDX25/TPGS1/NEURL1/REC8	5
BP	GO:0002088	lens development in camera-type eye	3/322	84/18723	0.175873	0.52593	0.445485	CITED2/TMOD1/PAX6	3
BP	GO:0006970	response to osmotic stress	3/322	84/18723	0.175873	0.52593	0.445485	SLC12A5/MAPK10/KCNMA1	3
BP	GO:0009953	dorsal/ventral pattern formation	3/322	84/18723	0.175873	0.52593	0.445485	FBXL15/NKX2-2/PAX6	3
BP	GO:0045445	myoblast differentiation	3/322	84/18723	0.175873	0.52593	0.445485	MAPK12/EID2B/ISL1	3
BP	GO:0043434	response to peptide hormone	10/322	414/18723	0.177923	0.5272	0.44656	KL/QDPR/NEFL/GPER1/CDO1/PTPRN/GCK/VGF/PDK4/ABCC8	10
BP	GO:0010469	regulation of signaling receptor activity	5/322	173/18723	0.178296	0.5272	0.44656	DLG4/LY6H/MAPK8IP2/CNIH2/NEURL1	5
BP	GO:0033865	nucleoside bisphosphate metabolic process	4/322	128/18723	0.178986	0.5272	0.44656	ELOVL4/PIPOX/ACSL6/PDK4	4
BP	GO:0033875	ribonucleoside bisphosphate metabolic process	4/322	128/18723	0.178986	0.5272	0.44656	ELOVL4/PIPOX/ACSL6/PDK4	4
BP	GO:0034032	purine nucleoside bisphosphate metabolic process	4/322	128/18723	0.178986	0.5272	0.44656	ELOVL4/PIPOX/ACSL6/PDK4	4
BP	GO:0070304	positive regulation of stress-activated protein kinase signaling cascade	4/322	128/18723	0.178986	0.5272	0.44656	DUSP15/MAPK8IP2/MAPK8IP1/GADD45G	4
BP	GO:0001894	tissue homeostasis	7/322	268/18723	0.18021	0.5272	0.44656	ADGRV1/WHRN/RAC3/CARTPT/PDK4/ABCC8/NEUROD1	7
BP	GO:0003197	endocardial cushion development	2/322	45/18723	0.181043	0.5272	0.44656	CITED2/ISL1	2
BP	GO:0035272	exocrine system development	2/322	45/18723	0.181043	0.5272	0.44656	PAX6/RAB26	2
BP	GO:0045933	positive regulation of muscle contraction	2/322	45/18723	0.181043	0.5272	0.44656	GPER1/CHGA	2
BP	GO:0048599	oocyte development	2/322	45/18723	0.181043	0.5272	0.44656	WNT4/REC8	2
BP	GO:0051180	vitamin transport	2/322	45/18723	0.181043	0.5272	0.44656	SLC35F3/RTBDN	2
BP	GO:0060119	inner ear receptor cell development	2/322	45/18723	0.181043	0.5272	0.44656	ADGRV1/WHRN	2
BP	GO:1901985	positive regulation of protein acetylation	2/322	45/18723	0.181043	0.5272	0.44656	NAP1L2/ISL1	2
BP	GO:1904646	cellular response to amyloid-beta	2/322	45/18723	0.181043	0.5272	0.44656	ATP1A3/CACNA1A	2
BP	GO:0010506	regulation of autophagy	8/322	317/18723	0.18132	0.5272	0.44656	RAB39B/CDK5R1/MT3/CERS1/ATP6V0E2/UCHL1/MAPT/EEF1A2	8
BP	GO:0008406	gonad development	6/322	221/18723	0.181938	0.5272	0.44656	CITED2/WNT4/NR0B1/PTPRN/VGF/REC8	6
BP	GO:0006334	nucleosome assembly	4/322	129/18723	0.182405	0.5272	0.44656	TSPYL2/NAP1L5/NAP1L2/NAP1L3	4
BP	GO:0009798	axis specification	3/322	86/18723	0.184459	0.5272	0.44656	RIPPLY2/CITED2/PAX6	3
BP	GO:0034103	regulation of tissue remodeling	3/322	86/18723	0.184459	0.5272	0.44656	CARTPT/SYT7/PDK4	3
BP	GO:0007599	hemostasis	6/322	222/18723	0.184504	0.5272	0.44656	SERPINA10/STXBP1/GP1BB/SERPINE2/F10/HBB	6
BP	GO:0050817	coagulation	6/322	222/18723	0.184504	0.5272	0.44656	SERPINA10/STXBP1/GP1BB/SERPINE2/F10/HBB	6
BP	GO:0007204	positive regulation of cytosolic calcium ion concentration	8/322	319/18723	0.18556	0.5272	0.44656	JPH3/DLG4/CACNA1A/CACNB2/GPER1/HAP1/ANK2/SLC8A2	8
BP	GO:1904951	positive regulation of establishment of protein localization	8/322	319/18723	0.18556	0.5272	0.44656	CDK5R1/APBB1/RFX6/GPER1/ISL1/GCK/BAIAP3/UCN3	8
BP	GO:0002274	myeloid leukocyte activation	6/322	223/18723	0.187085	0.5272	0.44656	MAPT/STXBP1/IL13RA2/CPLX2/CD200/CHGA	6
BP	GO:0043300	regulation of leukocyte degranulation	2/322	46/18723	0.187252	0.5272	0.44656	STXBP1/IL13RA2	2
BP	GO:0071496	cellular response to external stimulus	8/322	320/18723	0.187696	0.5272	0.44656	NIM1K/MAP1LC3A/BRSK1/WNT4/NUPR2/CARTPT/PDK4/UCN3	8
BP	GO:0006534	cysteine metabolic process	1/322	12/18723	0.187983	0.5272	0.44656	CDO1	1
BP	GO:0007320	insemination	1/322	12/18723	0.187983	0.5272	0.44656	SERPINE2	1
BP	GO:0007614	short-term memory	1/322	12/18723	0.187983	0.5272	0.44656	CALB1	1
BP	GO:0010459	negative regulation of heart rate	1/322	12/18723	0.187983	0.5272	0.44656	SPTBN4	1
BP	GO:0010642	negative regulation of platelet-derived growth factor receptor signaling pathway	1/322	12/18723	0.187983	0.5272	0.44656	NDRG4	1
BP	GO:0019627	urea metabolic process	1/322	12/18723	0.187983	0.5272	0.44656	ARG2	1
BP	GO:0021559	trigeminal nerve development	1/322	12/18723	0.187983	0.5272	0.44656	ISL1	1
BP	GO:0021978	telencephalon regionalization	1/322	12/18723	0.187983	0.5272	0.44656	PAX6	1
BP	GO:0030157	pancreatic juice secretion	1/322	12/18723	0.187983	0.5272	0.44656	WNK4	1
BP	GO:0030238	male sex determination	1/322	12/18723	0.187983	0.5272	0.44656	NR0B1	1
BP	GO:0031126	sno(s)RNA 3'-end processing	1/322	12/18723	0.187983	0.5272	0.44656	FBLL1	1
BP	GO:0032096	negative regulation of response to food	1/322	12/18723	0.187983	0.5272	0.44656	CARTPT	1
BP	GO:0032099	negative regulation of appetite	1/322	12/18723	0.187983	0.5272	0.44656	CARTPT	1
BP	GO:0032105	negative regulation of response to extracellular stimulus	1/322	12/18723	0.187983	0.5272	0.44656	CARTPT	1
BP	GO:0032108	negative regulation of response to nutrient levels	1/322	12/18723	0.187983	0.5272	0.44656	CARTPT	1
BP	GO:0032536	regulation of cell projection size	1/322	12/18723	0.187983	0.5272	0.44656	NEFL	1
BP	GO:0032926	negative regulation of activin receptor signaling pathway	1/322	12/18723	0.187983	0.5272	0.44656	IGSF1	1
BP	GO:0033004	negative regulation of mast cell activation	1/322	12/18723	0.187983	0.5272	0.44656	IL13RA2	1
BP	GO:0033079	immature T cell proliferation	1/322	12/18723	0.187983	0.5272	0.44656	WNT4	1
BP	GO:0035739	CD4-positive, alpha-beta T cell proliferation	1/322	12/18723	0.187983	0.5272	0.44656	ARG2	1
BP	GO:0042762	regulation of sulfur metabolic process	1/322	12/18723	0.187983	0.5272	0.44656	PDK4	1
BP	GO:0043301	negative regulation of leukocyte degranulation	1/322	12/18723	0.187983	0.5272	0.44656	IL13RA2	1
BP	GO:0046185	aldehyde catabolic process	1/322	12/18723	0.187983	0.5272	0.44656	PDXP	1
BP	GO:0048934	peripheral nervous system neuron differentiation	1/322	12/18723	0.187983	0.5272	0.44656	ISL1	1
BP	GO:0048935	peripheral nervous system neuron development	1/322	12/18723	0.187983	0.5272	0.44656	ISL1	1
BP	GO:0051639	actin filament network formation	1/322	12/18723	0.187983	0.5272	0.44656	CARMIL2	1
BP	GO:0061052	negative regulation of cell growth involved in cardiac muscle cell development	1/322	12/18723	0.187983	0.5272	0.44656	RGS4	1
BP	GO:0061307	cardiac neural crest cell differentiation involved in heart development	1/322	12/18723	0.187983	0.5272	0.44656	CITED2	1
BP	GO:0061308	cardiac neural crest cell development involved in heart development	1/322	12/18723	0.187983	0.5272	0.44656	CITED2	1
BP	GO:0061620	glycolytic process through glucose-6-phosphate	1/322	12/18723	0.187983	0.5272	0.44656	GCK	1
BP	GO:0071941	nitrogen cycle metabolic process	1/322	12/18723	0.187983	0.5272	0.44656	ARG2	1
BP	GO:0072520	seminiferous tubule development	1/322	12/18723	0.187983	0.5272	0.44656	REC8	1
BP	GO:0086067	AV node cell to bundle of His cell communication	1/322	12/18723	0.187983	0.5272	0.44656	CACNB2	1
BP	GO:0090331	negative regulation of platelet aggregation	1/322	12/18723	0.187983	0.5272	0.44656	SERPINE2	1
BP	GO:0090385	phagosome-lysosome fusion	1/322	12/18723	0.187983	0.5272	0.44656	SYT7	1
BP	GO:0097201	negative regulation of transcription from RNA polymerase II promoter in response to stress	1/322	12/18723	0.187983	0.5272	0.44656	CITED2	1
BP	GO:0098974	postsynaptic actin cytoskeleton organization	1/322	12/18723	0.187983	0.5272	0.44656	INA	1
BP	GO:1903599	positive regulation of autophagy of mitochondrion	1/322	12/18723	0.187983	0.5272	0.44656	CERS1	1
BP	GO:1990034	calcium ion export across plasma membrane	1/322	12/18723	0.187983	0.5272	0.44656	SLC8A2	1
BP	GO:2000035	regulation of stem cell division	1/322	12/18723	0.187983	0.5272	0.44656	NAP1L2	1
BP	GO:2000344	positive regulation of acrosome reaction	1/322	12/18723	0.187983	0.5272	0.44656	CACNA1H	1
BP	GO:2000561	regulation of CD4-positive, alpha-beta T cell proliferation	1/322	12/18723	0.187983	0.5272	0.44656	ARG2	1
BP	GO:0044070	regulation of anion transport	3/322	87/18723	0.188794	0.528997	0.448082	SV2A/STXBP1/RGS4	3
BP	GO:1904950	negative regulation of establishment of protein localization	4/322	131/18723	0.189307	0.529958	0.448896	MAPT/CD200/CHGA/ABCC8	4
BP	GO:0001654	eye development	9/322	371/18723	0.190892	0.533914	0.452247	CELF4/B9D1/CITED2/CALB1/TMOD1/SDK1/SMOC1/PAX6/NEUROD1	9
BP	GO:0043010	camera-type eye development	8/322	322/18723	0.191999	0.535058	0.453216	CELF4/B9D1/CITED2/CALB1/TMOD1/SDK1/PAX6/NEUROD1	8
BP	GO:0016485	protein processing	6/322	225/18723	0.192287	0.535058	0.453216	PCSK1N/CPE/PCSK1/SCG5/SERPINE2/PCSK2	6
BP	GO:0007569	cell aging	4/322	132/18723	0.192789	0.535058	0.453216	MAPK11/CITED2/ARG2/MAPK10	4
BP	GO:0072175	epithelial tube formation	4/322	132/18723	0.192789	0.535058	0.453216	CITED2/WNT4/IRX1/IRX2	4
BP	GO:0035265	organ growth	5/322	178/18723	0.19294	0.535058	0.453216	MAPK11/CITED2/NDRG4/ARX/RGS4	5
BP	GO:0007595	lactation	2/322	47/18723	0.19349	0.535058	0.453216	CDO1/NEURL1	2
BP	GO:0043618	regulation of transcription from RNA polymerase II promoter in response to stress	2/322	47/18723	0.19349	0.535058	0.453216	MT3/CITED2	2
BP	GO:0048483	autonomic nervous system development	2/322	47/18723	0.19349	0.535058	0.453216	INSM1/ARX	2
BP	GO:0072583	clathrin-dependent endocytosis	2/322	47/18723	0.19349	0.535058	0.453216	DNAJC6/SNAP91	2
BP	GO:0006486	protein glycosylation	6/322	226/18723	0.19491	0.535058	0.453216	MT3/B3GAT1/ST6GALNAC5/ST8SIA3/TUSC3/GALNT8	6
BP	GO:0043413	macromolecule glycosylation	6/322	226/18723	0.19491	0.535058	0.453216	MT3/B3GAT1/ST6GALNAC5/ST8SIA3/TUSC3/GALNT8	6
BP	GO:0010950	positive regulation of endopeptidase activity	5/322	179/18723	0.195918	0.535058	0.453216	NLRP1/MAPT/GPER1/ST18/ATP2A3	5
BP	GO:0046328	regulation of JNK cascade	4/322	133/18723	0.196291	0.535058	0.453216	DUSP15/MAPK8IP2/MAPK8IP1/GADD45G	4
BP	GO:0046330	positive regulation of JNK cascade	3/322	89/18723	0.19754	0.535058	0.453216	DUSP15/MAPK8IP1/GADD45G	3
BP	GO:0045137	development of primary sexual characteristics	6/322	227/18723	0.197545	0.535058	0.453216	CITED2/WNT4/NR0B1/PTPRN/VGF/REC8	6
BP	GO:0150063	visual system development	9/322	375/18723	0.19897	0.535058	0.453216	CELF4/B9D1/CITED2/CALB1/TMOD1/SDK1/SMOC1/PAX6/NEUROD1	9
BP	GO:0015804	neutral amino acid transport	2/322	48/18723	0.199755	0.535058	0.453216	SLC6A17/RGS4	2
BP	GO:0035036	sperm-egg recognition	2/322	48/18723	0.199755	0.535058	0.453216	CLGN/LY6K	2
BP	GO:0042149	cellular response to glucose starvation	2/322	48/18723	0.199755	0.535058	0.453216	NIM1K/BRSK1	2
BP	GO:0044458	motile cilium assembly	2/322	48/18723	0.199755	0.535058	0.453216	TPGS1/NEURL1	2
BP	GO:0090311	regulation of protein deacetylation	2/322	48/18723	0.199755	0.535058	0.453216	MAPT/BEX4	2
BP	GO:0097720	calcineurin-mediated signaling	2/322	48/18723	0.199755	0.535058	0.453216	NFATC1/SLC8A2	2
BP	GO:1902003	regulation of amyloid-beta formation	2/322	48/18723	0.199755	0.535058	0.453216	HAP1/RTN1	2
BP	GO:0034109	homotypic cell-cell adhesion	3/322	90/18723	0.201949	0.535058	0.453216	STXBP1/SERPINE2/HBB	3
BP	GO:0046031	ADP metabolic process	3/322	90/18723	0.201949	0.535058	0.453216	OGDHL/GCK/ENO2	3
BP	GO:0046849	bone remodeling	3/322	90/18723	0.201949	0.535058	0.453216	CARTPT/SYT7/PDK4	3
BP	GO:0048477	oogenesis	3/322	90/18723	0.201949	0.535058	0.453216	WNT4/FMN2/REC8	3
BP	GO:0001973	G protein-coupled adenosine receptor signaling pathway	1/322	13/18723	0.201957	0.535058	0.453216	NECAB2	1
BP	GO:0002551	mast cell chemotaxis	1/322	13/18723	0.201957	0.535058	0.453216	CHGA	1
BP	GO:0002638	negative regulation of immunoglobulin production	1/322	13/18723	0.201957	0.535058	0.453216	IL13RA2	1
BP	GO:0005513	detection of calcium ion	1/322	13/18723	0.201957	0.535058	0.453216	KCNMB2	1
BP	GO:0006995	cellular response to nitrogen starvation	1/322	13/18723	0.201957	0.535058	0.453216	MAP1LC3A	1
BP	GO:0009437	carnitine metabolic process	1/322	13/18723	0.201957	0.535058	0.453216	CPT1C	1
BP	GO:0010755	regulation of plasminogen activation	1/322	13/18723	0.201957	0.535058	0.453216	SERPINE2	1
BP	GO:0010917	negative regulation of mitochondrial membrane potential	1/322	13/18723	0.201957	0.535058	0.453216	MAPT	1
BP	GO:0010958	regulation of amino acid import across plasma membrane	1/322	13/18723	0.201957	0.535058	0.453216	RGS4	1
BP	GO:0018095	protein polyglutamylation	1/322	13/18723	0.201957	0.535058	0.453216	TPGS1	1
BP	GO:0021514	ventral spinal cord interneuron differentiation	1/322	13/18723	0.201957	0.535058	0.453216	NKX2-2	1
BP	GO:0021694	cerebellar Purkinje cell layer formation	1/322	13/18723	0.201957	0.535058	0.453216	WHRN	1
BP	GO:0021794	thalamus development	1/322	13/18723	0.201957	0.535058	0.453216	CHRNB2	1
BP	GO:0021984	adenohypophysis development	1/322	13/18723	0.201957	0.535058	0.453216	WNT4	1
BP	GO:0030497	fatty acid elongation	1/322	13/18723	0.201957	0.535058	0.453216	ELOVL4	1
BP	GO:0032230	positive regulation of synaptic transmission, GABAergic	1/322	13/18723	0.201957	0.535058	0.453216	HAP1	1
BP	GO:0032352	positive regulation of hormone metabolic process	1/322	13/18723	0.201957	0.535058	0.453216	WNT4	1
BP	GO:0035588	G protein-coupled purinergic receptor signaling pathway	1/322	13/18723	0.201957	0.535058	0.453216	NECAB2	1
BP	GO:0042761	very long-chain fatty acid biosynthetic process	1/322	13/18723	0.201957	0.535058	0.453216	ELOVL4	1
BP	GO:0043562	cellular response to nitrogen levels	1/322	13/18723	0.201957	0.535058	0.453216	MAP1LC3A	1
BP	GO:0043970	histone H3-K9 acetylation	1/322	13/18723	0.201957	0.535058	0.453216	NAP1L2	1
BP	GO:0045741	positive regulation of epidermal growth factor-activated receptor activity	1/322	13/18723	0.201957	0.535058	0.453216	NEURL1	1
BP	GO:0046642	negative regulation of alpha-beta T cell proliferation	1/322	13/18723	0.201957	0.535058	0.453216	ARG2	1
BP	GO:0048711	positive regulation of astrocyte differentiation	1/322	13/18723	0.201957	0.535058	0.453216	SERPINE2	1
BP	GO:0051956	negative regulation of amino acid transport	1/322	13/18723	0.201957	0.535058	0.453216	RGS4	1
BP	GO:0061000	negative regulation of dendritic spine development	1/322	13/18723	0.201957	0.535058	0.453216	FSTL4	1
BP	GO:0061418	regulation of transcription from RNA polymerase II promoter in response to hypoxia	1/322	13/18723	0.201957	0.535058	0.453216	CITED2	1
BP	GO:0061469	regulation of type B pancreatic cell proliferation	1/322	13/18723	0.201957	0.535058	0.453216	PTPRN	1
BP	GO:0061615	glycolytic process through fructose-6-phosphate	1/322	13/18723	0.201957	0.535058	0.453216	GCK	1
BP	GO:0098814	spontaneous synaptic transmission	1/322	13/18723	0.201957	0.535058	0.453216	RIMS2	1
BP	GO:1900121	negative regulation of receptor binding	1/322	13/18723	0.201957	0.535058	0.453216	ATP2A3	1
BP	GO:1900452	regulation of long-term synaptic depression	1/322	13/18723	0.201957	0.535058	0.453216	MAPT	1
BP	GO:1901160	primary amino compound metabolic process	1/322	13/18723	0.201957	0.535058	0.453216	DDC	1
BP	GO:1903789	regulation of amino acid transmembrane transport	1/322	13/18723	0.201957	0.535058	0.453216	RGS4	1
BP	GO:1905064	negative regulation of vascular associated smooth muscle cell differentiation	1/322	13/18723	0.201957	0.535058	0.453216	NFATC1	1
BP	GO:0007517	muscle organ development	8/322	327/18723	0.202937	0.537196	0.455028	MAPK12/EID2B/CITED2/CACNA1H/DNER/ISL1/SPEG/NEURL1	8
BP	GO:0001101	response to acid chemical	4/322	135/18723	0.203354	0.537385	0.455188	PEMT/MAPK10/CDO1/NEURL1	4
BP	GO:0009581	detection of external stimulus	4/322	135/18723	0.203354	0.537385	0.455188	ELOVL4/ADGRV1/WHRN/SERPINE2	4
BP	GO:0110053	regulation of actin filament organization	7/322	278/18723	0.203777	0.538048	0.455749	PDXP/SPTBN4/WNT4/TMOD1/CARMIL2/PAK3/RGS4	7
BP	GO:0006376	mRNA splice site selection	2/322	49/18723	0.206043	0.541732	0.45887	CELF4/CELF3	2
BP	GO:0009409	response to cold	2/322	49/18723	0.206043	0.541732	0.45887	PCSK1N/VGF	2
BP	GO:0009994	oocyte differentiation	2/322	49/18723	0.206043	0.541732	0.45887	WNT4/REC8	2
BP	GO:0021515	cell differentiation in spinal cord	2/322	49/18723	0.206043	0.541732	0.45887	ISL1/NKX2-2	2
BP	GO:0031146	SCF-dependent proteasomal ubiquitin-dependent protein catabolic process	2/322	49/18723	0.206043	0.541732	0.45887	FBXL16/FBXL15	2
BP	GO:0001657	ureteric bud development	3/322	91/18723	0.206382	0.542165	0.459237	CALB1/ARG2/WNT4	3
BP	GO:0050878	regulation of body fluid levels	9/322	379/18723	0.20719	0.542803	0.459777	SERPINA10/STXBP1/GP1BB/CDO1/WNK4/NEURL1/SERPINE2/F10/HBB	9
BP	GO:0007586	digestion	4/322	137/18723	0.21049	0.542803	0.459777	ARX/WNK4/NEUROD1/UCN3	4
BP	GO:0045471	response to ethanol	4/322	137/18723	0.21049	0.542803	0.459777	CHRNB2/PEMT/CDO1/RGS4	4
BP	GO:0072163	mesonephric epithelium development	3/322	92/18723	0.210836	0.542803	0.459777	CALB1/ARG2/WNT4	3
BP	GO:0072164	mesonephric tubule development	3/322	92/18723	0.210836	0.542803	0.459777	CALB1/ARG2/WNT4	3
BP	GO:0006470	protein dephosphorylation	7/322	281/18723	0.21107	0.542803	0.459777	DNAJC6/PDXP/DUSP15/PPP2R3B/PPP2R2B/DUSP26/PTPRN2	7
BP	GO:0052548	regulation of endopeptidase activity	10/322	432/18723	0.211933	0.542803	0.459777	NLRP1/MT3/SERPINA10/PCSK1N/MAPT/GPER1/ST18/SPOCK3/SERPINE2/ATP2A3	10
BP	GO:0007140	male meiotic nuclear division	2/322	50/18723	0.212352	0.542803	0.459777	TDRD9/REC8	2
BP	GO:0090102	cochlea development	2/322	50/18723	0.212352	0.542803	0.459777	CALB1/KCNK3	2
BP	GO:1901570	fatty acid derivative biosynthetic process	2/322	50/18723	0.212352	0.542803	0.459777	ELOVL4/ACSL6	2
BP	GO:1902930	regulation of alcohol biosynthetic process	2/322	50/18723	0.212352	0.542803	0.459777	WNT4/GPER1	2
BP	GO:1904036	negative regulation of epithelial cell apoptotic process	2/322	50/18723	0.212352	0.542803	0.459777	SCG2/NEUROD1	2
BP	GO:2000677	regulation of transcription regulatory region DNA binding	2/322	50/18723	0.212352	0.542803	0.459777	PAX6/NEUROD1	2
BP	GO:0009582	detection of abiotic stimulus	4/322	138/18723	0.214085	0.542803	0.459777	ELOVL4/ADGRV1/WHRN/SERPINE2	4
BP	GO:0007589	body fluid secretion	3/322	93/18723	0.215311	0.542803	0.459777	CDO1/WNK4/NEURL1	3
BP	GO:0060349	bone morphogenesis	3/322	93/18723	0.215311	0.542803	0.459777	RIPPLY2/CITED2/ALPL	3
BP	GO:0090398	cellular senescence	3/322	93/18723	0.215311	0.542803	0.459777	MAPK11/ARG2/MAPK10	3
BP	GO:0002829	negative regulation of type 2 immune response	1/322	14/18723	0.215692	0.542803	0.459777	ARG2	1
BP	GO:0003214	cardiac left ventricle morphogenesis	1/322	14/18723	0.215692	0.542803	0.459777	CPE	1
BP	GO:0006521	regulation of cellular amino acid metabolic process	1/322	14/18723	0.215692	0.542803	0.459777	ATCAY	1
BP	GO:0009071	serine family amino acid catabolic process	1/322	14/18723	0.215692	0.542803	0.459777	CDO1	1
BP	GO:0010989	negative regulation of low-density lipoprotein particle clearance	1/322	14/18723	0.215692	0.542803	0.459777	ABCC8	1
BP	GO:0015812	gamma-aminobutyric acid transport	1/322	14/18723	0.215692	0.542803	0.459777	SV2A	1
BP	GO:0031115	negative regulation of microtubule polymerization	1/322	14/18723	0.215692	0.542803	0.459777	CLIP3	1
BP	GO:0033008	positive regulation of mast cell activation involved in immune response	1/322	14/18723	0.215692	0.542803	0.459777	STXBP1	1
BP	GO:0034111	negative regulation of homotypic cell-cell adhesion	1/322	14/18723	0.215692	0.542803	0.459777	SERPINE2	1
BP	GO:0035437	maintenance of protein localization in endoplasmic reticulum	1/322	14/18723	0.215692	0.542803	0.459777	GRIK5	1
BP	GO:0035641	locomotory exploration behavior	1/322	14/18723	0.215692	0.542803	0.459777	DLG4	1
BP	GO:0036151	phosphatidylcholine acyl-chain remodeling	1/322	14/18723	0.215692	0.542803	0.459777	TMEM86B	1
BP	GO:0042415	norepinephrine metabolic process	1/322	14/18723	0.215692	0.542803	0.459777	INSM1	1
BP	GO:0043144	sno(s)RNA processing	1/322	14/18723	0.215692	0.542803	0.459777	FBLL1	1
BP	GO:0043306	positive regulation of mast cell degranulation	1/322	14/18723	0.215692	0.542803	0.459777	STXBP1	1
BP	GO:0043951	negative regulation of cAMP-mediated signaling	1/322	14/18723	0.215692	0.542803	0.459777	RNF157	1
BP	GO:0044154	histone H3-K14 acetylation	1/322	14/18723	0.215692	0.542803	0.459777	NAP1L2	1
BP	GO:0045837	negative regulation of membrane potential	1/322	14/18723	0.215692	0.542803	0.459777	MAPT	1
BP	GO:0045989	positive regulation of striated muscle contraction	1/322	14/18723	0.215692	0.542803	0.459777	CHGA	1
BP	GO:0048148	behavioral response to cocaine	1/322	14/18723	0.215692	0.542803	0.459777	SDK1	1
BP	GO:0048368	lateral mesoderm development	1/322	14/18723	0.215692	0.542803	0.459777	CITED2	1
BP	GO:0050930	induction of positive chemotaxis	1/322	14/18723	0.215692	0.542803	0.459777	SCG2	1
BP	GO:0051589	negative regulation of neurotransmitter transport	1/322	14/18723	0.215692	0.542803	0.459777	SYT4	1
BP	GO:0060080	inhibitory postsynaptic potential	1/322	14/18723	0.215692	0.542803	0.459777	RIMS2	1
BP	GO:0060081	membrane hyperpolarization	1/322	14/18723	0.215692	0.542803	0.459777	KCNA5	1
BP	GO:0060088	auditory receptor cell stereocilium organization	1/322	14/18723	0.215692	0.542803	0.459777	WHRN	1
BP	GO:0060732	positive regulation of inositol phosphate biosynthetic process	1/322	14/18723	0.215692	0.542803	0.459777	GPER1	1
BP	GO:0060911	cardiac cell fate commitment	1/322	14/18723	0.215692	0.542803	0.459777	ISL1	1
BP	GO:0070141	response to UV-A	1/322	14/18723	0.215692	0.542803	0.459777	CERS1	1
BP	GO:0070307	lens fiber cell development	1/322	14/18723	0.215692	0.542803	0.459777	TMOD1	1
BP	GO:0070986	left/right axis specification	1/322	14/18723	0.215692	0.542803	0.459777	CITED2	1
BP	GO:0086103	G protein-coupled receptor signaling pathway involved in heart process	1/322	14/18723	0.215692	0.542803	0.459777	CHGA	1
BP	GO:0097531	mast cell migration	1/322	14/18723	0.215692	0.542803	0.459777	CHGA	1
BP	GO:1901678	iron coordination entity transport	1/322	14/18723	0.215692	0.542803	0.459777	SLC22A17	1
BP	GO:1905065	positive regulation of vascular associated smooth muscle cell differentiation	1/322	14/18723	0.215692	0.542803	0.459777	GPER1	1
BP	GO:0008217	regulation of blood pressure	5/322	186/18723	0.2172	0.545466	0.462033	GCH1/NCALD/CARTPT/HBB/CHGA	5
BP	GO:0031345	negative regulation of cell projection organization	5/322	186/18723	0.2172	0.545466	0.462033	EFNB3/CDK5R1/MT3/CRMP1/FSTL4	5
BP	GO:0022412	cellular process involved in reproduction in multicellular organism	9/322	384/18723	0.217657	0.545466	0.462033	RFX2/DDX25/CELF4/WNT4/TDRD9/FMN2/TPGS1/NEURL1/REC8	9
BP	GO:0045104	intermediate filament cytoskeleton organization	2/322	51/18723	0.218679	0.545466	0.462033	INA/NEFL	2
BP	GO:0051293	establishment of spindle localization	2/322	51/18723	0.218679	0.545466	0.462033	FMN2/PAX6	2
BP	GO:0060043	regulation of cardiac muscle cell proliferation	2/322	51/18723	0.218679	0.545466	0.462033	MAPK11/CITED2	2
BP	GO:2000116	regulation of cysteine-type endopeptidase activity	6/322	235/18723	0.219093	0.545466	0.462033	NLRP1/MT3/MAPT/GPER1/ST18/ATP2A3	6
BP	GO:1903035	negative regulation of response to wounding	3/322	94/18723	0.219807	0.545466	0.462033	WNT4/SERPINE2/ABCC8	3
BP	GO:0048732	gland development	10/322	436/18723	0.219836	0.545466	0.462033	CITED2/INSM1/WNT4/NR0B1/QDPR/ISL1/CDO1/NEURL1/SERPINE2/PAX6	10
BP	GO:0046395	carboxylic acid catabolic process	6/322	236/18723	0.221841	0.545466	0.462033	PIPOX/CPT1C/FTCD/ARG2/QDPR/CDO1	6
BP	GO:0008064	regulation of actin polymerization or depolymerization	5/322	188/18723	0.22341	0.545466	0.462033	PDXP/SPTBN4/TMOD1/CARMIL2/PAK3	5
BP	GO:0048839	inner ear development	5/322	188/18723	0.22341	0.545466	0.462033	ADGRV1/CALB1/WHRN/KCNK3/NEUROD1	5
BP	GO:0009100	glycoprotein metabolic process	9/322	387/18723	0.224035	0.545466	0.462033	EGFLAM/MT3/B3GAT1/NECAB2/ST6GALNAC5/SPOCK3/ST8SIA3/TUSC3/GALNT8	9
BP	GO:0008585	female gonad development	3/322	95/18723	0.224322	0.545466	0.462033	WNT4/PTPRN/VGF	3
BP	GO:0042982	amyloid precursor protein metabolic process	3/322	95/18723	0.224322	0.545466	0.462033	NECAB2/HAP1/RTN1	3
BP	GO:0048709	oligodendrocyte differentiation	3/322	95/18723	0.224322	0.545466	0.462033	DUSP15/NKX2-2/PAX6	3
BP	GO:0008584	male gonad development	4/322	141/18723	0.224969	0.545466	0.462033	CITED2/WNT4/NR0B1/REC8	4
BP	GO:0016241	regulation of macroautophagy	4/322	141/18723	0.224969	0.545466	0.462033	CDK5R1/CERS1/ATP6V0E2/UCHL1	4
BP	GO:0032355	response to estradiol	4/322	141/18723	0.224969	0.545466	0.462033	SSTR2/STXBP1/GPER1/SSTR3	4
BP	GO:0002218	activation of innate immune response	2/322	52/18723	0.225023	0.545466	0.462033	FFAR2/PAK3	2
BP	GO:0031103	axon regeneration	2/322	52/18723	0.225023	0.545466	0.462033	NEFL/ISL1	2
BP	GO:0045103	intermediate filament-based process	2/322	52/18723	0.225023	0.545466	0.462033	INA/NEFL	2
BP	GO:0030832	regulation of actin filament length	5/322	189/18723	0.226536	0.545466	0.462033	PDXP/SPTBN4/TMOD1/CARMIL2/PAK3	5
BP	GO:0007009	plasma membrane organization	4/322	142/18723	0.228629	0.545466	0.462033	RAB3A/EPB41L3/ANK2/SYT7	4
BP	GO:0046546	development of primary male sexual characteristics	4/322	142/18723	0.228629	0.545466	0.462033	CITED2/WNT4/NR0B1/REC8	4
BP	GO:0001823	mesonephros development	3/322	96/18723	0.228854	0.545466	0.462033	CALB1/ARG2/WNT4	3
BP	GO:0010769	regulation of cell morphogenesis involved in differentiation	3/322	96/18723	0.228854	0.545466	0.462033	RAC3/CAMK2B/PAK3	3
BP	GO:0035282	segmentation	3/322	96/18723	0.228854	0.545466	0.462033	RIPPLY2/IRX1/IRX2	3
BP	GO:0043648	dicarboxylic acid metabolic process	3/322	96/18723	0.228854	0.545466	0.462033	ATCAY/FTCD/OGDHL	3
BP	GO:0044264	cellular polysaccharide metabolic process	3/322	96/18723	0.228854	0.545466	0.462033	PPP1R3F/GCK/PPP1R1A	3
BP	GO:1904035	regulation of epithelial cell apoptotic process	3/322	96/18723	0.228854	0.545466	0.462033	SCG2/GPER1/NEUROD1	3
BP	GO:0006684	sphingomyelin metabolic process	1/322	15/18723	0.22919	0.545466	0.462033	PEMT	1
BP	GO:0010273	detoxification of copper ion	1/322	15/18723	0.22919	0.545466	0.462033	MT3	1
BP	GO:0010752	regulation of cGMP-mediated signaling	1/322	15/18723	0.22919	0.545466	0.462033	RUNDC3A	1
BP	GO:0010763	positive regulation of fibroblast migration	1/322	15/18723	0.22919	0.545466	0.462033	PAK3	1
BP	GO:0010940	positive regulation of necrotic cell death	1/322	15/18723	0.22919	0.545466	0.462033	MT3	1
BP	GO:0014048	regulation of glutamate secretion	1/322	15/18723	0.22919	0.545466	0.462033	STXBP1	1
BP	GO:0014733	regulation of skeletal muscle adaptation	1/322	15/18723	0.22919	0.545466	0.462033	CAMK2B	1
BP	GO:0021542	dentate gyrus development	1/322	15/18723	0.22919	0.545466	0.462033	NEUROD1	1
BP	GO:0032328	alanine transport	1/322	15/18723	0.22919	0.545466	0.462033	SLC6A17	1
BP	GO:0032725	positive regulation of granulocyte macrophage colony-stimulating factor production	1/322	15/18723	0.22919	0.545466	0.462033	ISL1	1
BP	GO:0033147	negative regulation of intracellular estrogen receptor signaling pathway	1/322	15/18723	0.22919	0.545466	0.462033	ISL1	1
BP	GO:0035358	regulation of peroxisome proliferator activated receptor signaling pathway	1/322	15/18723	0.22919	0.545466	0.462033	CITED2	1
BP	GO:0035493	SNARE complex assembly	1/322	15/18723	0.22919	0.545466	0.462033	STXBP1	1
BP	GO:0036376	sodium ion export across plasma membrane	1/322	15/18723	0.22919	0.545466	0.462033	ATP1A3	1
BP	GO:0043508	negative regulation of JUN kinase activity	1/322	15/18723	0.22919	0.545466	0.462033	MAPK8IP1	1
BP	GO:0045217	cell-cell junction maintenance	1/322	15/18723	0.22919	0.545466	0.462033	WHRN	1
BP	GO:0045725	positive regulation of glycogen biosynthetic process	1/322	15/18723	0.22919	0.545466	0.462033	GCK	1
BP	GO:0045836	positive regulation of meiotic nuclear division	1/322	15/18723	0.22919	0.545466	0.462033	WNT4	1
BP	GO:0045986	negative regulation of smooth muscle contraction	1/322	15/18723	0.22919	0.545466	0.462033	KCNMA1	1
BP	GO:0046500	S-adenosylmethionine metabolic process	1/322	15/18723	0.22919	0.545466	0.462033	PEMT	1
BP	GO:0048484	enteric nervous system development	1/322	15/18723	0.22919	0.545466	0.462033	ARX	1
BP	GO:0050746	regulation of lipoprotein metabolic process	1/322	15/18723	0.22919	0.545466	0.462033	PEMT	1
BP	GO:0051608	histamine transport	1/322	15/18723	0.22919	0.545466	0.462033	SLC29A4	1
BP	GO:0060046	regulation of acrosome reaction	1/322	15/18723	0.22919	0.545466	0.462033	CACNA1H	1
BP	GO:0060049	regulation of protein glycosylation	1/322	15/18723	0.22919	0.545466	0.462033	MT3	1
BP	GO:0060253	negative regulation of glial cell proliferation	1/322	15/18723	0.22919	0.545466	0.462033	ABCC8	1
BP	GO:0060413	atrial septum morphogenesis	1/322	15/18723	0.22919	0.545466	0.462033	ISL1	1
BP	GO:0071380	cellular response to prostaglandin E stimulus	1/322	15/18723	0.22919	0.545466	0.462033	GNG2	1
BP	GO:0071474	cellular hyperosmotic response	1/322	15/18723	0.22919	0.545466	0.462033	MAPK10	1
BP	GO:0072044	collecting duct development	1/322	15/18723	0.22919	0.545466	0.462033	CALB1	1
BP	GO:0072075	metanephric mesenchyme development	1/322	15/18723	0.22919	0.545466	0.462033	WNT4	1
BP	GO:0086069	bundle of His cell to Purkinje myocyte communication	1/322	15/18723	0.22919	0.545466	0.462033	KCNA5	1
BP	GO:0140374	antiviral innate immune response	1/322	15/18723	0.22919	0.545466	0.462033	NLRP1	1
BP	GO:0150011	regulation of neuron projection arborization	1/322	15/18723	0.22919	0.545466	0.462033	DLG4	1
BP	GO:1900029	positive regulation of ruffle assembly	1/322	15/18723	0.22919	0.545466	0.462033	CARMIL2	1
BP	GO:1901660	calcium ion export	1/322	15/18723	0.22919	0.545466	0.462033	SLC8A2	1
BP	GO:1902514	regulation of calcium ion transmembrane transport via high voltage-gated calcium channel	1/322	15/18723	0.22919	0.545466	0.462033	CACNB2	1
BP	GO:1903729	regulation of plasma membrane organization	1/322	15/18723	0.22919	0.545466	0.462033	RAB3A	1
BP	GO:1990169	stress response to copper ion	1/322	15/18723	0.22919	0.545466	0.462033	MT3	1
BP	GO:2000402	negative regulation of lymphocyte migration	1/322	15/18723	0.22919	0.545466	0.462033	CD200	1
BP	GO:0051403	stress-activated MAPK cascade	6/322	239/18723	0.230154	0.546935	0.463277	MAPK11/DUSP15/MAPK8IP2/MAPK8IP1/MAPK10/GADD45G	6
BP	GO:0007568	aging	8/322	339/18723	0.230159	0.546935	0.463277	MAPK11/KL/CITED2/ARG2/MAPK10/ELAVL4/GNAO1/DDC	8
BP	GO:0008347	glial cell migration	2/322	53/18723	0.23138	0.54858	0.46467	CDK5R2/CDK5R1	2
BP	GO:0043620	regulation of DNA-templated transcription in response to stress	2/322	53/18723	0.23138	0.54858	0.46467	MT3/CITED2	2
BP	GO:1990090	cellular response to nerve growth factor stimulus	2/322	53/18723	0.23138	0.54858	0.46467	ELAVL4/MAPT	2
BP	GO:0007015	actin filament organization	10/322	442/18723	0.231908	0.549414	0.465377	PDXP/SPTBN4/WNT4/RAC3/TMOD1/ELMO1/FMN2/CARMIL2/PAK3/RGS4	10
BP	GO:0016054	organic acid catabolic process	6/322	240/18723	0.232947	0.551036	0.46675	PIPOX/CPT1C/FTCD/ARG2/QDPR/CDO1	6
BP	GO:0070085	glycosylation	6/322	240/18723	0.232947	0.551036	0.46675	MT3/B3GAT1/ST6GALNAC5/ST8SIA3/TUSC3/GALNT8	6
BP	GO:0043255	regulation of carbohydrate biosynthetic process	3/322	97/18723	0.233404	0.55128	0.466957	PPP1R3F/GPER1/GCK	3
BP	GO:0070167	regulation of biomineral tissue development	3/322	97/18723	0.233404	0.55128	0.466957	ADGRV1/KL/WNT4	3
BP	GO:0010524	positive regulation of calcium ion transport into cytosol	2/322	54/18723	0.237748	0.559721	0.474107	GPER1/HAP1	2
BP	GO:0035065	regulation of histone acetylation	2/322	54/18723	0.237748	0.559721	0.474107	NAP1L2/ISL1	2
BP	GO:2000179	positive regulation of neural precursor cell proliferation	2/322	54/18723	0.237748	0.559721	0.474107	INSM1/PAX6	2
BP	GO:0061351	neural precursor cell proliferation	4/322	145/18723	0.239696	0.559721	0.474107	INSM1/ARX/KIF1A/PAX6	4
BP	GO:0001822	kidney development	7/322	293/18723	0.24116	0.559721	0.474107	CALB1/ARG2/WNT4/IRX1/IRX2/KCNJ8/WNK4	7
BP	GO:0043543	protein acylation	6/322	243/18723	0.241389	0.559721	0.474107	ACTL6B/NAP1L2/CLIP3/APBB1/MAPT/ISL1	6
BP	GO:1901654	response to ketone	5/322	194/18723	0.24235	0.559721	0.474107	NEFL/GNG2/ADCY1/NKX2-2/UCN3	5
BP	GO:0001845	phagolysosome assembly	1/322	16/18723	0.242457	0.559721	0.474107	SYT7	1
BP	GO:0002093	auditory receptor cell morphogenesis	1/322	16/18723	0.242457	0.559721	0.474107	WHRN	1
BP	GO:0009074	aromatic amino acid family catabolic process	1/322	16/18723	0.242457	0.559721	0.474107	QDPR	1
BP	GO:0009111	vitamin catabolic process	1/322	16/18723	0.242457	0.559721	0.474107	PDXP	1
BP	GO:0009415	response to water	1/322	16/18723	0.242457	0.559721	0.474107	MAPK10	1
BP	GO:0010919	regulation of inositol phosphate biosynthetic process	1/322	16/18723	0.242457	0.559721	0.474107	GPER1	1
BP	GO:0016074	sno(s)RNA metabolic process	1/322	16/18723	0.242457	0.559721	0.474107	FBLL1	1
BP	GO:0030575	nuclear body organization	1/322	16/18723	0.242457	0.559721	0.474107	CELF3	1
BP	GO:0030949	positive regulation of vascular endothelial growth factor receptor signaling pathway	1/322	16/18723	0.242457	0.559721	0.474107	MT3	1
BP	GO:0036342	post-anal tail morphogenesis	1/322	16/18723	0.242457	0.559721	0.474107	RIPPLY2	1
BP	GO:0045721	negative regulation of gluconeogenesis	1/322	16/18723	0.242457	0.559721	0.474107	GCK	1
BP	GO:0045779	negative regulation of bone resorption	1/322	16/18723	0.242457	0.559721	0.474107	CARTPT	1
BP	GO:0045838	positive regulation of membrane potential	1/322	16/18723	0.242457	0.559721	0.474107	UCN3	1
BP	GO:0050884	neuromuscular process controlling posture	1/322	16/18723	0.242457	0.559721	0.474107	GCH1	1
BP	GO:0051969	regulation of transmission of nerve impulse	1/322	16/18723	0.242457	0.559721	0.474107	CARTPT	1
BP	GO:0061684	chaperone-mediated autophagy	1/322	16/18723	0.242457	0.559721	0.474107	EEF1A2	1
BP	GO:0071732	cellular response to nitric oxide	1/322	16/18723	0.242457	0.559721	0.474107	MT3	1
BP	GO:0098884	postsynaptic neurotransmitter receptor internalization	1/322	16/18723	0.242457	0.559721	0.474107	CALY	1
BP	GO:0140239	postsynaptic endocytosis	1/322	16/18723	0.242457	0.559721	0.474107	CALY	1
BP	GO:1904862	inhibitory synapse assembly	1/322	16/18723	0.242457	0.559721	0.474107	LHFPL4	1
BP	GO:2000651	positive regulation of sodium ion transmembrane transporter activity	1/322	16/18723	0.242457	0.559721	0.474107	WNK4	1
BP	GO:2001267	regulation of cysteine-type endopeptidase activity involved in apoptotic signaling pathway	1/322	16/18723	0.242457	0.559721	0.474107	ST18	1
BP	GO:0006165	nucleoside diphosphate phosphorylation	3/322	99/18723	0.242552	0.559721	0.474107	OGDHL/GCK/ENO2	3
BP	GO:0110149	regulation of biomineralization	3/322	99/18723	0.242552	0.559721	0.474107	ADGRV1/KL/WNT4	3
BP	GO:0010675	regulation of cellular carbohydrate metabolic process	4/322	146/18723	0.243413	0.559842	0.47421	PPP1R3F/GPER1/GCK/PDK4	4
BP	GO:0000768	syncytium formation by plasma membrane fusion	2/322	55/18723	0.244125	0.559842	0.47421	ADGRB3/CACNA1H	2
BP	GO:0008333	endosome to lysosome transport	2/322	55/18723	0.244125	0.559842	0.47421	GPRASP1/RNF157	2
BP	GO:0010676	positive regulation of cellular carbohydrate metabolic process	2/322	55/18723	0.244125	0.559842	0.47421	GPER1/GCK	2
BP	GO:0046164	alcohol catabolic process	2/322	55/18723	0.244125	0.559842	0.47421	CYP46A1/MT3	2
BP	GO:0061098	positive regulation of protein tyrosine kinase activity	2/322	55/18723	0.244125	0.559842	0.47421	DLG4/NEURL1	2
BP	GO:0140253	cell-cell fusion	2/322	55/18723	0.244125	0.559842	0.47421	ADGRB3/CACNA1H	2
BP	GO:1902991	regulation of amyloid precursor protein catabolic process	2/322	55/18723	0.244125	0.559842	0.47421	HAP1/RTN1	2
BP	GO:0006898	receptor-mediated endocytosis	6/322	244/18723	0.244223	0.559842	0.47421	DNAJC6/DLG4/CALY/SNAP91/NECAB2/SNAP25	6
BP	GO:0016331	morphogenesis of embryonic epithelium	4/322	147/18723	0.247143	0.565713	0.479183	CITED2/WNT4/IRX1/IRX2	4
BP	GO:0046545	development of primary female sexual characteristics	3/322	100/18723	0.247147	0.565713	0.479183	WNT4/PTPRN/VGF	3
BP	GO:0002090	regulation of receptor internalization	2/322	56/18723	0.250509	0.567659	0.480831	DLG4/NECAB2	2
BP	GO:0002886	regulation of myeloid leukocyte mediated immunity	2/322	56/18723	0.250509	0.567659	0.480831	STXBP1/IL13RA2	2
BP	GO:0006687	glycosphingolipid metabolic process	2/322	56/18723	0.250509	0.567659	0.480831	ST6GALNAC5/ST8SIA3	2
BP	GO:0051653	spindle localization	2/322	56/18723	0.250509	0.567659	0.480831	FMN2/PAX6	2
BP	GO:1904645	response to amyloid-beta	2/322	56/18723	0.250509	0.567659	0.480831	ATP1A3/CACNA1A	2
BP	GO:1990089	response to nerve growth factor	2/322	56/18723	0.250509	0.567659	0.480831	ELAVL4/MAPT	2
BP	GO:0035148	tube formation	4/322	148/18723	0.250885	0.567659	0.480831	CITED2/WNT4/IRX1/IRX2	4
BP	GO:0044272	sulfur compound biosynthetic process	4/322	148/18723	0.250885	0.567659	0.480831	ELOVL4/ACSL6/CDO1/PDK4	4
BP	GO:0046939	nucleotide phosphorylation	3/322	101/18723	0.251757	0.567659	0.480831	OGDHL/GCK/ENO2	3
BP	GO:0048024	regulation of mRNA splicing, via spliceosome	3/322	101/18723	0.251757	0.567659	0.480831	NOVA1/CELF4/CELF3	3
BP	GO:0031098	stress-activated protein kinase signaling cascade	6/322	247/18723	0.252784	0.567659	0.480831	MAPK11/DUSP15/MAPK8IP2/MAPK8IP1/MAPK10/GADD45G	6
BP	GO:0048511	rhythmic process	7/322	298/18723	0.254089	0.567659	0.480831	CHRNB2/CDK5R1/MAPK10/ADCY1/CARTPT/PTPRN/DDC	7
BP	GO:0000097	sulfur amino acid biosynthetic process	1/322	17/18723	0.255497	0.567659	0.480831	CDO1	1
BP	GO:0001675	acrosome assembly	1/322	17/18723	0.255497	0.567659	0.480831	RFX2	1
BP	GO:0001829	trophectodermal cell differentiation	1/322	17/18723	0.255497	0.567659	0.480831	CITED2	1
BP	GO:0002031	G protein-coupled receptor internalization	1/322	17/18723	0.255497	0.567659	0.480831	NECAB2	1
BP	GO:0003184	pulmonary valve morphogenesis	1/322	17/18723	0.255497	0.567659	0.480831	NFATC1	1
BP	GO:0006577	amino-acid betaine metabolic process	1/322	17/18723	0.255497	0.567659	0.480831	CPT1C	1
BP	GO:0007625	grooming behavior	1/322	17/18723	0.255497	0.567659	0.480831	DLG4	1
BP	GO:0010566	regulation of ketone biosynthetic process	1/322	17/18723	0.255497	0.567659	0.480831	WNT4	1
BP	GO:0010715	regulation of extracellular matrix disassembly	1/322	17/18723	0.255497	0.567659	0.480831	CARMIL2	1
BP	GO:0021513	spinal cord dorsal/ventral patterning	1/322	17/18723	0.255497	0.567659	0.480831	NKX2-2	1
BP	GO:0021692	cerebellar Purkinje cell layer morphogenesis	1/322	17/18723	0.255497	0.567659	0.480831	WHRN	1
BP	GO:0030002	cellular anion homeostasis	1/322	17/18723	0.255497	0.567659	0.480831	SLC12A5	1
BP	GO:0030322	stabilization of membrane potential	1/322	17/18723	0.255497	0.567659	0.480831	KCNK3	1
BP	GO:0032604	granulocyte macrophage colony-stimulating factor production	1/322	17/18723	0.255497	0.567659	0.480831	ISL1	1
BP	GO:0032645	regulation of granulocyte macrophage colony-stimulating factor production	1/322	17/18723	0.255497	0.567659	0.480831	ISL1	1
BP	GO:0042053	regulation of dopamine metabolic process	1/322	17/18723	0.255497	0.567659	0.480831	CHRNB2	1
BP	GO:0042069	regulation of catecholamine metabolic process	1/322	17/18723	0.255497	0.567659	0.480831	CHRNB2	1
BP	GO:0042448	progesterone metabolic process	1/322	17/18723	0.255497	0.567659	0.480831	CYP46A1	1
BP	GO:0055064	chloride ion homeostasis	1/322	17/18723	0.255497	0.567659	0.480831	SLC12A5	1
BP	GO:0055083	monovalent inorganic anion homeostasis	1/322	17/18723	0.255497	0.567659	0.480831	SLC12A5	1
BP	GO:0055119	relaxation of cardiac muscle	1/322	17/18723	0.255497	0.567659	0.480831	CHGA	1
BP	GO:0061577	calcium ion transmembrane transport via high voltage-gated calcium channel	1/322	17/18723	0.255497	0.567659	0.480831	CACNB2	1
BP	GO:0070875	positive regulation of glycogen metabolic process	1/322	17/18723	0.255497	0.567659	0.480831	GCK	1
BP	GO:0090494	dopamine uptake	1/322	17/18723	0.255497	0.567659	0.480831	SLC29A4	1
BP	GO:0098962	regulation of postsynaptic neurotransmitter receptor activity	1/322	17/18723	0.255497	0.567659	0.480831	CNIH2	1
BP	GO:1900034	regulation of cellular response to heat	1/322	17/18723	0.255497	0.567659	0.480831	MAPT	1
BP	GO:1903818	positive regulation of voltage-gated potassium channel activity	1/322	17/18723	0.255497	0.567659	0.480831	ABCC8	1
BP	GO:1903830	magnesium ion transmembrane transport	1/322	17/18723	0.255497	0.567659	0.480831	TUSC3	1
BP	GO:2000811	negative regulation of anoikis	1/322	17/18723	0.255497	0.567659	0.480831	PDK4	1
BP	GO:0021537	telencephalon development	6/322	248/18723	0.255656	0.567659	0.480831	CDK5R2/CDK5R1/NEFL/ARX/PAX6/NEUROD1	6
BP	GO:0006672	ceramide metabolic process	3/322	102/18723	0.256378	0.567984	0.481107	CERS1/ST6GALNAC5/ST8SIA3	3
BP	GO:0045833	negative regulation of lipid metabolic process	3/322	102/18723	0.256378	0.567984	0.481107	WNT4/NR0B1/GPER1	3
BP	GO:0062014	negative regulation of small molecule metabolic process	3/322	102/18723	0.256378	0.567984	0.481107	ATCAY/WNT4/GCK	3
BP	GO:0006949	syncytium formation	2/322	57/18723	0.256898	0.567984	0.481107	ADGRB3/CACNA1H	2
BP	GO:0034205	amyloid-beta formation	2/322	57/18723	0.256898	0.567984	0.481107	HAP1/RTN1	2
BP	GO:0060042	retina morphogenesis in camera-type eye	2/322	57/18723	0.256898	0.567984	0.481107	CALB1/SDK1	2
BP	GO:0006323	DNA packaging	5/322	199/18723	0.258449	0.571009	0.483669	TSPYL2/NAP1L5/NAP1L2/NAP1L3/GPER1	5
BP	GO:0003279	cardiac septum development	3/322	103/18723	0.261012	0.573272	0.485585	CITED2/ISL1/ANK2	3
BP	GO:0009135	purine nucleoside diphosphate metabolic process	3/322	103/18723	0.261012	0.573272	0.485585	OGDHL/GCK/ENO2	3
BP	GO:0009179	purine ribonucleoside diphosphate metabolic process	3/322	103/18723	0.261012	0.573272	0.485585	OGDHL/GCK/ENO2	3
BP	GO:0014013	regulation of gliogenesis	3/322	103/18723	0.261012	0.573272	0.485585	NKX2-2/SERPINE2/ABCC8	3
BP	GO:0019233	sensory perception of pain	3/322	103/18723	0.261012	0.573272	0.485585	SCN3B/CHRNB2/UCHL1	3
BP	GO:0030004	cellular monovalent inorganic cation homeostasis	3/322	103/18723	0.261012	0.573272	0.485585	ATP1A3/ATP6V0E2/KCNMA1	3
BP	GO:0045216	cell-cell junction organization	5/322	200/18723	0.2617	0.573272	0.485585	WHRN/EPB41L3/CDHR3/ANK2/ABCC8	5
BP	GO:0031497	chromatin assembly	4/322	151/18723	0.262182	0.573272	0.485585	TSPYL2/NAP1L5/NAP1L2/NAP1L3	4
BP	GO:0048592	eye morphogenesis	4/322	151/18723	0.262182	0.573272	0.485585	CITED2/CALB1/SDK1/PAX6	4
BP	GO:0002931	response to ischemia	2/322	58/18723	0.263289	0.573272	0.485585	UCHL1/SLC8A2	2
BP	GO:0010559	regulation of glycoprotein biosynthetic process	2/322	58/18723	0.263289	0.573272	0.485585	MT3/NECAB2	2
BP	GO:0072001	renal system development	7/322	302/18723	0.264578	0.573272	0.485585	CALB1/ARG2/WNT4/IRX1/IRX2/KCNJ8/WNK4	7
BP	GO:0006473	protein acetylation	5/322	201/18723	0.26496	0.573272	0.485585	ACTL6B/NAP1L2/APBB1/MAPT/ISL1	5
BP	GO:0009952	anterior/posterior pattern specification	5/322	201/18723	0.26496	0.573272	0.485585	RIPPLY2/CFC1B/PAX6/NEUROD1/CFC1	5
BP	GO:1903076	regulation of protein localization to plasma membrane	3/322	104/18723	0.265656	0.573272	0.485585	CLIP3/GPER1/MRAP	3
BP	GO:0016573	histone acetylation	4/322	152/18723	0.26597	0.573272	0.485585	ACTL6B/NAP1L2/APBB1/ISL1	4
BP	GO:0019722	calcium-mediated signaling	5/322	202/18723	0.26823	0.573272	0.485585	NCALD/MAPT/NFATC1/ANK2/SLC8A2	5
BP	GO:0002223	stimulatory C-type lectin receptor signaling pathway	1/322	18/18723	0.268312	0.573272	0.485585	PAK3	1
BP	GO:0003128	heart field specification	1/322	18/18723	0.268312	0.573272	0.485585	ISL1	1
BP	GO:0006085	acetyl-CoA biosynthetic process	1/322	18/18723	0.268312	0.573272	0.485585	PDK4	1
BP	GO:0006103	2-oxoglutarate metabolic process	1/322	18/18723	0.268312	0.573272	0.485585	OGDHL	1
BP	GO:0009068	aspartate family amino acid catabolic process	1/322	18/18723	0.268312	0.573272	0.485585	PIPOX	1
BP	GO:0009404	toxin metabolic process	1/322	18/18723	0.268312	0.573272	0.485585	DDC	1
BP	GO:0010985	negative regulation of lipoprotein particle clearance	1/322	18/18723	0.268312	0.573272	0.485585	ABCC8	1
BP	GO:0015693	magnesium ion transport	1/322	18/18723	0.268312	0.573272	0.485585	TUSC3	1
BP	GO:0021511	spinal cord patterning	1/322	18/18723	0.268312	0.573272	0.485585	NKX2-2	1
BP	GO:0034587	piRNA metabolic process	1/322	18/18723	0.268312	0.573272	0.485585	TDRD9	1
BP	GO:0043116	negative regulation of vascular permeability	1/322	18/18723	0.268312	0.573272	0.485585	ABCC8	1
BP	GO:0043217	myelin maintenance	1/322	18/18723	0.268312	0.573272	0.485585	EPB41L3	1
BP	GO:0045187	regulation of circadian sleep/wake cycle, sleep	1/322	18/18723	0.268312	0.573272	0.485585	CHRNB2	1
BP	GO:0046851	negative regulation of bone remodeling	1/322	18/18723	0.268312	0.573272	0.485585	CARTPT	1
BP	GO:0060008	Sertoli cell differentiation	1/322	18/18723	0.268312	0.573272	0.485585	NR0B1	1
BP	GO:0060457	negative regulation of digestive system process	1/322	18/18723	0.268312	0.573272	0.485585	WNK4	1
BP	GO:0060973	cell migration involved in heart development	1/322	18/18723	0.268312	0.573272	0.485585	NDRG4	1
BP	GO:0061687	detoxification of inorganic compound	1/322	18/18723	0.268312	0.573272	0.485585	MT3	1
BP	GO:0071318	cellular response to ATP	1/322	18/18723	0.268312	0.573272	0.485585	PDXP	1
BP	GO:0071786	endoplasmic reticulum tubular network organization	1/322	18/18723	0.268312	0.573272	0.485585	REEP2	1
BP	GO:0072234	metanephric nephron tubule development	1/322	18/18723	0.268312	0.573272	0.485585	CALB1	1
BP	GO:0090493	catecholamine uptake	1/322	18/18723	0.268312	0.573272	0.485585	SLC29A4	1
BP	GO:0150079	negative regulation of neuroinflammatory response	1/322	18/18723	0.268312	0.573272	0.485585	CD200	1
BP	GO:1900006	positive regulation of dendrite development	1/322	18/18723	0.268312	0.573272	0.485585	ELAVL4	1
BP	GO:1900424	regulation of defense response to bacterium	1/322	18/18723	0.268312	0.573272	0.485585	ARG2	1
BP	GO:1902074	response to salt	1/322	18/18723	0.268312	0.573272	0.485585	NEFL	1
BP	GO:1902170	cellular response to reactive nitrogen species	1/322	18/18723	0.268312	0.573272	0.485585	MT3	1
BP	GO:1990840	response to lectin	1/322	18/18723	0.268312	0.573272	0.485585	PAK3	1
BP	GO:1990858	cellular response to lectin	1/322	18/18723	0.268312	0.573272	0.485585	PAK3	1
BP	GO:2000136	regulation of cell proliferation involved in heart morphogenesis	1/322	18/18723	0.268312	0.573272	0.485585	ISL1	1
BP	GO:2001135	regulation of endocytic recycling	1/322	18/18723	0.268312	0.573272	0.485585	NDRG4	1
BP	GO:0043407	negative regulation of MAP kinase activity	2/322	59/18723	0.26968	0.575405	0.487392	MAPK8IP1/UCHL1	2
BP	GO:2000351	regulation of endothelial cell apoptotic process	2/322	59/18723	0.26968	0.575405	0.487392	SCG2/GPER1	2
BP	GO:0120034	positive regulation of plasma membrane bounded cell projection assembly	3/322	105/18723	0.27031	0.576354	0.488196	CARMIL2/HAP1/NEURL1	3
BP	GO:0006643	membrane lipid metabolic process	5/322	203/18723	0.271508	0.578511	0.490024	ELOVL4/CERS1/PEMT/ST6GALNAC5/ST8SIA3	5
BP	GO:0009185	ribonucleoside diphosphate metabolic process	3/322	106/18723	0.274974	0.585495	0.495939	OGDHL/GCK/ENO2	3
BP	GO:0031102	neuron projection regeneration	2/322	60/18723	0.276071	0.587429	0.497577	NEFL/ISL1	2
BP	GO:0034614	cellular response to reactive oxygen species	4/322	155/18723	0.277391	0.58768	0.497789	MAP1LC3A/GCH1/MT3/MAPT	4
BP	GO:0005976	polysaccharide metabolic process	3/322	107/18723	0.279645	0.58768	0.497789	PPP1R3F/GCK/PPP1R1A	3
BP	GO:0002523	leukocyte migration involved in inflammatory response	1/322	19/18723	0.280908	0.58768	0.497789	FFAR2	1
BP	GO:0006007	glucose catabolic process	1/322	19/18723	0.280908	0.58768	0.497789	GCK	1
BP	GO:0006491	N-glycan processing	1/322	19/18723	0.280908	0.58768	0.497789	ST8SIA3	1
BP	GO:0007213	G protein-coupled acetylcholine receptor signaling pathway	1/322	19/18723	0.280908	0.58768	0.497789	CDK5R1	1
BP	GO:0008356	asymmetric cell division	1/322	19/18723	0.280908	0.58768	0.497789	PAX6	1
BP	GO:0010002	cardioblast differentiation	1/322	19/18723	0.280908	0.58768	0.497789	ISL1	1
BP	GO:0010544	negative regulation of platelet activation	1/322	19/18723	0.280908	0.58768	0.497789	SERPINE2	1
BP	GO:0010738	regulation of protein kinase A signaling	1/322	19/18723	0.280908	0.58768	0.497789	ADGRV1	1
BP	GO:0014067	negative regulation of phosphatidylinositol 3-kinase signaling	1/322	19/18723	0.280908	0.58768	0.497789	SERPINE2	1
BP	GO:0031290	retinal ganglion cell axon guidance	1/322	19/18723	0.280908	0.58768	0.497789	ISL1	1
BP	GO:0032616	interleukin-13 production	1/322	19/18723	0.280908	0.58768	0.497789	ARG2	1
BP	GO:0032656	regulation of interleukin-13 production	1/322	19/18723	0.280908	0.58768	0.497789	ARG2	1
BP	GO:0033194	response to hydroperoxide	1/322	19/18723	0.280908	0.58768	0.497789	GPX3	1
BP	GO:0043031	negative regulation of macrophage activation	1/322	19/18723	0.280908	0.58768	0.497789	CD200	1
BP	GO:0048245	eosinophil chemotaxis	1/322	19/18723	0.280908	0.58768	0.497789	SCG2	1
BP	GO:0051957	positive regulation of amino acid transport	1/322	19/18723	0.280908	0.58768	0.497789	STXBP1	1
BP	GO:0061323	cell proliferation involved in heart morphogenesis	1/322	19/18723	0.280908	0.58768	0.497789	ISL1	1
BP	GO:0070233	negative regulation of T cell apoptotic process	1/322	19/18723	0.280908	0.58768	0.497789	ARG2	1
BP	GO:0072074	kidney mesenchyme development	1/322	19/18723	0.280908	0.58768	0.497789	WNT4	1
BP	GO:0072077	renal vesicle morphogenesis	1/322	19/18723	0.280908	0.58768	0.497789	WNT4	1
BP	GO:0097501	stress response to metal ion	1/322	19/18723	0.280908	0.58768	0.497789	MT3	1
BP	GO:2000042	negative regulation of double-strand break repair via homologous recombination	1/322	19/18723	0.280908	0.58768	0.497789	RADX	1
BP	GO:2001185	regulation of CD8-positive, alpha-beta T cell activation	1/322	19/18723	0.280908	0.58768	0.497789	MAPK8IP1	1
BP	GO:0035051	cardiocyte differentiation	4/322	156/18723	0.281216	0.587929	0.498	CITED2/GPER1/ISL1/RGS4	4
BP	GO:0030865	cortical cytoskeleton organization	2/322	61/18723	0.282458	0.590129	0.499865	RAC3/EPB41L3	2
BP	GO:0007173	epidermal growth factor receptor signaling pathway	3/322	108/18723	0.284324	0.593629	0.502829	GPER1/HAP1/NEURL1	3
BP	GO:2000377	regulation of reactive oxygen species metabolic process	4/322	157/18723	0.285049	0.594745	0.503774	GCH1/MT3/ARG2/MAPT	4
BP	GO:0007588	excretion	2/322	62/18723	0.288841	0.597576	0.506172	CHRNB2/KCNMA1	2
BP	GO:0009311	oligosaccharide metabolic process	2/322	62/18723	0.288841	0.597576	0.506172	ST6GALNAC5/ST8SIA3	2
BP	GO:0032615	interleukin-12 production	2/322	62/18723	0.288841	0.597576	0.506172	MAPK11/ISL1	2
BP	GO:0032655	regulation of interleukin-12 production	2/322	62/18723	0.288841	0.597576	0.506172	MAPK11/ISL1	2
BP	GO:0032731	positive regulation of interleukin-1 beta production	2/322	62/18723	0.288841	0.597576	0.506172	NLRP1/ISL1	2
BP	GO:0060113	inner ear receptor cell differentiation	2/322	62/18723	0.288841	0.597576	0.506172	ADGRV1/WHRN	2
BP	GO:0060135	maternal process involved in female pregnancy	2/322	62/18723	0.288841	0.597576	0.506172	CITED2/WNT4	2
BP	GO:1903078	positive regulation of protein localization to plasma membrane	2/322	62/18723	0.288841	0.597576	0.506172	CLIP3/GPER1	2
BP	GO:0018393	internal peptidyl-lysine acetylation	4/322	158/18723	0.28889	0.597576	0.506172	ACTL6B/NAP1L2/APBB1/ISL1	4
BP	GO:0072521	purine-containing compound metabolic process	9/322	416/18723	0.288956	0.597576	0.506172	ELOVL4/PIPOX/ACSL6/PEMT/OGDHL/ADCY1/GCK/ENO2/PDK4	9
BP	GO:0016311	dephosphorylation	9/322	417/18723	0.291285	0.597576	0.506172	PLPPR2/DNAJC6/PDXP/DUSP15/PPP2R3B/PPP2R2B/ALPL/DUSP26/PTPRN2	9
BP	GO:1902905	positive regulation of supramolecular fiber organization	5/322	209/18723	0.291351	0.597576	0.506172	CDK5R1/PDXP/WNT4/MAPT/CARMIL2	5
BP	GO:0003215	cardiac right ventricle morphogenesis	1/322	20/18723	0.293288	0.597576	0.506172	ISL1	1
BP	GO:0006525	arginine metabolic process	1/322	20/18723	0.293288	0.597576	0.506172	ARG2	1
BP	GO:0006837	serotonin transport	1/322	20/18723	0.293288	0.597576	0.506172	SLC29A4	1
BP	GO:0006883	cellular sodium ion homeostasis	1/322	20/18723	0.293288	0.597576	0.506172	ATP1A3	1
BP	GO:0007097	nuclear migration	1/322	20/18723	0.293288	0.597576	0.506172	KIF1A	1
BP	GO:0007194	negative regulation of adenylate cyclase activity	1/322	20/18723	0.293288	0.597576	0.506172	ADGRV1	1
BP	GO:0007620	copulation	1/322	20/18723	0.293288	0.597576	0.506172	SERPINE2	1
BP	GO:0010893	positive regulation of steroid biosynthetic process	1/322	20/18723	0.293288	0.597576	0.506172	WNT4	1
BP	GO:0014047	glutamate secretion	1/322	20/18723	0.293288	0.597576	0.506172	STXBP1	1
BP	GO:0032930	positive regulation of superoxide anion generation	1/322	20/18723	0.293288	0.597576	0.506172	MAPT	1
BP	GO:0033005	positive regulation of mast cell activation	1/322	20/18723	0.293288	0.597576	0.506172	STXBP1	1
BP	GO:0034104	negative regulation of tissue remodeling	1/322	20/18723	0.293288	0.597576	0.506172	CARTPT	1
BP	GO:0043046	DNA methylation involved in gamete generation	1/322	20/18723	0.293288	0.597576	0.506172	TDRD9	1
BP	GO:0046485	ether lipid metabolic process	1/322	20/18723	0.293288	0.597576	0.506172	TMEM86B	1
BP	GO:0048025	negative regulation of mRNA splicing, via spliceosome	1/322	20/18723	0.293288	0.597576	0.506172	CELF4	1
BP	GO:0048670	regulation of collateral sprouting	1/322	20/18723	0.293288	0.597576	0.506172	FSTL4	1
BP	GO:0060231	mesenchymal to epithelial transition	1/322	20/18723	0.293288	0.597576	0.506172	WNT4	1
BP	GO:0071379	cellular response to prostaglandin stimulus	1/322	20/18723	0.293288	0.597576	0.506172	GNG2	1
BP	GO:0071625	vocalization behavior	1/322	20/18723	0.293288	0.597576	0.506172	DLG4	1
BP	GO:0071731	response to nitric oxide	1/322	20/18723	0.293288	0.597576	0.506172	MT3	1
BP	GO:0072087	renal vesicle development	1/322	20/18723	0.293288	0.597576	0.506172	WNT4	1
BP	GO:0140632	inflammasome complex assembly	1/322	20/18723	0.293288	0.597576	0.506172	NLRP1	1
BP	GO:0030317	flagellated sperm motility	3/322	110/18723	0.293701	0.597576	0.506172	CELF3/TPGS1/NEURL1	3
BP	GO:0032611	interleukin-1 beta production	3/322	110/18723	0.293701	0.597576	0.506172	NLRP1/ARG2/ISL1	3
BP	GO:0032651	regulation of interleukin-1 beta production	3/322	110/18723	0.293701	0.597576	0.506172	NLRP1/ARG2/ISL1	3
BP	GO:0097722	sperm motility	3/322	110/18723	0.293701	0.597576	0.506172	CELF3/TPGS1/NEURL1	3
BP	GO:0007623	circadian rhythm	5/322	210/18723	0.294684	0.598314	0.506797	CHRNB2/MAPK10/ADCY1/CARTPT/DDC	5
BP	GO:0050866	negative regulation of cell activation	5/322	210/18723	0.294684	0.598314	0.506797	ARG2/IL13RA2/GPER1/CD200/SERPINE2	5
BP	GO:0001947	heart looping	2/322	63/18723	0.295217	0.598314	0.506797	CITED2/NDRG4	2
BP	GO:0022617	extracellular matrix disassembly	2/322	63/18723	0.295217	0.598314	0.506797	TMPRSS6/CARMIL2	2
BP	GO:0045143	homologous chromosome segregation	2/322	63/18723	0.295217	0.598314	0.506797	FMN2/REC8	2
BP	GO:2000756	regulation of peptidyl-lysine acetylation	2/322	63/18723	0.295217	0.598314	0.506797	NAP1L2/ISL1	2
BP	GO:0042180	cellular ketone metabolic process	5/322	211/18723	0.298023	0.603608	0.511281	CYP46A1/ATCAY/WNT4/CACNA1H/PDK4	5
BP	GO:0003205	cardiac chamber development	4/322	161/18723	0.300455	0.604502	0.512038	CITED2/ISL1/CPE/ANK2	4
BP	GO:0009150	purine ribonucleotide metabolic process	8/322	368/18723	0.30056	0.604502	0.512038	ELOVL4/PIPOX/ACSL6/OGDHL/ADCY1/GCK/ENO2/PDK4	8
BP	GO:0006940	regulation of smooth muscle contraction	2/322	64/18723	0.301584	0.604502	0.512038	GPER1/KCNMA1	2
BP	GO:0061178	regulation of insulin secretion involved in cellular response to glucose stimulus	2/322	64/18723	0.301584	0.604502	0.512038	RFX6/BAIAP3	2
BP	GO:0070542	response to fatty acid	2/322	64/18723	0.301584	0.604502	0.512038	FFAR2/PDK4	2
BP	GO:1903018	regulation of glycoprotein metabolic process	2/322	64/18723	0.301584	0.604502	0.512038	MT3/NECAB2	2
BP	GO:0032868	response to insulin	6/322	264/18723	0.302686	0.604502	0.512038	KL/PTPRN/GCK/VGF/PDK4/ABCC8	6
BP	GO:0043583	ear development	5/322	213/18723	0.30472	0.604502	0.512038	ADGRV1/CALB1/WHRN/KCNK3/NEUROD1	5
BP	GO:0009101	glycoprotein biosynthetic process	7/322	317/18723	0.304889	0.604502	0.512038	MT3/B3GAT1/NECAB2/ST6GALNAC5/ST8SIA3/TUSC3/GALNT8	7
BP	GO:0003177	pulmonary valve development	1/322	21/18723	0.305455	0.604502	0.512038	NFATC1	1
BP	GO:0007617	mating behavior	1/322	21/18723	0.305455	0.604502	0.512038	MAPK8IP2	1
BP	GO:0010988	regulation of low-density lipoprotein particle clearance	1/322	21/18723	0.305455	0.604502	0.512038	ABCC8	1
BP	GO:0021533	cell differentiation in hindbrain	1/322	21/18723	0.305455	0.604502	0.512038	KNDC1	1
BP	GO:0032482	Rab protein signal transduction	1/322	21/18723	0.305455	0.604502	0.512038	RAB39B	1
BP	GO:0033630	positive regulation of cell adhesion mediated by integrin	1/322	21/18723	0.305455	0.604502	0.512038	RAC3	1
BP	GO:0035020	regulation of Rac protein signal transduction	1/322	21/18723	0.305455	0.604502	0.512038	STMN3	1
BP	GO:0044241	lipid digestion	1/322	21/18723	0.305455	0.604502	0.512038	ARX	1
BP	GO:0044342	type B pancreatic cell proliferation	1/322	21/18723	0.305455	0.604502	0.512038	PTPRN	1
BP	GO:0046128	purine ribonucleoside metabolic process	1/322	21/18723	0.305455	0.604502	0.512038	PEMT	1
BP	GO:0046885	regulation of hormone biosynthetic process	1/322	21/18723	0.305455	0.604502	0.512038	WNT4	1
BP	GO:0048485	sympathetic nervous system development	1/322	21/18723	0.305455	0.604502	0.512038	INSM1	1
BP	GO:0048714	positive regulation of oligodendrocyte differentiation	1/322	21/18723	0.305455	0.604502	0.512038	NKX2-2	1
BP	GO:0050802	circadian sleep/wake cycle, sleep	1/322	21/18723	0.305455	0.604502	0.512038	CHRNB2	1
BP	GO:0051152	positive regulation of smooth muscle cell differentiation	1/322	21/18723	0.305455	0.604502	0.512038	GPER1	1
BP	GO:0060117	auditory receptor cell development	1/322	21/18723	0.305455	0.604502	0.512038	WHRN	1
BP	GO:0060972	left/right pattern formation	1/322	21/18723	0.305455	0.604502	0.512038	CITED2	1
BP	GO:0070269	pyroptosis	1/322	21/18723	0.305455	0.604502	0.512038	NLRP1	1
BP	GO:0072243	metanephric nephron epithelium development	1/322	21/18723	0.305455	0.604502	0.512038	CALB1	1
BP	GO:0098719	sodium ion import across plasma membrane	1/322	21/18723	0.305455	0.604502	0.512038	HCN2	1
BP	GO:0150146	cell junction disassembly	1/322	21/18723	0.305455	0.604502	0.512038	ABCC8	1
BP	GO:1902307	positive regulation of sodium ion transmembrane transport	1/322	21/18723	0.305455	0.604502	0.512038	WNK4	1
BP	GO:1903429	regulation of cell maturation	1/322	21/18723	0.305455	0.604502	0.512038	RAC3	1
BP	GO:1905209	positive regulation of cardiocyte differentiation	1/322	21/18723	0.305455	0.604502	0.512038	GPER1	1
BP	GO:2000178	negative regulation of neural precursor cell proliferation	1/322	21/18723	0.305455	0.604502	0.512038	PAX6	1
BP	GO:2000291	regulation of myoblast proliferation	1/322	21/18723	0.305455	0.604502	0.512038	KCNA5	1
BP	GO:2000774	positive regulation of cellular senescence	1/322	21/18723	0.305455	0.604502	0.512038	ARG2	1
BP	GO:0033692	cellular polysaccharide biosynthetic process	2/322	65/18723	0.307942	0.607608	0.514669	PPP1R3F/GCK	2
BP	GO:0045453	bone resorption	2/322	65/18723	0.307942	0.607608	0.514669	CARTPT/PDK4	2
BP	GO:0048645	animal organ formation	2/322	65/18723	0.307942	0.607608	0.514669	CITED2/ISL1	2
BP	GO:0072577	endothelial cell apoptotic process	2/322	65/18723	0.307942	0.607608	0.514669	SCG2/GPER1	2
BP	GO:0051651	maintenance of location in cell	5/322	214/18723	0.308077	0.607608	0.514669	JPH3/GPER1/GRIK5/HAP1/ANK2	5
BP	GO:0051494	negative regulation of cytoskeleton organization	4/322	163/18723	0.308196	0.607608	0.514669	SPTBN4/CLIP3/TMOD1/CARMIL2	4
BP	GO:0019751	polyol metabolic process	3/322	114/18723	0.312508	0.61259	0.518889	GCH1/QDPR/GPER1	3
BP	GO:0046660	female sex differentiation	3/322	114/18723	0.312508	0.61259	0.518889	WNT4/PTPRN/VGF	3
BP	GO:0009416	response to light stimulus	7/322	320/18723	0.313104	0.61259	0.518889	ELOVL4/BRSK1/CHRNB2/CERS1/MAPK10/NDRG4/ABCC8	7
BP	GO:0043410	positive regulation of MAPK cascade	10/322	480/18723	0.31337	0.61259	0.518889	KL/DUSP15/MT3/MAPK8IP2/MAPK8IP1/NECAB2/GPER1/NDRG4/CARTPT/GADD45G	10
BP	GO:0014015	positive regulation of gliogenesis	2/322	66/18723	0.314288	0.61259	0.518889	NKX2-2/SERPINE2	2
BP	GO:0019229	regulation of vasoconstriction	2/322	66/18723	0.314288	0.61259	0.518889	KCNA5/KCNMB2	2
BP	GO:0042446	hormone biosynthetic process	2/322	66/18723	0.314288	0.61259	0.518889	WNT4/CACNA1H	2
BP	GO:0051348	negative regulation of transferase activity	6/322	268/18723	0.3147	0.61259	0.518889	CAMK2N2/MAPK8IP1/CERS1/UCHL1/MAPT/DUSP26	6
BP	GO:0009612	response to mechanical stimulus	5/322	216/18723	0.314807	0.61259	0.518889	ADGRV1/CITED2/WHRN/KCNA5/SERPINE2	5
BP	GO:0046661	male sex differentiation	4/322	165/18723	0.315956	0.61259	0.518889	CITED2/WNT4/NR0B1/REC8	4
BP	GO:0030278	regulation of ossification	3/322	115/18723	0.317217	0.61259	0.518889	ADGRV1/KL/WNT4	3
BP	GO:0046916	cellular transition metal ion homeostasis	3/322	115/18723	0.317217	0.61259	0.518889	SLC22A17/MT3/TMPRSS6	3
BP	GO:0002029	desensitization of G protein-coupled receptor signaling pathway	1/322	22/18723	0.317413	0.61259	0.518889	NECAB2	1
BP	GO:0002089	lens morphogenesis in camera-type eye	1/322	22/18723	0.317413	0.61259	0.518889	CITED2	1
BP	GO:0006662	glycerol ether metabolic process	1/322	22/18723	0.317413	0.61259	0.518889	TMEM86B	1
BP	GO:0009190	cyclic nucleotide biosynthetic process	1/322	22/18723	0.317413	0.61259	0.518889	ADCY1	1
BP	GO:0010310	regulation of hydrogen peroxide metabolic process	1/322	22/18723	0.317413	0.61259	0.518889	MT3	1
BP	GO:0010881	regulation of cardiac muscle contraction by regulation of the release of sequestered calcium ion	1/322	22/18723	0.317413	0.61259	0.518889	ANK2	1
BP	GO:0014821	phasic smooth muscle contraction	1/322	22/18723	0.317413	0.61259	0.518889	SSTR2	1
BP	GO:0022401	negative adaptation of signaling pathway	1/322	22/18723	0.317413	0.61259	0.518889	NECAB2	1
BP	GO:0030277	maintenance of gastrointestinal epithelium	1/322	22/18723	0.317413	0.61259	0.518889	NEUROD1	1
BP	GO:0032098	regulation of appetite	1/322	22/18723	0.317413	0.61259	0.518889	CARTPT	1
BP	GO:0032700	negative regulation of interleukin-17 production	1/322	22/18723	0.317413	0.61259	0.518889	ARG2	1
BP	GO:0032891	negative regulation of organic acid transport	1/322	22/18723	0.317413	0.61259	0.518889	RGS4	1
BP	GO:0035357	peroxisome proliferator activated receptor signaling pathway	1/322	22/18723	0.317413	0.61259	0.518889	CITED2	1
BP	GO:0042430	indole-containing compound metabolic process	1/322	22/18723	0.317413	0.61259	0.518889	DDC	1
BP	GO:0042749	regulation of circadian sleep/wake cycle	1/322	22/18723	0.317413	0.61259	0.518889	CHRNB2	1
BP	GO:0046058	cAMP metabolic process	1/322	22/18723	0.317413	0.61259	0.518889	ADCY1	1
BP	GO:0051151	negative regulation of smooth muscle cell differentiation	1/322	22/18723	0.317413	0.61259	0.518889	NFATC1	1
BP	GO:0052652	cyclic purine nucleotide metabolic process	1/322	22/18723	0.317413	0.61259	0.518889	ADCY1	1
BP	GO:0055093	response to hyperoxia	1/322	22/18723	0.317413	0.61259	0.518889	KCNA5	1
BP	GO:0060444	branching involved in mammary gland duct morphogenesis	1/322	22/18723	0.317413	0.61259	0.518889	WNT4	1
BP	GO:1900120	regulation of receptor binding	1/322	22/18723	0.317413	0.61259	0.518889	ATP2A3	1
BP	GO:1901522	positive regulation of transcription from RNA polymerase II promoter involved in cellular response to chemical stimulus	1/322	22/18723	0.317413	0.61259	0.518889	MT3	1
BP	GO:0006879	cellular iron ion homeostasis	2/322	67/18723	0.320622	0.616489	0.522192	SLC22A17/TMPRSS6	2
BP	GO:0007187	G protein-coupled receptor signaling pathway, coupled to cyclic nucleotide second messenger	2/322	67/18723	0.320622	0.616489	0.522192	SSTR2/SSTR3	2
BP	GO:0042490	mechanoreceptor differentiation	2/322	67/18723	0.320622	0.616489	0.522192	ADGRV1/WHRN	2
BP	GO:0043967	histone H4 acetylation	2/322	67/18723	0.320622	0.616489	0.522192	ACTL6B/APBB1	2
BP	GO:0050435	amyloid-beta metabolic process	2/322	67/18723	0.320622	0.616489	0.522192	HAP1/RTN1	2
BP	GO:0061371	determination of heart left/right asymmetry	2/322	67/18723	0.320622	0.616489	0.522192	CITED2/NDRG4	2
BP	GO:0007163	establishment or maintenance of cell polarity	5/322	218/18723	0.321556	0.617091	0.522702	BRSK1/RAC3/LIN7B/CARMIL2/PAX6	5
BP	GO:0008154	actin polymerization or depolymerization	5/322	218/18723	0.321556	0.617091	0.522702	PDXP/SPTBN4/TMOD1/CARMIL2/PAK3	5
BP	GO:0021782	glial cell development	3/322	116/18723	0.321926	0.617091	0.522702	MT3/MAPT/NKX2-2	3
BP	GO:0030518	intracellular steroid hormone receptor signaling pathway	3/322	116/18723	0.321926	0.617091	0.522702	NR0B1/GPER1/ISL1	3
BP	GO:0043200	response to amino acid	3/322	116/18723	0.321926	0.617091	0.522702	PEMT/CDO1/NEURL1	3
BP	GO:0034728	nucleosome organization	4/322	167/18723	0.323733	0.618403	0.523814	TSPYL2/NAP1L5/NAP1L2/NAP1L3	4
BP	GO:1902904	negative regulation of supramolecular fiber organization	4/322	167/18723	0.323733	0.618403	0.523814	SPTBN4/CLIP3/TMOD1/CARMIL2	4
BP	GO:0050953	sensory perception of light stimulus	5/322	219/18723	0.324937	0.618403	0.523814	ADGRV1/CHRNB2/WHRN/CACNB2/PAX6	5
BP	GO:0014902	myotube differentiation	3/322	117/18723	0.326636	0.618403	0.523814	ADGRB3/CACNA1H/DNER	3
BP	GO:0009247	glycolipid biosynthetic process	2/322	68/18723	0.326941	0.618403	0.523814	ST6GALNAC5/ST8SIA3	2
BP	GO:0009988	cell-cell recognition	2/322	68/18723	0.326941	0.618403	0.523814	CLGN/LY6K	2
BP	GO:0042987	amyloid precursor protein catabolic process	2/322	68/18723	0.326941	0.618403	0.523814	HAP1/RTN1	2
BP	GO:0051148	negative regulation of muscle cell differentiation	2/322	68/18723	0.326941	0.618403	0.523814	NFATC1/RGS4	2
BP	GO:0060411	cardiac septum morphogenesis	2/322	68/18723	0.326941	0.618403	0.523814	CITED2/ISL1	2
BP	GO:1901016	regulation of potassium ion transmembrane transporter activity	2/322	68/18723	0.326941	0.618403	0.523814	ANK2/ABCC8	2
BP	GO:2000241	regulation of reproductive process	4/322	168/18723	0.327626	0.618403	0.523814	CITED2/WNT4/CACNA1H/STXBP1	4
BP	GO:0002064	epithelial cell development	5/322	220/18723	0.328322	0.618403	0.523814	WHRN/INSM1/TMOD1/NKX2-2/PAX6	5
BP	GO:0002052	positive regulation of neuroblast proliferation	1/322	23/18723	0.329166	0.618403	0.523814	PAX6	1
BP	GO:0007130	synaptonemal complex assembly	1/322	23/18723	0.329166	0.618403	0.523814	REC8	1
BP	GO:0010640	regulation of platelet-derived growth factor receptor signaling pathway	1/322	23/18723	0.329166	0.618403	0.523814	NDRG4	1
BP	GO:0010804	negative regulation of tumor necrosis factor-mediated signaling pathway	1/322	23/18723	0.329166	0.618403	0.523814	PELI3	1
BP	GO:0016973	poly(A)+ mRNA export from nucleus	1/322	23/18723	0.329166	0.618403	0.523814	DDX25	1
BP	GO:0018279	protein N-linked glycosylation via asparagine	1/322	23/18723	0.329166	0.618403	0.523814	TUSC3	1
BP	GO:0021871	forebrain regionalization	1/322	23/18723	0.329166	0.618403	0.523814	PAX6	1
BP	GO:0023058	adaptation of signaling pathway	1/322	23/18723	0.329166	0.618403	0.523814	NECAB2	1
BP	GO:0031280	negative regulation of cyclase activity	1/322	23/18723	0.329166	0.618403	0.523814	ADGRV1	1
BP	GO:0034695	response to prostaglandin E	1/322	23/18723	0.329166	0.618403	0.523814	GNG2	1
BP	GO:0040019	positive regulation of embryonic development	1/322	23/18723	0.329166	0.618403	0.523814	WNT4	1
BP	GO:0045662	negative regulation of myoblast differentiation	1/322	23/18723	0.329166	0.618403	0.523814	EID2B	1
BP	GO:0045724	positive regulation of cilium assembly	1/322	23/18723	0.329166	0.618403	0.523814	HAP1	1
BP	GO:0045932	negative regulation of muscle contraction	1/322	23/18723	0.329166	0.618403	0.523814	KCNMA1	1
BP	GO:0050650	chondroitin sulfate proteoglycan biosynthetic process	1/322	23/18723	0.329166	0.618403	0.523814	B3GAT1	1
BP	GO:0051446	positive regulation of meiotic cell cycle	1/322	23/18723	0.329166	0.618403	0.523814	WNT4	1
BP	GO:0060547	negative regulation of necrotic cell death	1/322	23/18723	0.329166	0.618403	0.523814	MT3	1
BP	GO:0061050	regulation of cell growth involved in cardiac muscle cell development	1/322	23/18723	0.329166	0.618403	0.523814	RGS4	1
BP	GO:0071636	positive regulation of transforming growth factor beta production	1/322	23/18723	0.329166	0.618403	0.523814	CD200	1
BP	GO:0072677	eosinophil migration	1/322	23/18723	0.329166	0.618403	0.523814	SCG2	1
BP	GO:1900273	positive regulation of long-term synaptic potentiation	1/322	23/18723	0.329166	0.618403	0.523814	ADCY1	1
BP	GO:0051101	regulation of DNA binding	3/322	118/18723	0.331346	0.621705	0.52661	ISL1/PAX6/NEUROD1	3
BP	GO:0009152	purine ribonucleotide biosynthetic process	4/322	169/18723	0.331523	0.621705	0.52661	ELOVL4/ACSL6/ADCY1/PDK4	4
BP	GO:0018394	peptidyl-lysine acetylation	4/322	169/18723	0.331523	0.621705	0.52661	ACTL6B/NAP1L2/APBB1/ISL1	4
BP	GO:0003143	embryonic heart tube morphogenesis	2/322	69/18723	0.333245	0.623806	0.52839	CITED2/NDRG4	2
BP	GO:0050810	regulation of steroid biosynthetic process	2/322	69/18723	0.333245	0.623806	0.52839	WNT4/NR0B1	2
BP	GO:1904377	positive regulation of protein localization to cell periphery	2/322	69/18723	0.333245	0.623806	0.52839	CLIP3/GPER1	2
BP	GO:0010906	regulation of glucose metabolic process	3/322	119/18723	0.336055	0.627606	0.531608	PPP1R3F/GCK/PDK4	3
BP	GO:0007548	sex differentiation	6/322	276/18723	0.33894	0.627606	0.531608	CITED2/WNT4/NR0B1/PTPRN/VGF/REC8	6
BP	GO:0046890	regulation of lipid biosynthetic process	4/322	171/18723	0.339322	0.627606	0.531608	WNT4/NR0B1/GPER1/PDK4	4
BP	GO:0003148	outflow tract septum morphogenesis	1/322	24/18723	0.340717	0.627606	0.531608	ISL1	1
BP	GO:0007035	vacuolar acidification	1/322	24/18723	0.340717	0.627606	0.531608	ATP6V0E2	1
BP	GO:0010226	response to lithium ion	1/322	24/18723	0.340717	0.627606	0.531608	ADCY1	1
BP	GO:0018196	peptidyl-asparagine modification	1/322	24/18723	0.340717	0.627606	0.531608	TUSC3	1
BP	GO:0018230	peptidyl-L-cysteine S-palmitoylation	1/322	24/18723	0.340717	0.627606	0.531608	CLIP3	1
BP	GO:0018231	peptidyl-S-diacylglycerol-L-cysteine biosynthetic process from peptidyl-cysteine	1/322	24/18723	0.340717	0.627606	0.531608	CLIP3	1
BP	GO:0022410	circadian sleep/wake cycle process	1/322	24/18723	0.340717	0.627606	0.531608	CHRNB2	1
BP	GO:0031639	plasminogen activation	1/322	24/18723	0.340717	0.627606	0.531608	SERPINE2	1
BP	GO:0032928	regulation of superoxide anion generation	1/322	24/18723	0.340717	0.627606	0.531608	MAPT	1
BP	GO:0036003	positive regulation of transcription from RNA polymerase II promoter in response to stress	1/322	24/18723	0.340717	0.627606	0.531608	MT3	1
BP	GO:0038095	Fc-epsilon receptor signaling pathway	1/322	24/18723	0.340717	0.627606	0.531608	MAPK10	1
BP	GO:0040037	negative regulation of fibroblast growth factor receptor signaling pathway	1/322	24/18723	0.340717	0.627606	0.531608	WNT4	1
BP	GO:0043302	positive regulation of leukocyte degranulation	1/322	24/18723	0.340717	0.627606	0.531608	STXBP1	1
BP	GO:0048011	neurotrophin TRK receptor signaling pathway	1/322	24/18723	0.340717	0.627606	0.531608	HAP1	1
BP	GO:0051000	positive regulation of nitric-oxide synthase activity	1/322	24/18723	0.340717	0.627606	0.531608	GCH1	1
BP	GO:0051156	glucose 6-phosphate metabolic process	1/322	24/18723	0.340717	0.627606	0.531608	GCK	1
[truncated: 2,345 more rows]

## Sheet: glycolysis
Supplementary Table 8：GO functional annotation for molecular characteristics of glycolysis/gluconeogenesis metabolic subtype.
[truncated: 2,337 more rows]

[truncated: 1 more sheets: mixed]
